# Supplementary material for: Regulation of the antennal transcriptome of the dengue vector, Aedes aegypti, during the first gonotrophic cycle
Source: BMC Genomics. 2021 Jan 21;22:71. doi: 10.1186/s12864-020-07336-w (PMC7821643; doi:10.1186/s12864-020-07336-w)
Supplement: Supplementary file 17 — Additional file 17: Dataset S1. Table of antennal transcript abundance (in TPM) for all ages of non-blood-fed and blood fed female Aedes aegypti (Dataset S1 (TPM)). Fold change and significance (FDR p-value) for comparisons of ages, and for comparisons of non-blood-fed and blood fed of matched ages (Dataset S1 (TPM, FC, FDR P)). [file 12864_2020_7336_MOESM17_ESM.xlsx]

## Sheet: Dataset S1 (TPM)
Vectorbase identifier	Gene stable ID	Gene name	Gene description	Chromosome	Region	5dpe-1	5dpe-2	5dpe-3	6dpe-1	6dpe-2	6dpe-3	7dpe-1	7dpe-2	7dpe-3	8dpe-1	8dpe-2	8dpe-3	9dpe-1	9dpe-2	9dpe-3	10dpe-1	10dpe-2	10dpe-3	0h_pbm-1	0h_pbm-2	0h_pbm-3	24h_pbm-1	24h_pbm-2	24h_pbm-3	48h_pbm-1	48h_pbm-2	48h_pbm-3	72h_pbm-1	72h_pbm-2	72h_pbm-3	96h_pbm-1	96h_pbm-2	96h_pbm-3	120h_pbm-1	120h_pbm-2	120h_pbm-3
33307575	AAEL020667	33307575	tRNA-Leu	MT	complement(14789..14840)	4.243	2.10395	4.28437	1.82389	0	0	0	0	0	0	0	0	0	3.14633	1.54871	0	0	1.55001	1.7996	3.62456	5.4507	0	1.7789	1.7749	0	1.6515	3.30667	3.23516	1.77012	1.76388	3.46379	0	1.74994	4.89639	1.65916	3.26272
14-3-3zeta	AAEL006885	14-3-3zeta	14-3-3 protein zeta [Source:UniProtKB/Swiss-Prot;Acc:Q1HR36]	2	25622295..25661923	360.523	354.235	351.329	506.327	498.609	453.021	759.138	699.876	742.585	766.401	724.446	705.794	316.295	313.986	310.447	332.483	342.849	332.963	346.796	371.947	367.283	454.09	532.681	501.863	417.259	422.075	415.244	407.096	495.933	486.468	415.152	460.194	435.784	424.84	429.404	421.413
15a-1	AAEL013027	15a-1	Vitelline membrane protein 15a-1 [Source:UniProtKB/Swiss-Prot;Acc:Q16KE2]	2	330380965..330381527	0.195947	0.388651	0.395714	0.505375	0.659284	0.153969	0.298053	0.25426	0	0.131623	0.134429	0.122463	0.144111	0.145301	0.143042	0.144782	0.431839	0.286325	0.498645	0.334773	0	0.151827	0	0	334.822	375.849	353.362	0.149404	0	0	0	0.155	0.161628	0.301495	0.153244	0
AAEL000001	AAEL000001			3	102845151..102857922	15.9313	14.4829	15.959	21.7403	21.3241	20.5658	26.2524	23.8718	23.8431	25.6072	21.4256	23.6671	21.2949	20.9551	20.9063	24.7106	22.1065	23.3718	20.0565	21.0619	20.1952	21.2105	21.5222	21.2622	18.4011	19.4886	20.003	17.3531	22.1017	19.4482	17.0312	22.5539	20.3374	22.0324	21.9522	21.4872
AAEL000004	AAEL000004		glycosyltransferase [Source:VB Community Annotation]	3	104479010..104483711	9.46915	8.69691	9.23177	12.151	13.1834	12.5353	15.3968	14.8293	15.3512	15.8861	15.7128	13.4395	11.1152	11.5184	12.0884	13.2005	11.9592	11.4851	11.7518	10.958	12.1045	13.0116	13.4159	12.0198	14.0529	13.1086	13.1959	12.1992	15.14	14.9315	13.9753	13.5418	12.1201	13.2779	13.6802	12.3031
AAEL000005	AAEL000005			3	complement(102950065..102966556)	5.28509	4.51156	5.87704	6.84428	7.42804	6.09787	6.61446	6.07665	6.34081	8.08894	6.51733	6.22988	5.75666	5.55616	6.30003	7.31585	6.88044	6.94074	6.12889	7.20077	7.33371	8.08652	7.6291	6.32463	7.66296	8.17637	8.60256	5.45799	8.03801	6.61911	7.42752	7.72634	7.39451	6.38204	7.16789	6.63623
AAEL000006	AAEL000006		phosphoenolpyruvate carboxykinase [Source:VB Community Annotation]	3	102799321..102808822	8.26297	7.66748	8.92905	2.28485	2.19487	2.69583	4.18958	4.57724	2.83065	4.21966	3.3151	4.43942	12.9005	12.2904	12.6637	9.7115	9.90392	9.56756	22.7902	24.0241	24.6232	2.84555	21.7988	22.5583	7.46835	7.71133	7.1927	2.17378	8.74904	8.23609	3.70807	3.74595	3.22853	10.409	10.8082	10.9986
AAEL000008	AAEL000008		WD and tetratricopeptide repeat protein [Source:VB Community Annotation]	3	101822573..101852497	14.8212	14.1944	14.8867	26.8624	24.6706	24.6133	27.3923	29.3553	28.3134	27.8972	26.4262	27.3246	16.3937	15.3112	16.2151	18.7528	20.282	17.4858	16.2876	16.8033	16.2432	26.9677	27.3803	25.1267	24.1148	24.3235	23.2229	23.2872	26.3968	25.3609	24.9968	25.2423	24.5797	20.5483	20.5216	22.3128
AAEL000011	AAEL000011			3	103368280..103370634	0.4976	0.542832	0.401961	0.983928	1.04639	0.938396	0.681206	0.871675	0.949806	0.534803	0.785171	1.05737	0.256175	0.442785	0.690178	0.698572	0.877312	0.981603	0.928615	0.807639	0.554003	1.27235	0.792763	1.20728	1.13213	1.04587	1.31849	1.25204	1.24555	0.910186	1.17803	0.787237	1.02612	0.574227	0.466989	0.72701
AAEL000013	AAEL000013		peptidyl-prolyl cis-trans isomerase (cyclophilin) [Source:VB Community Annotation]	3	complement(105669862..105683739)	12.0373	13.1314	12.0831	15.2794	16.0812	14.8554	12.2783	12.7713	13.5621	13.8409	13.3588	13.3203	14.9458	14.9118	14.2664	16.1664	15.657	16.7616	12.8536	13.3676	14.3113	15.2523	15.8525	14.0397	15.4989	13.4494	15.3958	13.1732	15.0063	15.3655	16.1273	14.1708	15.3024	14.4901	15.1731	17.2601
AAEL000016	AAEL000016		Esterase AAEL000016 [Source:UniProtKB/Swiss-Prot;Acc:Q0C7C4]	1	complement(242820401..242822020)	31.2443	29.394	32.4133	17.5702	17.1008	15.134	20.9958	20.1324	21.7622	15.9564	17.1041	13.6422	37.3801	44.6712	43.8986	41.0329	44.0974	38.0722	34.037	32.5402	34.5475	20.3126	18.5724	16.1135	20.2313	19.158	17.2614	13.1352	15.4452	15.8356	16.5093	17.4361	16.5047	31.2812	33.4729	39.8235
AAEL000017	AAEL000017			2	complement(188052007..188060142)	10.754	11.1094	12.5782	9.78469	11.6841	8.87265	14.1086	13.3148	13.2127	15.7719	15.4318	14.4503	12.4569	13.6895	12.2991	14.7	14.4835	13.0951	11.4788	12.555	10.1309	12.9155	6.91329	11.7711	11.8118	10.9527	10.2665	12.0944	10.6926	10.953	13.3881	10.9879	10.7185	11.0311	12.8959	13.5067
AAEL000018	AAEL000018			3	complement(103107813..103110643)	0.554868	0.300152	0.203738	4.42336	2.92766	4.67707	1.18928	0.91636	0.863232	0.982628	1.41885	1.48171	0.296788	0.29924	0.368235	0.55907	0.704066	0.626524	0.34231	0.689446	0.648003	2.38418	3.8913	3.75594	3.48256	3.10213	2.90903	5.61531	1.80978	1.46789	2.18249	1.83548	3.45346	0.620911	0.670643	0.698194
AAEL000020	AAEL000020			3	complement(104359898..104367252)	28.0839	27.9597	27.8071	46.038	45.5026	45.249	39.5247	38.9183	35.1749	39.7808	36.5886	38.6143	32.1249	31.4602	31.1304	31.9925	32.7692	33.1088	29.4198	30.6986	29.3291	42.7605	43.485	40.878	37.7771	38.0359	35.0184	40.4563	45.4089	46.8358	41.4902	45.0777	44.4413	35.7439	32.1137	35.8947
AAEL000021	AAEL000021			3	103621230..103629042	15.8885	16.3158	15.8727	13.0299	28.8145	9.73982	39.2942	46.0956	37.6406	31.5262	28.1398	32.3254	14.3788	14.79	13.573	11.3651	10.8856	12.3082	10.5145	10.8774	10.4226	13.7953	35.8579	40.1138	22.8087	22.8511	22.9204	10.7828	28.6763	28.06	17.3862	29.4598	23.9807	11.0098	11.0159	10.8746
AAEL000022	AAEL000022		Proteasome assembly chaperone 2 [Source:UniProtKB/TrEMBL;Acc:A0A1S4EUQ1]	3	complement(101774145..101775042)	31.2035	30.3362	26.918	31.6844	33.377	34.0753	32.7946	33.8742	29.8368	31.0278	32.4479	27.1027	39.1216	37.6228	36.2308	45.4763	37.633	41.4671	32.0962	30.8532	34.8246	37.3136	30.3879	31.1418	34.1186	34.7146	27.7643	33.065	36.798	37.0769	33.8974	38.8709	34.9597	38.0879	31.609	34.858
AAEL000024	AAEL000024		dopachrome-conversion enzyme (DCE), putative [Source:VB Community Annotation]	1	complement(243009863..243025100)	12.2744	12.6237	11.935	2.60555	1.72077	2.56005	3.28462	3.68686	2.39377	3.10462	2.1312	2.88857	7.63421	7.80964	9.0157	4.1428	4.39718	5.03753	6.94131	8.15527	7.65693	1.81994	3.36721	3.48641	3.9827	3.83384	2.83429	2.31083	4.61496	3.77975	2.59785	2.69707	2.37491	6.81998	8.76984	8.62289
AAEL000025	AAEL000025		phosphoenolpyruvate carboxykinase [Source:VB Community Annotation]	3	102774378..102776817	0.523059	0.330102	0.288087	0.204401	0.31998	0.597823	0.289317	0.154255	0.156489	0.127765	0.163111	0.326903	0.59452	0.493648	0.381837	0.843231	0.733567	0.590607	1.04873	1.05612	1.46605	0.184221	1.2759	2.38693	0.932645	0.629278	0.518806	0.217537	0.436427	0.632565	0.543457	0.376143	0.353004	0.475569	0.483445	0.621604
AAEL000026	AAEL000026		dynein light chain, putative [Source:VB Community Annotation]	3	complement(104469009..104470784)	14.5886	11.7122	12.0653	14.4533	16.0111	16.0486	17.0128	16.4062	18.7472	18.9459	18.0154	15.9776	12.3643	13.4967	14.4026	18.4789	17.2494	22.5357	13.3179	17.3285	14.9929	21.2082	15.2618	16.1574	16.1326	21.4154	17.866	15.9965	14.375	17.2123	15.4257	16.376	17.1908	13.0406	15.1038	14.4233
AAEL000027	AAEL000027			3	complement(103428985..103431069)	1.84343	1.71392	1.57056	4.35828	5.03948	5.29612	2.84784	4.14869	5.30838	3.90834	4.94019	4.42844	2.83865	2.00774	3.3643	3.49035	2.49685	3.91428	1.66146	2.2637	1.18407	5.62418	4.444	4.4822	5.83022	4.34995	5.56695	5.79796	5.47952	5.79548	6.72501	4.96706	5.41703	2.12731	2.74823	2.83507
AAEL000029	AAEL000029		dopachrome-conversion enzyme (DCE), putative [Source:VB Community Annotation]	1	complement(242991477..243003330)	0.0766097	0	0.23207	0	0.128881	0.0601975	0	0.0497043	0.0504243	0.102922	0	0	0.281717	0.113618	0.167777	0.113212	0.112558	0.111945	0.0649855	0.130887	0.131221	0	0.0642381	0.128187	0.180311	0	0	0	0	0	0	0	0	0.353628	0.119828	0.17673
AAEL000033	AAEL000033			3	104491938..104496482	6.87548	4.87043	4.90675	9.46643	7.95752	9.62708	10.6155	10.0955	11.2285	10.7301	10.4269	10.2742	5.741	7.43678	6.56641	7.02824	7.36743	7.06293	5.13062	4.99015	5.09141	9.05257	9.88316	7.74169	8.07092	7.48514	8.13807	7.13434	10.1794	8.68221	7.25871	8.13767	8.99732	7.15874	5.86226	7.75163
AAEL000036	AAEL000036			3	103673558..103683905	0.238783	0.236808	0	0.0684286	0	0.250171	0.302676	0.154923	0.104778	0.0534659	0.0546058	0.298471	0.0585385	0.118044	0.0581046	0.117622	0.175415	0.116307	0	0.0679933	0.0681665	0	0.0667409	0.133182	0.0624455	0.123922	0	0	0	0	0.0649774	0	0.0656541	0.0612344	0.124497	0.244821
AAEL000039	AAEL000039			3	103164627..103167094	0.209133	0.0518508	0.158379	0.584335	0.351826	0.739487	0.238583	0.305293	0.275303	0.421443	0.35869	0.26141	0.153809	0.15508	0.229004	0.347683	0.192042	0.305594	0.354802	0.31264	0.13433	0.32409	0.394562	0.349933	0.902411	0.569806	0.692677	0.637833	0.348991	0.478171	0.426818	0.661727	0.47439	0.362008	0.408892	0.0804082
AAEL000041	AAEL000041		Forkhead box protein (AaegFOXM2) [Source:UniProtKB/TrEMBL;Acc:A0A1S4EUS5]	3	complement(103205061..103298936)	5.893	5.24299	5.877	37.2363	34.4332	37.3301	28.4591	29.1867	30.2958	32.3033	28.4167	27.3575	6.13547	6.2401	6.53257	12.131	11.3483	11.6232	8.51654	8.26582	9.17996	33.8795	34.0811	33.3755	32.154	30.8285	31.8266	35.0214	34.9651	37.4832	32.1907	34.7411	34.3263	11.8286	12.4417	12.0654
AAEL000042	AAEL000042			3	101783622..101784962	9.27908	10.736	12.6662	15.5116	18.9346	15.9326	14.3757	14.4932	13.9115	15.0631	16.8579	14.9277	13.4592	12.9333	14.3002	16.5056	14.5799	16.5093	13.9931	10.6422	13.8333	15.8442	17.2182	17.467	12.6049	14.8481	15.802	13.757	15.4844	16.5728	13.1862	16.3113	17.6465	14.1451	13.909	14.5348
AAEL000043	AAEL000043		gustatory receptor 64e, putative [Source:VB Community Annotation]	3	complement(104914659..104917820)	0	0.0532904	0.108518	0	0.0451993	0.0422233	0	0	0.0353683	0	0.0368649	0.0671669	0.0790399	0.0398464	0.0784539	0.079408	0.0789496	0.0785197	0.0455816	0.0918058	0.0460199	0	0	0.134868	0.0421576	0.0418305	0.041877	0.0409714	0	0	0	0.127519	0	0	0.126073	0.330563
AAEL000044	AAEL000044		ornithine decarboxylase [Source:VB Community Annotation]	3	102017239..102018959	6.48091	6.85107	7.40706	0.979647	1.67736	1.06327	2.65409	2.81861	2.20318	2.87038	1.66123	2.27004	7.333	7.18233	7.74655	4.8939	5.12724	5.30746	5.37672	5.71881	4.69649	1.3244	4.65799	3.69418	2.79372	2.49484	3.16365	1.14035	5.82346	4.55945	1.7442	2.76049	1.99734	4.54763	4.67864	6.6813
AAEL000046	AAEL000046			3	104373065..104374097	16.3098	13.7037	16.2401	18.4037	20.7691	19.6686	36.0933	34.3174	34.4418	35.6824	30.6154	35.606	21.1583	20.0732	20.836	20.671	23.2142	23.3361	21.3291	22.5438	21.5342	21.5891	19.3743	20.2783	19.1049	16.7524	20.9196	15.1993	19.4677	20.1525	15.6262	18.5461	17.6575	23.2654	18.8674	21.2512
AAEL000047	AAEL000047			3	103222749..103239597	2.38898	2.89571	2.03703	12.5056	12.5036	10.8043	12.0321	10.7465	11.5311	10.6627	12.2376	11.7455	5.62241	4.80277	4.53434	7.06074	6.98098	7.09812	4.14306	4.44437	5.09222	12.7107	11.3959	10.7485	13.4947	12.2742	12.5774	13.0341	11.6055	13.8157	13.8252	11.1286	13.9692	7.31082	6.10328	6.28677
AAEL000049	AAEL000049		three prime repair exonuclease 1, putative [Source:VB Community Annotation]	2	complement(184499314..184503000)	15.7938	14.5401	16.5496	28.1298	30.781	29.5036	26.5621	27.2609	25.3021	27.3035	27.9265	25.9622	19.8124	20.418	18.0122	21.8423	22.9859	22.8172	21.638	18.8885	23.02	27.6617	35.7318	35.6016	28.616	31.0385	31.1195	27.9472	31.7761	33.0516	30.0196	32.0586	31.5612	20.2663	20.3688	22.869
AAEL000050	AAEL000050			3	complement(104147570..104148659)	45.8294	40.0395	43.7421	45.0289	45.6169	46.5575	52.698	50.2648	52.6448	56.3657	53.8245	52.4432	46.1447	46.1213	46.5992	49.504	53.7873	49.8272	43.6888	46.8863	45.8844	48.7846	44.2843	41.7198	44.2592	41.1127	38.6073	38.1884	40.2418	45.6341	47.1227	37.8926	43.7432	46.6748	45.9116	47.9952
AAEL000053	AAEL000053		myotubularin [Source:VB Community Annotation]	3	105687202..105715089	0.82108	0.69796	0.651424	0.705896	0.789318	0.737347	0.691376	0.266358	0.386024	0.413657	0.523066	0.476507	0.539171	0.39141	0.406732	0.585017	0.581639	0.664172	0.746245	0.826655	0.979445	0.908864	0.713074	1.0304	1.33436	1.16421	1.16551	0.804921	0.905294	1.04839	0.909683	0.788681	0.798216	0.744481	0.779743	0.721579
AAEL000055	AAEL000055			3	102991597..102994579	30.8706	31.2027	32.3015	52.7404	52.8196	47.273	54.6663	60.4281	53.2019	59.8666	57.3046	53.767	32.7733	33.1904	35.5094	40.6103	38.635	40.1079	33.445	33.1185	32.8646	51.9706	53.4817	57.9321	56.7013	53.8018	55.0415	45.3695	50.0324	55.9307	50.6177	52.0155	52.1765	35.9536	35.7769	38.4673
AAEL000058	AAEL000058			3	complement(103905858..103907694)	0	0	0	0	0.104498	0.0488088	0	0.0403008	0.0408846	0	0.0426147	0	0	0	0	0	0.0456316	0	0.105382	0	0	0	0.052085	0	0.633526	0.580256	0.677719	0.0473616	0.0518279	0.0516452	0	0	0.0512368	0.0477876	0.048579	0.047765
AAEL000063	AAEL000063			3	103473040..103484495	0.159727	0.158405	0.268807	0.411959	0.403064	0.585705	0.76937	0.690871	0.455571	0.429172	0.401796	0.232929	0.195788	0.276367	0.310938	0.1967	0.27379	0.388999	0.0451637	0.22741	0.547174	0.49505	0.848241	0.400894	0.501252	0.414469	0.497916	0.487148	0.444239	1.15095	0.56504	0.71598	0.658759	0.368647	0.208196	0.409414
AAEL000064	AAEL000064		dopachrome-conversion enzyme (DCE) isoenzyme, putative [Source:VB Community Annotation]	1	complement(243039234..243055025)	37.2677	35.3525	39.1309	6.15255	7.60981	5.25199	11.9126	15.5063	8.57646	11.1564	8.24461	10.7176	30.6364	27.6353	28.4379	20.9518	20.2356	20.4708	25.5997	24.2806	25.2676	6.38213	7.41608	10.506	5.77349	6.25427	6.89261	4.63298	10.0834	9.71107	7.27524	8.43813	6.96119	23.8926	28.1956	31.1496
AAEL000065	AAEL000065			3	102966624..102980196	2.26767	2.58208	1.95055	4.90998	5.68704	4.91662	5.55726	5.17667	5.80446	5.81095	5.56032	4.43548	2.40902	2.30436	2.42181	3.38213	3.14665	3.71247	2.49354	2.76223	2.55348	5.04347	4.82409	4.84838	4.81013	5.06703	5.92356	4.99499	4.13455	5.58641	5.65652	5.61394	4.39915	3.68301	3.67832	3.32606
AAEL000066	AAEL000066			3	complement(103137399..103146686)	7.39741	8.13363	7.09065	39.5867	34.0877	36.7714	32.2072	25.597	31.366	31.1106	28.7583	27.773	11.9454	11.6864	12.2873	18.9324	19.3744	19.5822	12.55	12.7758	12.9461	35.6369	35.4639	36.1914	39.3636	36.4293	38.9763	39.564	35.6467	35.3428	36.7149	32.0142	37.7605	17.4855	17.9428	16.9002
AAEL000069	AAEL000069		gustatory receptor 64a, putative [Source:VB Community Annotation]	3	104798919..104832972	0	0	0	0	0.0709979	0	0	0	0	0.113395	0.0579064	0	0	0	0	0.062366	0	0	0.0715984	0.072103	0.0722867	0.0654007	0	0	0.13244	0	0.0657793	0.0643568	0	0.210532	0.0689049	0.133535	0	0	0	0.0649048
AAEL000076	AAEL000076		dimethyladenosine transferase [Source:VB Community Annotation]	3	104358761..104359941	10.398	7.95496	7.49957	10.8123	8.66301	8.87075	10.017	7.96697	7.30021	10.1776	9.78317	10.2121	10.7791	9.54632	12.4342	11.122	10.2575	10.5634	9.32431	10.9127	10.7709	8.13352	8.88493	10.5219	6.68156	8.47987	9.10671	7.17312	7.60167	7.82189	7.43752	7.3635	10.864	10.4374	10.6877	10.204
AAEL000077	AAEL000077		cation efflux protein/ zinc transporter [Source:VB Community Annotation]	3	104447534..104455919	27.5937	26.3498	26.7712	34.0923	36.754	36.0775	29.251	31.4498	30.9318	29.8861	27.2055	27.9841	35.7343	33.3294	34.6387	33.0842	33.9798	33.5039	30.5978	30.2789	30.0149	33.7242	32.5835	32.7958	30.9775	30.1614	30.7713	33.7498	36.1729	35.2413	33.1624	34.6991	33.5547	31.9086	33.8164	33.6435
AAEL000079	AAEL000079			1	complement(242653014..242769342)	1.34073	1.49887	1.59995	4.13906	3.0347	2.55715	1.66858	1.77137	1.54031	1.56378	1.88143	1.03599	0.537848	0.723055	0.524963	0.864566	0.73422	0.703507	1.49917	1.49932	1.26306	2.14381	3.63839	3.55882	3.33728	3.24497	3.1346	3.39208	5.38996	4.76293	1.52237	2.93102	2.02081	0.900188	0.867434	1.20905
AAEL000080	AAEL000080		phosphoenolpyruvate carboxykinase [Source:VB Community Annotation]	3	complement(102694137..102696809)	11.7865	12.9826	12.7482	9.53227	14.5383	15.2283	16.6174	14.7803	13.4613	16.5857	14.4144	16.8582	18.8103	20.6584	20.9834	22.4434	21.8689	22.5668	27.7023	27.8179	28.6469	13.6809	31.9932	29.5437	40.0218	38.8772	38.158	13.1429	27.0153	28.1596	29.2462	15.183	18.0994	23.5474	23.0629	25.4349
AAEL000081	AAEL000081		peroxisome assembly factor-2 (peroxisomal-type ATPase 1) [Source:VB Community Annotation]	2	complement(184465658..184482992)	13.5307	14.6815	15.528	40.3277	41.2209	34.7601	35.0683	33.9326	33.7997	34.897	31.9074	30.2686	18.5072	18.1048	18.7345	21.1943	20.2834	20.2459	17.0895	18.6601	18.1517	36.8493	42.5986	44.9047	35.2152	34.1646	33.3855	34.3576	42.0135	43.4013	35.5425	40.9371	37.766	24.814	23.1163	23.4777
AAEL000084	AAEL000084		elongin b [Source:VB Community Annotation]	1	242778827..242802239	105.475	97.1741	92.9808	133.807	137.346	132.345	207.395	195.136	210.463	204.522	200.318	188.351	100.389	98.0196	96.3302	116.846	115.559	119.519	110.395	106.843	113.4	139.181	133.996	130.656	139.5	136.062	137.923	131.71	143.815	144.817	136.509	139.517	135.372	108.039	114.443	115.9
AAEL000085	AAEL000085		pupal cuticle protein, putative [Source:VB Community Annotation]	3	104123593..104131476	0.687339	0.227218	0.34702	0	0	0.0900149	0.174251	0.148648	0.150802	0.153902	0	0	0	0	0.0836271	0	0.168311	0.334789	0.485873	0.489297	0.392435	0.177526	0.192114	0.479205	0.17975	0	0.178553	0.262038	0.191166	0	0	0.271854	0.188986	0.264395	0.627138	0.70472
AAEL000087	AAEL000087		macroglobulin/complement [Source:VB Community Annotation]	3	105173150..105239403	3.4276	3.04673	3.23029	0.502041	0.491201	0.837916	1.02343	1.84495	1.11966	1.99543	1.11479	1.47573	2.33413	2.35341	2.44657	1.7822	1.73461	1.50256	2.7783	2.71112	3.17466	0.649205	1.57542	1.97547	1.09556	0.83012	0.969551	0.561407	1.20751	1.16104	0.766898	0.662774	0.732999	3.06668	2.56148	3.20189
AAEL000088	AAEL000088		brefeldin A-sensitive peripheral Golgi protein, putative [Source:VB Community Annotation]	3	complement(101784769..101805511)	8.49933	6.75182	8.75736	16.4035	17.326	15.9467	17.4795	18.0061	16.6686	16.1956	14.6667	14.7705	10.3332	9.45383	10.3832	11.7591	11.9142	10.7404	10.3364	10.8167	9.5073	16.3969	16.6171	16.3257	15.6497	14.5493	15.2414	15.1763	18.7421	18.604	15.7532	18.1117	15.3092	12.2769	12.1072	12.6379
AAEL000089	AAEL000089			3	103185748..103195612	8.01131	6.92506	7.21489	33.4135	29.0494	28.8381	24.2895	22.6874	24.655	28.107	25.9582	26.2526	11.0276	14.4101	13.2773	19.7182	22.03	23.9666	15.0608	14.2884	13.8612	31.6246	30.6376	32.0179	38.1786	36.7868	39.1901	38.0124	31.0735	29.9739	31.905	29.5023	30.7192	17.4073	16.5102	19.1056
AAEL000090	AAEL000090		secretory carrier-associated membrane protein (scamp) [Source:VB Community Annotation]	3	complement(102857836..102896225)	29.1309	29.3082	29.9017	70.9632	69.2282	66.8241	75.2413	66.6684	69.9541	71.8575	73.5549	67.9866	32.4139	32.6816	33.0312	40.6671	39.6799	39.3098	37.309	37.4947	38.8287	68.2989	67.6216	65.9069	62.5368	61.5826	62.778	65.1415	73.446	73.8634	66.3267	68.6541	67.9617	48.6698	46.5308	43.1566
AAEL000091	AAEL000091		sumo-1-activating enzyme E1a [Source:VB Community Annotation]	3	104473114..104474414	24.6822	24.2148	21.5283	29.2056	27.8308	29.7521	28.3261	34.7827	29.813	28.346	26.0371	25.8758	24.0736	26.8309	26.5429	34.2522	30.61	34.1922	29.2669	29.5488	27.6542	30.7093	27.3725	31.7518	36.4382	33.0565	35.4373	23.6087	31.5925	28.9067	31.1269	32.1209	29.3349	24.5697	23.0393	26.2587
AAEL000094	AAEL000094			3	103926942..103990149	3.98425	4.53426	4.18798	6.93487	8.95527	7.62145	18.057	15.3827	16.5514	15.9483	14.9441	14.6548	2.2097	2.25217	2.09796	3.42651	3.45471	3.34046	3.79524	3.45932	3.60798	7.43953	5.53155	5.10927	9.96677	9.05048	8.75514	6.20025	11.1447	11.3227	7.81148	10.385	7.97365	3.79381	3.9588	3.28976
AAEL000095	AAEL000095			3	complement(103390534..103457778)	3.68956	3.56756	3.16671	13.7584	10.707	11.2704	9.96159	8.37826	9.16745	8.55043	10.03	10.636	4.61299	5.33508	4.27579	7.22434	7.35203	7.17722	5.12494	4.13673	4.97672	14.0797	11.7949	12.8873	13.6409	14.2172	12.9392	13.8549	12.3524	13.6893	14.4199	12.9876	12.668	6.9543	6.42023	6.59636
AAEL000097	AAEL000097		n-acetylneuraminate synthetase [Source:VB Community Annotation]	3	complement(104463654..104469002)	2.40208	2.02929	2.156	0.611885	1.42185	1.18841	1.62391	1.55847	1.87383	1.49403	0.854493	0.611625	1.50491	1.91317	2.33805	2.03781	2.28747	2.21001	1.66027	2.35597	2.81912	1.65443	1.19359	1.41419	1.46576	1.31587	1.248	0.814009	1.33616	1.03557	0.944163	1.75938	1.46769	2.12177	1.73944	2.46282
AAEL000098	AAEL000098			3	103726063..103830545	0.411976	0.680946	0.415993	0	0	0.0719372	0	0	0.150645	0.245987	0.031404	0.085826	0.0336657	0.0339438	0	0	0.0672545	0.100333	0.116488	0.0391032	0.156811	0.0354683	0	0	0.0359126	0	0.0356736	0	0	0	0	0	0.0377579	0.0352161	0.107398	0
AAEL000101	AAEL000101		AMP dependent coa ligase [Source:VB Community Annotation]	1	195199846..195202534	1.15853	0.765965	1.29981	1.73379	1.44371	1.98926	2.08857	1.50331	2.08993	2.21936	1.97231	1.76993	1.92501	1.68636	1.50353	1.58523	1.29238	1.50479	0.87355	0.989671	1.87414	1.92834	1.97886	2.83597	1.61586	1.23589	1.63855	1.70126	2.72093	2.46162	1.50623	1.42557	1.69889	1.74957	1.87922	1.41879
AAEL000102	AAEL000102			1	complement(197343863..197357454)	31.8874	33.7377	32.8261	17.1052	18.8278	19.682	19.6582	23.6852	21.0467	22.0163	22.5467	16.7649	31.9442	32.8667	34.6253	26.252	24.6649	29.5925	35.111	34.2962	35.6768	22.2988	19.2156	19.1723	17.9092	18.9457	20.6281	14.019	24.5309	25.7737	16.315	19.5328	16.9978	26.7869	31.9542	30.3259
AAEL000106	AAEL000106			1	complement(195034264..195055356)	12.1492	11.8728	9.58128	14.7905	17.9024	14.7029	17.4009	17.9511	17.5691	17.5728	14.5405	17.2367	15.0007	13.2834	13.53	15.2017	13.0292	15.226	11.058	11.9692	10.4808	13.8113	16.2847	13.4287	13.5668	12.5641	12.2326	13.7937	14.0585	14.5988	12.3794	13.4686	13.8982	11.5981	12.7611	15.0022
AAEL000107	AAEL000107			1	194506247..194511110	6.64191	7.15303	5.29198	8.78829	9.20958	7.38	8.52436	9.25819	9.18738	10.0385	8.82858	7.94543	7.40361	7.38781	6.40172	8.39662	8.31002	8.41642	6.47043	7.35824	6.22156	8.96601	10.8341	9.11661	7.93845	8.36158	7.92606	7.75466	8.35604	9.44831	7.37075	7.96306	8.64596	8.94217	7.6699	8.81823
AAEL000108	AAEL000108		leucine aminopeptidase [Source:VB Community Annotation]	1	complement(194980577..194982511)	0.294024	0	0	0.0505555	0.0494639	0.138621	0.0447238	0.0763052	0.0774105	0.0790018	0.121029	0.0367521	0.0864973	0.130818	0.085856	0.0869002	0.129598	0.171856	0.0997645	0.0502338	0	0.0455643	0.0986171	0	0.0922702	0.137331	0	0.0896741	0.0981304	0	0	0.0465167	0.0485057	0.180961	0.275937	0
AAEL000109	AAEL000109		Enolase-phosphatase E1 (EC 3.1.3.77)(2,3-diketo-5-methylthio-1-phosphopentane phosphatase) [Source:VB Community Annotation]	1	complement(194876365..194915431)	1.918	3.58562	4.07375	4.30239	3.18957	1.09135	4.61091	5.22074	6.58781	5.53853	2.31407	3.23791	1.9781	2.37044	1.57718	3.45336	3.78972	3.99459	4.18899	2.46708	4.53136	3.17726	7.00611	4.53727	5.62122	3.75845	3.23002	3.83254	3.43978	5.59056	3.41949	3.64477	1.9094	4.85073	4.10347	4.54329
AAEL000111	AAEL000111		nitrilase, putative [Source:VB Community Annotation]	1	197332350..197333804	65.3146	64.2213	61.4474	5.20433	8.50893	7.57315	9.93495	11.886	8.02129	10.7544	6.72137	10.1056	38.7219	40.9909	42.854	27.0727	31.0709	29.9124	36.756	37.4233	39.9744	6.97407	4.60845	5.93086	13.7479	11.5331	10.9252	8.13813	22.3304	22.4503	8.25809	10.9633	12.0234	44.7334	42.8578	44.5284
AAEL000113	AAEL000113			1	complement(197465891..197467061)	7.10115	6.44727	6.96841	4.81519	6.3938	3.61512	5.70502	6.94328	5.00312	4.70286	4.18559	5.62576	6.17887	5.26575	5.25691	6.50325	5.80444	4.23829	6.61756	6.32245	6.33856	3.17736	6.54146	4.43484	2.90329	2.10218	2.57219	2.13527	4.08909	4.73994	4.16409	4.74698	4.12496	3.07782	4.61496	4.38381
AAEL000115	AAEL000115			1	195025166..195026143	13.8795	13.1714	11.5985	12.3439	12.4799	12.6924	19.656	19.6402	17.3258	19.611	18.6336	18.0219	14.4317	16.4142	15.1982	14.6758	15.2063	15.9977	13.4989	11.5499	15.2683	12.2377	13.745	11.712	13.7991	10.432	11.2829	11.7687	12.2795	11.2414	10.6468	12.5882	12.8303	14.1758	14.5977	14.4451
AAEL000116	AAEL000116			1	194948264..194953805	3.5901	3.5604	3.17756	6.47777	5.18216	5.15439	6.40472	5.03234	5.07606	5.38882	5.13883	4.5152	3.55309	4.00971	3.94737	3.99538	4.72119	4.59834	3.19575	3.06683	3.5681	5.8039	6.87547	6.30378	5.28546	5.93451	6.07928	4.02153	6.43474	6.37521	5.68068	5.96026	4.49682	5.48984	5.02614	5.31682
AAEL000117	AAEL000117			2	complement(110229335..110230664)	0	0	0	0	0	0	0	0	0	0	0	0	0	0	0	0	0	0.0677315	0	0	0	0	0	0	0	0	0	0	0	0.0770772	0	0.0733322	0	0	0	0
AAEL000118	AAEL000118		Cleavage and polyadenylation specificity factor subunit 2 [Source:UniProtKB/TrEMBL;Acc:A0A1S4EUZ6]	1	complement(194966279..194970258)	13.2347	14.9385	16.3969	23.6544	23.6929	20.833	21.4887	23.3873	20.746	21.4064	17.3828	19.5631	18.6987	17.8201	17.6384	21.8739	20.2764	20.6431	17.0614	17.7023	16.8899	21.2516	23.7646	23.8204	19.7076	20.063	22.6639	17.7257	25.2455	24.7946	22.7812	24.2786	21.2948	19.0909	18.658	19.2158
AAEL000119	AAEL000119		AMP dependent coa ligase [Source:VB Community Annotation]	1	195093307..195095524	3.7045	4.32218	3.35556	7.25952	7.69848	7.79089	6.62928	8.12942	7.56589	9.03882	7.69918	6.77552	4.56757	4.5245	3.93716	5.3939	5.08262	5.45297	3.69695	5.11914	4.85224	7.26041	8.35952	9.25227	6.88122	7.42155	6.11367	6.47991	7.95462	9.73838	7.82732	7.06741	6.78543	6.58011	4.47359	6.24186
AAEL000122	AAEL000122			1	complement(194423079..194451279)	3.93773	3.75261	3.914	5.5805	5.53764	4.49618	6.29381	6.1874	6.31753	6.09609	5.31854	5.768	4.16306	4.56244	4.19957	5.09168	4.99448	4.85491	3.78387	4.41497	4.45257	4.74352	5.64923	5.97111	5.18911	5.86729	5.25047	4.64435	4.95397	5.62711	4.72142	5.4267	4.71985	4.59145	4.8359	4.40003
AAEL000123	AAEL000123			1	170394142..170804064	0.351891	0.34898	0.296102	1.21011	0.937315	0.599094	0.446049	0.837126	0.733445	0.472751	0.48283	0.549815	0.431337	0.30443	0.214069	0.303342	0.344675	0.128549	0.348248	0.200401	0.401824	0.817978	1.67204	1.27574	0.55215	0.365244	0.274238	0.402461	1.22337	1.41411	0.383025	1.11343	0.532144	0.541441	0.50454	0.496085
AAEL000124	AAEL000124			2	complement(109682934..109683995)	17.8503	15.3104	18.3491	29.3098	25.4305	30.9587	21.7704	25.6666	28.8962	30.2464	35.7456	26.835	29.2131	21.9418	25.0051	54.7773	55.4061	59.4517	51.9732	45.6082	49.5807	23.5502	48.1393	68.8847	71.2834	66.474	68.8039	214.332	12.4786	10.0279	18.9044	13.8658	22.2849	48.0027	47.54	52.8027
AAEL000126	AAEL000126		molybdopterin cofactor synthesis protein a [Source:VB Community Annotation]	2	110066764..110143707	14.826	14.5136	14.0691	96.7061	82.6834	94.977	99.009	98.2594	91.6242	95.6709	91.1266	83.1547	16.8835	16.2663	14.9661	27.2807	27.3106	28.6062	23.2325	21.7621	20.9164	89.0115	101.807	93.3618	96.6052	98.1143	91.5394	94.7866	81.6978	79.7663	84.2803	83.4821	88.3667	38.6825	40.121	42.2437
AAEL000127	AAEL000127		AMP dependent coa ligase [Source:VB Community Annotation]	1	complement(195275336..195299589)	1.11677	1.05938	1.47087	4.63357	3.96172	4.12056	3.21279	3.59131	3.83509	4.04439	3.36446	3.42913	1.60698	1.2962	1.59506	1.8656	2.31854	1.7383	1.89465	1.5347	2.37029	4.51472	3.01286	3.45293	3.73321	4.30902	3.44348	4.88692	3.97031	3.8352	3.32963	3.61045	4.48575	2.12924	2.54424	2.61362
AAEL000128	AAEL000128		P130 [Source:VB Community Annotation]	2	110149555..110194421	12.3004	11.6724	12.1525	29.6304	28.1385	26.968	29.8444	31.2022	28.2253	29.5346	27.2686	26.0171	13.4633	14.3614	14.3494	14.7378	15.2906	15.8769	12.6232	15.0403	14.5002	29.2653	33.1465	32.3456	26.5287	25.7972	26.183	24.0904	28.1532	30.8213	27.1121	29.4382	27.6332	19.1303	18.4474	19.3623
AAEL000134	AAEL000134			1	complement(194494267..194504980)	12.9675	13.1709	13.1572	19.0384	21.8417	14.915	21.702	21.6023	22.0802	20.3459	19.8987	19.3216	11.6104	13.216	12.8505	16.4784	16.1071	15.0811	14.4009	14.2883	16.6049	15.4114	22.2721	19.916	16.1451	14.6544	15.5738	13.7802	19.8362	19.8184	16.1093	19.0289	17.5431	19.9526	19.9891	17.4623
AAEL000137	AAEL000137			1	complement(170916741..171038411)	2.64378	2.42328	2.18419	2.61728	2.9651	2.80135	3.59492	3.79442	3.34844	2.34097	2.74814	2.82897	2.53361	2.31691	2.33937	2.723	2.82498	2.634	2.68437	2.49798	3.01893	2.57615	3.99704	3.78697	2.76556	2.71292	2.31011	2.74883	2.80751	2.39796	2.32177	2.21807	1.94946	2.43457	3.97861	2.92626
AAEL000138	AAEL000138		NADH dehydrogenase, putative [Source:VB Community Annotation]	1	194565902..194573546	242.091	234.224	245.134	150.614	158.589	147.483	169.217	175.483	167.461	168.294	168.289	165.346	244.77	232.761	242.215	234.052	230.342	225.385	223.128	230.185	226.865	150.668	146.616	146.993	153.35	168.073	159.571	132.676	137.999	140.181	156.948	154.084	151.615	201.324	203.073	223.703
AAEL000140	AAEL000140			1	194457887..194463015	7.85163	9.05997	8.02792	12.3966	13.5827	10.6706	12.9195	13.2319	14.9512	13.003	11.7896	11.3265	10.0964	8.7517	9.22848	10.9462	11.2094	11.6896	8.25205	9.407	8.83888	11.8997	11.8838	12.3528	10.2666	9.87942	9.54406	10.3543	11.9899	13.59	10.6426	12.3437	10.9163	11.0173	11.1997	11.05
AAEL000143	AAEL000143			1	197311526..197312787	27.0764	23.8587	28.264	33.3442	34.6247	29.5417	29.0804	31.6327	32.8135	32.0747	31.4407	29.957	31.6868	30.3884	28.3134	33.6593	33.2634	34.6863	27.0805	30.0063	24.834	34.801	30.6042	31.9894	35.524	34.8211	34.5035	30.9674	33.8877	29.7374	33.1559	32.4893	35.5385	30.8941	32.0496	33.6227
AAEL000146	AAEL000146		nitrilase, putative [Source:VB Community Annotation]	1	complement(197293688..197294955)	0	0	0	0	0	0	0	0	0	0	0	0	0	0	0	0	0	0	0	0	0	0	0	0	0	0	0.0709938	0.0694585	0	0	0	0	0	0.0700833	0.427463	0.1401
AAEL000147	AAEL000147		single-stranded DNA binding protein, putative [Source:VB Community Annotation]	1	complement(194947334..194948175)	17.2822	21.8525	18.1778	10.8957	12.5987	13.8061	16.6489	14.6699	13.1762	13.7372	14.7218	13.9514	21.9254	23.6016	23.9706	23.198	22.7467	23.0437	17.2254	15.2553	16.1576	12.4982	15.4574	12.1694	15.5925	12.2202	15.8254	8.34554	13.3383	12.9321	11.757	15.4936	11.7607	18.7248	17.9085	19.0481
AAEL000148	AAEL000148			1	complement(194462951..194472169)	5.23906	6.14039	5.47049	8.64993	7.4616	5.66045	11.1386	9.19302	9.56131	10.9176	10.0884	8.55789	6.43646	6.0923	6.99719	8.48995	8.65961	7.74252	6.51468	5.59431	6.98521	7.01174	9.38507	8.3678	6.49238	7.60064	6.77395	5.17487	8.34527	7.77137	6.65841	7.77052	7.66081	6.96188	7.68245	9.43071
AAEL000149	AAEL000149		Histone deacetylase complex subunit SAP30 homolog [Source:UniProtKB/Swiss-Prot;Acc:Q17Q39]	1	complement(195018068..195019717)	28.302	27.4749	29.0811	21.5901	23.8901	18.3235	24.1777	21.9831	22.8918	23.0277	21.4676	21.6743	35.4734	32.8105	36.1561	32.9142	31.4796	32.9829	28.7415	29.3698	26.0307	20.9257	23.9822	21.4271	21.8133	22.1095	22.4447	19.9838	22.0346	22.7026	23.7553	23.255	22.6875	32.277	32.188	27.204
AAEL000151	AAEL000151			2	110325298..110326131	0.143456	0	0	0	0	0.112723	0	0.186149	0	0.0963637	0	0	0.527532	0.212756	0.314173	0.105998	0.105386	0.209624	0	0.122547	0	0	0	0	0	0	0	0	0.119696	0	0	0.113479	0	0.551826	0	0
AAEL000152	AAEL000152			2	complement(110142600..110143722)	42.241	44.1323	43.1489	30.1502	44.2074	31.9567	17.9309	6.62842	19.4621	11.6138	13.2767	13.9367	52.2353	54.3422	57.1547	68.302	72.0211	72.3467	63.7471	60.5041	50.3102	32.1972	41.0209	41.0108	37.1477	43.8184	41.647	36.6268	29.0155	30.8735	26.0633	45.5365	31.7637	39.7525	44.6363	36.561
AAEL000154	AAEL000154			1	194970716..194983271	0.104172	0.129137	0.184078	0.559739	0.547652	0.245565	0.891308	0.625176	0.565667	0.629777	0.232268	0.276699	0.0957677	0.0193118	0.0570346	0.34637	0.267843	0.190275	0.176731	0.111235	0.17843	0.524657	0.720632	0.544705	0.490365	0.608201	0.669765	0.258141	0.543239	0.3681	0.255124	0.576824	0.408153	0.280498	0.203674	0.36047
AAEL000157	AAEL000157			1	complement(194519336..194535062)	5.26537	4.67436	4.71643	10.5502	8.42934	8.50828	12.8533	12.7555	12.1577	12.7499	12.7887	12.075	6.68313	6.14007	6.60258	7.05938	7.70489	7.63192	6.01528	6.09396	5.56399	8.94927	10.646	9.52079	8.59498	8.62746	9.10035	8.38553	10.558	11.0151	7.9382	9.40503	9.24677	7.05623	7.87047	7.21615
AAEL000159	AAEL000159		nipsnap [Source:VB Community Annotation]	3	complement(109661012..109674635)	51.8818	45.6573	54.2216	43.11	48.2238	45.545	44.2632	42.6269	40.4896	42.8072	39.1691	36.3735	50.8179	50.535	52.747	50.4711	52.0941	52.849	50.1053	47.288	48.8963	41.8521	50.4561	45.5858	47.9522	49.9776	46.3408	37.8123	50.273	53.7069	49.8965	49.2858	46.8336	54.4947	52.9268	48.8824
AAEL000163	AAEL000163		mitochondrial inner membrane protein translocase, 22kD-subunit, putative [Source:VB Community Annotation]	3	complement(109548549..109549679)	40.8798	39.5138	41.8598	36.333	36.4203	32.9364	33.3681	37.5802	34.9412	34.0351	34.3658	35.1931	40.6519	39.7922	39.4258	43.7342	46.9501	42.8243	39.8541	39.2497	41.8152	33.549	31.5746	29.2877	26.7418	28.5961	27.1023	28.0966	33.3404	28.2442	30.4583	30.7888	33.815	34.1078	32.7814	35.6855
AAEL000164	AAEL000164		d-amino acid oxidase [Source:VB Community Annotation]	3	complement(109120216..109125848)	0.905992	0.528528	1.13008	0.412357	0.358625	0.251259	0.486387	0.553231	0.736634	0.250592	0.292497	0.632845	0.783908	0.671825	0.622477	0.472535	0.900464	0.506187	1.89871	1.0471	1.4149	0.41294	0.714998	0.624216	0.376302	0.53933	0.249199	0.203175	0.400202	0.354481	0.26104	0.252943	0.263758	1.31201	0.583511	1.68022
AAEL000165	AAEL000165			3	215582061..215624257	34.3211	33.7813	32.1804	2.55131	4.44978	4.56233	10.1075	13.5614	8.23775	11.7873	8.32078	10.4831	32.9282	28.9904	34.8505	24.7874	23.2225	26.3012	24.6261	28.5472	29.8354	2.3994	1.62286	3.77815	4.65646	5.32343	4.72603	4.91896	30.7898	27.9993	6.9519	8.47137	10.43	41.0953	42.5831	50.0054
AAEL000166	AAEL000166			3	109173038..109418842	1.72963	1.9476	1.30987	13.3364	11.0025	8.52262	5.13852	5.8447	5.37201	5.47034	5.29032	4.21135	0.834798	0.788253	0.933829	1.01175	1.04561	1.18472	1.55889	1.67761	1.54301	7.53854	12.1464	11.7422	6.799	6.59197	5.82705	7.61054	14.3414	13.0475	6.69226	9.57737	6.6282	3.85335	3.77626	3.9208
AAEL000170	AAEL000170			3	complement(212743206..212766107)	9.34064	9.31213	7.89286	16.1451	14.8454	14.6019	21.6111	20.9875	21.1944	19.3185	18.8197	18.6193	9.90679	9.98862	10.4076	10.9337	12.279	9.76976	8.59059	8.86112	9.80996	14.3226	15.7469	17.2333	13.6921	12.897	14.6737	12.8196	15.8333	15.5731	15.3308	14.2331	14.8822	13.54	11.7649	12.3617
AAEL000172	AAEL000172			3	complement(215624144..215709534)	7.01926	6.44122	6.95805	23.8163	25.7052	21.0699	23.1768	23.4855	21.0086	22.4611	20.5469	18.2967	7.17697	7.34734	7.60024	9.08416	9.50334	9.67832	9.38514	9.46957	9.01718	21.8547	24.0274	22.5321	21.8598	20.7323	20.7387	16.9697	25.4534	25.6483	19.916	21.6428	18.9054	14.6363	15.1967	15.88
AAEL000173	AAEL000173		chromatin assembly factor-I p150 subunit, putative [Source:VB Community Annotation]	3	complement(212829516..212830735)	19.4145	18.7141	18.8709	15.2871	15.7201	15.8256	27.3233	26.7226	24.4823	28.1545	23.4022	26.4221	28.0234	28.1203	24.2393	26.277	27.8581	29.2972	23.2409	20.6147	23.4643	20.5261	18.8657	17.7607	16.5127	15.8196	17.8169	13.8346	14.8364	14.935	15.701	16.2187	15.1162	24.7075	24.549	26.9281
AAEL000174	AAEL000174		retinal protein [Source:VB Community Annotation]	3	214574166..214596376	1.28215	1.16558	1.34859	18.0499	14.7392	12.8872	8.12608	6.82815	8.12259	6.56706	5.86411	5.40891	0.746515	0.752682	0.584985	0.749993	0.51019	0.858698	0.951652	0.912723	1.37257	10.8452	16.9327	17.2075	8.92738	8.44224	8.49326	13.9715	18.7213	17.5893	11.6008	14.4949	11.1047	3.98667	3.09174	3.08102
AAEL000176	AAEL000176			3	complement(212440781..212650650)	17.1042	15.9567	17.8116	49.4923	47.5467	41.8476	56.2346	48.9593	53.9714	58.5258	59.9477	54.5411	18.3822	18.6594	20.7349	21.1953	21.3627	19.4553	19.3134	19.4254	22.1295	42.6411	48.9096	48.0216	39.6823	38.6505	40.5382	41.3589	51.1133	50.5115	42.1424	45.2709	39.6294	35.0539	35.5463	27.7352
AAEL000178	AAEL000178		ubiquinone/menaquinone biosynthesis methyltransferase [Source:VB Community Annotation]	3	complement(215836092..215847252)	11.1073	13.4751	15.1356	14.0919	12.5177	14.8287	16.8952	16.2319	16.3251	17.0953	16.8679	15.3665	12.6896	14.7936	15.8232	15.5375	15.131	15.6001	14.5446	12.1598	11.2673	14.706	15.0102	16.6907	13.3674	14.0192	13.8667	13.3201	14.8462	15.5111	14.5256	13.4779	15.3885	16.0948	13.7469	14.5945
AAEL000179	AAEL000179		ubiquitin-conjugating enzyme E2 l [Source:VB Community Annotation]	3	212830846..212839647	79.4743	78.16	78.243	64.0144	65.5767	65.3478	90.5938	79.8611	85.1281	85.6705	96.1949	89.1697	80.9257	90.2938	83.2956	77.6674	83.3354	81.9139	87.8809	91.4907	88.8878	62.1663	64.5775	69.6565	59.0852	56.4172	54.6367	53.5273	64.9692	58.7618	58.7003	65.187	58.6874	83.4151	78.063	67.7335
AAEL000181	AAEL000181		polybromo-1 [Source:VB Community Annotation]	3	109023323..109074669	9.8305	9.00824	9.39033	32.0648	29.5367	26.6341	27.5885	27.8465	25.7911	27.1929	23.1462	22.5358	11.5968	11.6051	11.2238	15.5296	15.1511	15.5283	13.2422	11.7399	12.3255	29.3866	33.6809	31.5161	31.3281	30.1973	29.7559	25.3347	31.8578	32.6446	25.6967	29.612	26.2075	18.8316	19.4664	21.6348
AAEL000182	AAEL000182			3	complement(213029278..213029697)	655.706	691.39	699.67	306.413	360.744	336.992	516.319	541.254	658.441	583.621	653.164	602.163	577.783	587.88	592.56	579.509	577.123	595.919	603.004	649.355	620.262	329.776	332.518	349.246	335.699	333.349	320.239	281.459	291.662	289.82	314.406	298.716	331.411	481.855	478.348	555.917
AAEL000184	AAEL000184			3	215871307..215878559	10.3391	10.3561	10.6487	9.86642	11.5667	10.7238	15.2549	13.2147	12.7257	15.0708	14.5409	12.6004	10.1133	12.0369	12.4535	13.3689	13.6715	12.0108	14.6464	12.6299	11.5996	10.6548	11.357	10.4664	12.8161	11.3484	11.3611	8.35624	12.3361	11.0892	9.19999	11.45	9.55166	12.2494	11.2394	10.574
AAEL000185	AAEL000185		eukaryotic translation initiation factor [Source:VB Community Annotation]	3	complement(215990942..216027284)	127.589	125.155	123.736	190.099	188.212	170.606	182.859	169.938	166.277	170.477	168.994	153.65	105.496	106.977	103.161	117.952	123.563	121.419	126.753	127.21	131.032	172.627	195.183	198.042	159.015	154.161	155.172	152.552	188.447	187.334	144.024	162.461	155.162	169.523	166.232	153.873
AAEL000186	AAEL000186			3	216234027..216235130	48.6666	47.5311	49.8873	44.7437	48.9279	43.7155	65.8368	61.7114	62.9527	67.5797	71.9176	74.9508	57.2211	53.7797	59.8024	59.2817	55.7598	57.7701	39.6704	46.9841	45.7476	42.5348	46.5613	44.8668	45.1382	42.4048	41.8761	41.2925	43.5128	44.9394	39.7292	43.1733	46.0643	44.5876	45.6563	47.2454
AAEL000187	AAEL000187		lim-kinase1 [Source:VB Community Annotation]	3	complement(214515431..214566008)	1.10489	0.850153	0.942546	0.6551	0.480716	0.299376	0.34772	0.29663	0.476467	0.28152	0.339799	0.285741	0.602449	0.452037	0.305944	0.647482	0.615755	0.70983	0.985723	1.13913	1.02783	0.369015	0.654916	0.60563	0.612766	0.504205	0.48992	0.479325	0.826526	0.966161	0.217721	0.34659	0.471404	0.512947	0.461849	0.498056
AAEL000188	AAEL000188		elongase, putative [Source:VB Community Annotation]	3	complement(109426017..109448467)	21.7755	20.7792	20.7413	11.203	10.8457	9.32322	13.3794	10.0342	12.3689	13.4525	15.3861	13.5879	18.5623	18.3088	17.6737	25.5914	26.9299	25.0546	27.5763	27.0383	28.5169	9.59211	10.9267	10.9021	13.425	12.253	12.2399	8.44542	11.6167	10.977	7.2786	11.0947	7.92013	22.4511	22.5278	19.3288
AAEL000191	AAEL000191			3	215941838..215969924	29.2028	30.2633	30.455	83.9211	83.4223	78.1804	102.442	91.0505	96.2464	97.2477	98.6152	93.6293	32.3076	35.0478	34.9434	40.4285	41.5766	41.5576	37.8952	38.2835	40.4779	83.2517	69.5929	69.4363	74.7182	72.5639	73.336	72.3994	88.8489	85.6445	81.9479	84.7391	78.0013	52.413	46.4266	45.7851
AAEL000193	AAEL000193		Histone-lysine N-methyltransferase [Source:UniProtKB/TrEMBL;Acc:Q17PZ6]	3	complement(212882260..212936285)	7.40325	7.98628	7.80343	32.0213	30.9086	25.5236	23.2941	20.7496	22.0479	21.1101	22.693	20.0979	6.76867	6.40306	6.55052	8.70025	9.19686	9.35444	8.71384	8.74058	8.8208	24.8959	31.3563	29.7232	23.6256	22.6311	22.9199	25.3757	31.2467	30.1576	23.5339	27.3005	23.8572	15.0562	13.8237	11.6667
AAEL000194	AAEL000194		phosphatidylinositol 4-kinase [Source:VB Community Annotation]	3	complement(214612687..214659084)	25.7066	25.9049	25.2711	88.829	85.2519	74.5595	76.7419	71.8861	68.7274	72.6452	64.7791	61.8823	25.7446	25.355	26.8604	32.6245	34.0434	34.1244	31.985	31.5592	31.2989	71.9814	82.8162	83.24	68.3189	68.2146	67.5155	66.9401	85.201	85.6586	68.0717	75.1771	68.6166	48.7217	46.7676	49.7182
AAEL000195	AAEL000195			3	complement(212718171..212731582)	46.2009	46.3637	50.129	126.309	123.181	118.41	96.9706	97.0567	98.535	91.1099	87.5226	86.6015	49.1495	49.963	47.5013	67.0832	70.7332	68.0192	63.7743	66.9467	63.0695	106.344	123.839	126.043	122.94	116.139	122.379	110.541	121.699	119.564	116.678	115.465	118.921	61.983	60.3447	63.7286
AAEL000196	AAEL000196			3	215974803..215984542	0.0733009	0	0.148031	0.252072	0.123315	0.172793	0.167246	0.0951153	0.0482466	0.147715	0.352017	0.137436	0.10782	0.0543552	0.321061	0.216644	0.107697	0.267776	0.0621788	0.187851	0.313883	0.283982	0	0.0613254	0.0575079	0.114123	0.171376	0.22356	0.0611604	0.12189	0.418878	0.115967	0.0604629	0.338355	0.171979	0.394561
AAEL000199	AAEL000199		arginyl-tRNA synthetase [Source:VB Community Annotation]	3	complement(213008770..213024654)	12.8322	11.6131	12.0212	18.8761	20.8489	19.6679	17.9975	17.8223	16.2179	17.0101	17.2389	15.186	13.9949	14.0743	14.4254	15.9347	16.4521	17.1824	13.4098	11.5871	13.6641	18.4492	18.9833	19.0631	20.5943	18.8772	19.5446	16.741	21.7394	20.3241	20.0352	19.8383	19.9621	15.24	17.1713	18.3843
AAEL000200	AAEL000200			3	complement(215597130..215597712)	459.128	474.251	485.587	338.361	337.022	308.104	336.91	385.326	264.523	336.671	281.59	310.49	357.639	344.087	357.488	282.673	281.4	265.749	386.973	414.567	398.026	293.963	527.943	505.063	237.771	260.68	260.017	230.708	221.442	205.002	251.405	311.136	261.893	271.361	263.803	299.07
AAEL000201	AAEL000201		DNA replication helicase dna2 [Source:VB Community Annotation]	3	212770842..212829533	0.648203	0.887732	0.872697	1.93718	2.2848	1.4795	2.72317	2.14282	2.43798	2.26002	2.62585	2.08345	1.15777	1.16733	1.23931	1.41404	1.36052	1.33056	1.15206	1.05471	0.925226	1.91334	2.53645	2.19504	1.81623	1.8502	1.94848	1.50624	2.0346	2.02743	1.96547	1.97775	1.83317	1.40106	1.85878	2.34981
AAEL000203	AAEL000203		trypsin [Source:VB Community Annotation]	3	214757555..214763799	0	0.257626	0.0874361	0.372222	0.437021	0.272164	0.131714	0.505626	0.227978	0.116332	0.356438	0.216474	0	0.321054	0.379276	0.191944	0.127224	0.189797	0.146906	0.0739707	0.0741592	0.402568	0.145216	0.28978	0.543482	0.269632	0.404899	0.330119	0.289	0.431971	0.282759	0.616474	0.285704	0.133235	0.0677208	0.133172
AAEL000204	AAEL000204			3	complement(216038299..216190199)	3.96908	4.52249	3.52457	8.71221	8.16892	7.47622	12.8026	10.1179	11.1724	11.3642	10.5443	10.9428	3.68511	3.73642	3.1235	5.13742	5.47998	6.04658	4.58464	5.33835	5.66535	7.54673	10.6217	10.2681	14.3991	14.0025	13.6891	8.73552	10.5692	9.61922	10.1572	11.0445	8.35897	7.01662	7.08879	4.89199
AAEL000206	AAEL000206		ninjurin A, putative [Source:VB Community Annotation]	3	complement(213099516..213100251)	0	0.36287	0	1.41555	0.61555	0	0	0.237394	0.481665	0.860242	0.376536	0.228679	0.134551	0.542651	0.133554	0	0.134398	0.400998	0.155189	0.312566	0.783406	0.141756	1.07383	0.612237	0.574126	0.427253	0.285153	0.278986	0.457942	0.608437	0.746755	0.434156	0.603626	1.68897	2.0031	2.53226
AAEL000208	AAEL000208		copii-coated vesicle membrane protein P24 [Source:VB Community Annotation]	3	212976558..212977635	111.831	117.032	106.811	121.073	121.852	119.377	90.2304	98.159	82.9841	93.1589	92.3773	89.9855	132.597	131.074	126.92	137.5	136.613	143.239	119.674	120.41	120.177	129.048	131.196	129.951	125.917	121.407	124.293	126.123	131.495	124.008	132.875	123.667	128.747	122.311	117.434	123.901
AAEL000211	AAEL000211			3	complement(212866537..212867191)	964.083	954.81	981.408	1186.84	1207.42	1356.8	1433.96	1487.36	1473.89	1462.01	1609.4	1661.4	900.336	865.9	894.456	909.362	880.248	904.127	985.724	1023.03	1003.98	1094.84	1272.92	1292.67	1194.07	1213.49	1204.14	1290.81	1224.98	1221.21	1224.87	1188.43	1313.7	866.991	883.565	989.802
AAEL000213	AAEL000213		d-amino acid oxidase [Source:VB Community Annotation]	3	complement(109099834..109119996)	16.0447	16.2418	16.453	1.14354	0.559422	1.1105	2.08648	2.4811	1.69626	1.61945	1.65398	1.45479	10.822	10.3566	10.3776	6.01975	8.00035	8.01753	32.0863	31.1052	31.3268	1.03064	8.71353	10.085	4.50031	4.20653	4.21121	1.39451	8.5318	7.53405	0.74653	1.64403	1.50861	9.27375	8.38707	11.1232
AAEL000214	AAEL000214		vacuolar protein sorting (vps33) [Source:VB Community Annotation]	3	109553815..109558652	9.87197	10.7533	10.6764	15.722	15.1103	16.5739	15.1393	16.6598	13.8476	15.0744	13.5453	13.4185	11.585	11.4806	12.7199	12.476	12.9588	13.9524	9.51807	10.9676	10.4874	15.2984	16.2389	16.2475	14.9398	14.068	12.9065	12.6274	16.7889	17.2231	14.1363	15.0634	16.4639	14.6086	13.7958	12.9839
AAEL000215	AAEL000215		ribonuclease P, 29kD-subunit, putative [Source:VB Community Annotation]	3	213030437..213035124	6.71861	6.90981	6.11408	12.6218	12.4191	10.1675	10.472	13.7229	12.9936	12.7592	13.0312	12.3897	7.3204	10.0872	8.90101	9.68342	9.20098	10.6659	8.23215	8.99873	8.59544	11.0544	12.241	11.3113	8.19942	8.32951	10.278	10.119	11.0732	10.2066	10.3601	10.6293	10.3996	8.42327	10.0548	10.269
AAEL000216	AAEL000216		elongase, putative [Source:VB Community Annotation]	3	complement(109468148..109471286)	0	0.122789	0.125021	0	0	0.0972888	0.0941659	0	0	0.0415846	0.0424712	0.0386907	0.18212	0.0459061	0.135577	0.137226	0.136434	0.0904607	0	0.105767	0.106037	0.0959357	0	0.0517928	0	0.144576	0	0	0	0	0	0	0	0.0476267	0.0968308	0.0476042
AAEL000217	AAEL000217		serine/threonine protein kinase [Source:VB Community Annotation]	3	complement(109601042..109649889)	1.62077	1.27337	1.23275	19.9963	16.0942	12.5371	9.3331	9.30014	7.41212	9.20464	8.00014	6.93284	0.665671	0.764821	0.814395	0.855405	1.22158	1.03038	1.64268	1.49243	1.35201	13.0151	16.9615	16.9234	13.2772	12.8301	12.2538	14.0271	19.9688	19.6359	10.6881	14.3028	11.6849	5.3277	5.46532	5.48704
AAEL000219	AAEL000219		lactoylglutathione lyase [Source:VB Community Annotation]	1	6592041..6593668	86.0922	93.9884	87.33	190.77	180.544	194.265	175.906	174.277	162.778	176.089	162.682	175.819	101.273	96.6675	102.769	118.479	119.36	122.746	115.869	119.922	112.928	190.095	169.456	179.638	188.267	188.219	182.34	197.47	194.364	198.337	181.535	184.705	187.982	98.8945	101.273	101.76
AAEL000221	AAEL000221		mediator complex, subunit, putative [Source:VB Community Annotation]	2	complement(227025656..227068311)	87.975	89.3246	90.5249	65.0689	79.6386	69.7864	100.895	97.5765	106.251	108.435	123.585	128.643	102.086	100.961	103.775	104.625	99.4043	108.352	86.9456	90.1828	91.6085	66.7599	70.6066	73.8358	65.7338	65.7673	66.9287	68.2497	70.4912	70.2427	67.031	73.4575	70.2632	87.5566	77.5394	78.2804
AAEL000223	AAEL000223		alpha-glucosidase [Source:VB Community Annotation]	1	complement(5583964..5586046)	0.164001	0.216859	0.1104	0	0	0	0.0415767	0	0	0	0	0	0.120616	0.0810749	0	0.0807853	0.0803189	0.159763	0	0.140097	0.0936361	0	0	0	0.0428887	0.042556	0.0426033	0	0	0	0	0	0	0.757024	0.6413	0.756666
AAEL000224	AAEL000224		serine protease [Source:VB Community Annotation]	2	358334551..358446130	0.29031	0.143954	0.293141	0.665559	0.284894	0.68435	0.699182	0.533668	0.73248	0.520026	0.464724	0.302398	0.391438	0.179396	0.459179	0.393261	0.177723	0.494915	0.861913	0.578659	0.580133	0.56236	0.202857	0.445282	0.759206	0.640318	0.603323	0.516491	0.484454	0.804578	0.236996	0.153097	0.199554	0.335016	0.605448	0.818541
AAEL000226	AAEL000226			2	complement(227176605..227185790)	17.0943	18.5299	17.6624	22.9843	22.07	18.4302	30.4617	28.4363	31.8573	31.5108	30.9553	34.3492	22.0013	22.92	22.7088	21.9569	22.6333	24.398	17.2826	15.1121	18.6404	24.6425	24.5841	22.5332	19.727	20.9666	23.391	22.5063	25.5408	23.2197	23.2043	23.6638	24.1838	21.0266	18.4989	23.1565
AAEL000229	AAEL000229		prosialokinin precursor [Source:VB Community Annotation]	1	7128424..7129713	24.9463	27.4888	22.6705	0.238297	0.233151	1.5246	4.21617	1.61851	1.09464	0.930951	2.47208	0.346467	4.07711	3.49417	4.24922	1.84324	1.8326	0.607542	0.235123	0.473561	0	0.644312	0	1.85517	3.47938	1.07887	1.94412	0	0	0.691371	0.452556	0.657778	0.685904	5.33108	3.25162	7.24684
AAEL000230	AAEL000230			1	complement(5533812..5534732)	17.7396	18.9672	17.9125	18.2297	17.2532	19.8198	21.0809	20.9507	19.2474	15.64	17.6849	18.7092	24.1569	17.7791	18.211	21.4021	22.7039	23.1878	18.1045	16.5746	17.4477	17.3964	16.8504	16.2328	14.4612	15.5357	15.013	14.6883	16.3047	17.9757	15.6132	13.8133	17.4906	16.4197	15.2826	18.0105
AAEL000231	AAEL000231		oligopeptidase [Source:VB Community Annotation]	1	complement(6560713..6576286)	26.6104	26.088	26.4301	46.6535	53.6323	48.8348	35.3428	39.1355	35.5172	33	32.3292	30.7308	31.7107	31.8111	32.1114	31.2469	33.5941	34.684	31.9196	28.9078	29.2798	46.8732	46.5619	45.5826	46.4695	45.9394	44.8365	43.4352	51.2741	52.7591	47.7848	51.2292	49.2524	40.5423	39.8172	41.1929
AAEL000235	AAEL000235			2	227223220..227264246	45.5123	41.7997	43.5084	90.8443	93.46	89.3665	93.5336	87.9753	90.194	88.2266	85.0169	89.4145	44.2055	44.644	45.2862	54.5	51.605	56.3842	54.5528	55.0219	58.3396	92.9149	88.2718	90.4323	78.7484	77.6752	79.6508	85.0195	88.703	90.8582	89.1702	92.3133	83.6108	64.3572	60.935	58.7347
AAEL000236	AAEL000236			NIGP01000515	19721..21202	0.669947	0.81205	0.450986	0	0	0	0	0	0	0	0.0510686	0	0.602212	0.275994	0.706429	0.385011	0.765576	0.707022	0.252575	0.508711	0.510007	0	0	0	0	0.0579473	0	0	0	0	0	0	0	1.08809	1.04789	1.03033
AAEL000239	AAEL000239		clathrin coat assembly protein [Source:VB Community Annotation]	1	6643895..6650088	54.4479	52.5131	53.3163	79.9949	76.2688	55.0452	64.7478	63.0645	61.244	60.1527	62.2311	55.8381	49.8558	49.0467	50.0599	44.9313	47.2423	46.4656	55.7253	56.166	58.7448	54.9899	71.4324	69.7377	56.354	55.9459	55.6145	48.8194	68.8162	68.0758	55.4466	65.9522	53.5855	79.8039	79.7792	64.4575
AAEL000240	AAEL000240			2	complement(227780710..227818771)	10.1794	9.99039	9.56733	12.7789	13.7177	12.0118	15.5642	14.26	13.9102	15.3318	15.5379	15.6737	11.2687	9.97745	10.8766	10.4363	12.0838	11.5548	11.2343	10.2603	11.5836	12.7181	12.5523	13.4081	11.5786	11.4065	11.6663	11.2528	11.9613	13.5591	11.7605	12.3431	13.7715	10.9205	11.6523	12.9738
AAEL000241	AAEL000241			1	complement(5601354..5603113)	9.89057	10.186	9.06513	13.0817	12.6072	12.076	11.7463	13.0808	10.8165	11.1411	11.9006	9.93786	13.4851	13.258	14.3293	14.2787	15.2582	14.9528	13.1656	13.3234	13.227	13.9713	12.8866	11.6482	14.206	13.7405	13.6372	12.2981	14.537	14.2327	14.3473	15.8281	14.9988	12.5258	14.6372	13.6899
AAEL000242	AAEL000242		voltage-gated potassium channel [Source:VB Community Annotation]	1	complement(5749599..6294412)	1.55514	1.51015	1.55395	10.1248	7.76692	5.28253	6.24644	6.27457	6.03493	6.75747	5.65683	4.41422	1.26289	1.03307	0.993357	1.16104	1.40425	1.01786	1.80013	1.4807	1.63708	4.43083	9.10087	9.29724	7.72718	7.33935	7.01927	5.61997	9.05596	9.09138	4.54922	6.0996	4.85048	5.08477	4.92826	5.05745
AAEL000243	AAEL000243		leucine-rich transmembrane protein [Source:VB Community Annotation]	1	complement(8118192..8372076)	0.479527	0.33025	0.309352	0.824515	0.549012	0.387264	0.253266	0.36297	0.289322	0.134213	0.32898	0.199798	0.127354	0.148161	0.106962	0.216526	0.18592	0.126516	0.384169	0.477907	0.456309	0.371557	0.558457	0.757794	0.282158	0.290338	0.207615	0.578908	0.91135	0.885988	0.369717	0.558447	0.329618	0.38941	0.302102	0.348254
AAEL000244	AAEL000244		alpha(1,3)fucosyltransferase [Source:VB Community Annotation]	1	complement(6593630..6612875)	2.09879	2.86197	2.51662	4.90563	4.96521	5.72055	4.43951	4.8936	4.14427	5.55117	4.49962	4.34505	3.666	3.1613	3.20791	4.26462	3.85454	3.97731	5.11848	4.37016	4.71832	5.84426	5.27959	4.77387	6.84368	5.00359	7.20705	5.25089	5.96495	5.28955	6.96054	5.96641	5.19362	5.29812	5.07809	4.53909
AAEL000245	AAEL000245			2	227717692..227724446	101.922	91.397	109.028	78.5595	85.732	81.6214	85.6838	77.1482	77.3661	83.9405	98.9916	92.1325	102.675	100.193	100.488	101.854	106.43	112.698	94.9041	100.577	98.8265	88.3532	81.3698	86.2507	80.4221	71.2863	67.7136	69.3757	74.6146	75.3256	69.4966	81.8595	72.6362	88.9266	84.7493	96.0913
AAEL000247	AAEL000247			1	6546795..6560757	8.71151	8.39023	7.61232	7.41742	6.76404	4.87065	6.5618	7.17373	6.39551	4.67017	5.28694	4.81633	5.35968	6.39778	6.54292	6.99385	7.19961	7.95601	7.60286	6.22533	7.17379	4.67309	6.60233	7.07804	3.02299	2.7387	3.72095	2.61859	5.87084	5.50192	3.62423	5.49963	6.70211	4.83319	4.78221	5.41061
AAEL000248	AAEL000248		GTP binding protein [Source:VB Community Annotation]	2	complement(226974744..227013788)	23.9762	22.9157	20.56	44.2937	44.492	37.284	41.6551	40.9377	39.3925	38.1122	36.7275	35.46	26.8205	27.0759	25.1185	29.2106	30.5545	30.689	23.4433	24.5857	24.6092	39.9208	42.4339	40.3479	33.5644	31.6655	33.7333	32.7596	39.6284	42.0376	37.6147	38.6921	38.4594	30.8365	32.6354	31.1386
AAEL000249	AAEL000249		mitochondrial carrier protein [Source:VB Community Annotation]	1	6512316..6546660	13.7897	13.4139	14.4572	9.24597	12.0988	8.91729	8.78159	8.26186	8.20783	6.2935	6.20135	6.22666	10.433	10.3234	10.9336	12.1879	12.6022	12.7264	15.0555	13.8089	14.2961	8.58877	12.2268	9.77044	10.1457	8.93706	10.1297	7.39521	8.3128	8.44807	8.61805	9.44678	8.97993	10.8119	11.9197	11.72
AAEL000250	AAEL000250		forkhead box protein (AaegFOXP) [Source:VB Community Annotation]	1	complement(5223545..5243575)	13.039	13.5929	14.7212	1.0592	0.863604	0.443708	1.7569	1.6986	0.979861	2.65518	1.37351	1.73249	13.5161	13.8181	12.8163	18.7755	17.7998	19.4656	14.2829	14.1205	13.8487	0.755744	1.1622	0.730112	1.5707	1.63843	1.40022	0.547976	0.38549	1.19507	0.544794	0.93397	0.931562	18.9962	20.5554	21.711
AAEL000251	AAEL000251			1	6635523..6644147	3.47559	3.19152	2.68627	58.7276	54.7165	36.6495	33.2866	39.615	31.3208	34.4146	30.9093	25.8785	1.79878	1.71818	1.78544	1.77545	1.95433	2.28854	2.18388	2.85905	2.57235	34.9096	50.6949	51.3347	31.1053	30.6969	29.6276	34.8759	55.7434	55.868	40.4581	42.3598	36.2429	22.5794	24.5641	22.9317
AAEL000252	AAEL000252			1	8326059..8327375	4.20174	4.61027	3.70108	1.61401	1.57916	1.19419	3.67155	1.91406	1.88294	0.840723	1.83996	1.8438	2.62997	2.71798	3.00204	0.85872	1.5105	1.82886	3.64003	2.44379	2.45002	2.97859	2.24885	3.44049	1.54302	1.0439	1.67209	0.749803	2.16316	2.15554	2.18943	2.33367	1.99101	3.09496	2.93647	3.16224
AAEL000254	AAEL000254		nuclear factor i [Source:VB Community Annotation]	1	complement(5428012..5515632)	7.02705	6.69828	6.61335	0.586531	1.03296	1.12577	2.07549	1.4607	0.853191	1.32901	1.40415	1.19388	6.07128	6.37438	7.07215	7.61185	8.52016	6.77902	7.34975	8.04263	8.58898	0.740075	0.686478	0.456622	1.07049	1.27463	0.957033	0.364131	1.13848	0.680682	0.334169	0.539674	0.9004	11.8095	11.4181	10.335
AAEL000255	AAEL000255			2	227761107..227767939	1.05982	1.09883	1.16744	8.73873	9.11733	6.6622	8.39018	7.84504	7.16598	7.99285	6.94042	7.13555	0.566878	0.821618	0.63301	1.17463	1.27402	0.844721	0.817285	1.15226	0.660114	7.05479	9.45226	8.42341	5.97153	5.06267	4.61779	6.1341	8.28015	8.37113	6.37096	7.69764	5.96048	2.409	2.67494	2.29672
AAEL000257	AAEL000257			2	74407293..74416842	15.7413	17.2678	15.5704	25.5195	27.2924	23.7789	36.3558	32.5148	32.0554	33.6207	32.7507	31.0401	22.54	22.1068	22.1852	23.3096	24.7326	24.9735	18.912	19.5942	22.2303	30.1689	26.2909	28.9731	22.8849	24.0078	24.335	23.0739	28.6807	27.4044	22.3442	25.5646	25.6508	23.8746	20.7525	21.887
AAEL000258	AAEL000258		5'-nucleotidase [Source:UniProtKB/TrEMBL;Acc:Q17PQ5]	3	265618282..265636320	58.7648	56.4907	60.0205	52.7008	54.3116	51.2226	53.3492	55.1611	51.5843	48.5951	55.3519	51.8334	48.4403	48.8822	48.0812	51.1222	51.1167	48.8625	54.0063	51.2585	52.9815	48.3273	64.4875	57.1304	50.082	49.2548	47.3776	43.8614	45.177	46.2357	46.6392	48.758	43.0817	47.897	51.0696	49.8239
AAEL000260	AAEL000260			3	265318727..265329568	5.43526	4.91643	5.42795	4.05659	6.28006	5.7727	7.8587	6.51027	7.74466	6.33914	5.65476	6.56992	5.49096	6.555	6.71471	7.94381	6.75713	7.59312	5.11721	6.27578	5.52448	5.18333	6.51076	6.29623	5.38884	5.34703	5.44607	4.50856	5.58159	4.96599	5.46106	5.43341	5.22233	6.34119	6.35277	6.15447
AAEL000261	AAEL000261			3	complement(265653061..265662840)	5.37782	5.54954	5.6504	5.37314	7.64116	5.93885	6.52201	5.75234	6.98367	6.05327	6.73076	5.5866	7.37586	6.08954	6.10098	7.625	8.11485	8.28306	5.055	5.89768	5.97494	7.09507	7.73904	6.87043	6.44275	7.3545	7.13614	5.87359	7.57957	6.70694	6.17003	6.55352	5.57489	7.88326	7.50229	9.22072
AAEL000263	AAEL000263		Zinc finger protein jing homolog [Source:VB Community Annotation]	3	266098772..266436725	0.761591	0.685357	0.797499	4.85002	4.10468	2.98109	4.81615	4.35558	4.40011	4.67056	4.1896	2.76775	0.269687	0.261457	0.164731	0.406415	0.383347	0.577043	0.909232	0.855401	0.68848	3.38767	7.01281	5.8289	4.1272	3.75483	3.82495	3.44114	4.11867	4.5732	2.95897	3.72623	2.41975	1.42139	1.36771	1.26888
AAEL000265	AAEL000265		Protein crossbronx homolog [Source:VB Community Annotation]	3	265006665..265013152	60.5957	56.116	58.415	49.7354	54.3445	44.8768	41.9911	39.246	38.1469	37.3	40.0508	39.2568	58.541	62.6255	66.1218	65.8339	64.7558	64.4033	64.5651	64.3889	64.6434	45.6432	45.0564	43.9835	43.5646	44.2949	37.7625	41.212	42.3677	40.5507	42.1423	39.833	45.2806	51.0037	50.1145	53.2525
AAEL000267	AAEL000267			2	75412590..75416958	1.01209	1.00372	2.5549	0.435056	1.48982	0.795269	0.577306	0.902886	1.41558	1.78461	1.2151	1.10694	1.02348	0.938126	1.0159	1.40216	0.464689	1.01675	1.3951	0.972647	0.541736	0.686182	0.84865	0.740899	1.2903	1.47726	0.985934	0.868152	0.95002	0.841485	1.03278	0.300225	0.52177	0.973289	0.989407	0.972828
AAEL000268	AAEL000268		lipase [Source:VB Community Annotation]	3	264415390..264572389	9.64647	9.85439	8.4955	26.688	34.958	27.356	31.8838	31.0108	33.656	28.0629	28.0642	29.5551	9.86842	9.94994	8.31273	18.757	16.251	18.3882	14.0276	14.1265	14.2867	34.5062	18.1843	16.8691	47.5709	43.5883	43.5237	30.029	34.9183	35.7601	37.0656	36.088	32.0672	14.6194	14.4645	21.6399
AAEL000269	AAEL000269			2	74383247..74385989	242.308	256.573	236.16	151.903	163.561	150.426	281.924	315.102	321.549	294.393	321.114	321.313	253.587	248.65	257.749	242.758	240.029	271.711	217.798	235.79	225.048	163.144	148.787	156.637	148.067	152.776	157.989	133.344	149.685	147.281	126.918	140.005	144.502	234.582	234.347	259.121
AAEL000270	AAEL000270		26S proteasome regulatory subunit 7, psd7 [Source:UniProtKB/TrEMBL;Acc:Q17PP0]	3	complement(265003915..265006567)	49.3845	46.9246	45.4277	78.6893	76.4827	83.1628	67.7769	69.2257	71.8736	74.1616	70.7761	77.242	56.2236	53.4286	53.9822	66.0377	63.3772	64.4174	57.0979	55.9542	57.4254	82.7407	66.5587	69.0048	79.2468	89.1654	81.6076	80.1057	80.6844	79.3251	87.174	75.8799	81.115	58.9454	59.9216	64.7496
AAEL000271	AAEL000271		gamma-glutamyl hydrolase [Source:VB Community Annotation]	2	75421101..75429020	30.6273	31.8484	28.6441	14.5203	22.1105	11.2152	20.8511	26.8934	20.1589	18.6558	16.5647	16.3911	26.9865	26.9448	25.6142	21.3558	22.281	21.508	24.3154	21.3371	22.9194	10.322	16.5558	18.3097	10.8245	9.58314	10.4744	9.79444	13.993	14.3887	12.0887	15.8536	13.1957	21.5494	23.4411	24.1916
AAEL000272	AAEL000272			3	complement(264997131..264998686)	18.6267	18.7109	17.5948	18.2866	17.2852	18.2245	24.0372	20.2716	23.4918	25.9928	21.9301	22.2312	20.2394	23.7928	24.4757	23.8854	23.6592	24.8474	22.2225	22.9951	19.1428	17.5054	15.921	17.8959	18.2904	18.0549	15.0781	16.4014	18.3491	17.9847	17.0699	18.6318	14.9679	20.0621	18.7026	22.2703
AAEL000275	AAEL000275			3	265059823..265242496	38.2958	38.8813	38.9288	135.503	118.218	131.293	116.202	113.413	112.282	115.906	106.394	102.882	40.7491	41.7164	40.8513	66.5458	68.0216	68.8652	50.7914	52.5351	48.6539	114.309	96.8485	91.6825	110.464	109.191	112.689	122.65	128.637	130.684	114.055	115.697	110.593	68.481	67.7741	72.9206
AAEL000276	AAEL000276			3	complement(264919300..264982269)	7.13611	6.75964	7.31977	20.9303	18.7837	18.0648	16.9264	16.5528	15.8631	16.5813	15.036	13.5446	7.81018	7.37205	7.22996	9.07084	9.71007	9.29953	9.1359	8.55692	8.12721	17.7406	20.0036	18.2731	17.5787	17.2078	18.4596	15.4906	19.1979	20.1791	16.1088	18.3795	17.0842	11.4436	12.6786	13.4652
AAEL000278	AAEL000278		poly(p)/ATP NAD kinase [Source:VB Community Annotation]	3	complement(264702254..264797046)	23.8059	25.0099	24.1172	76.5349	67.0046	75.2347	65.1	58.8107	63.6746	62.1192	60.8592	61.3279	24.4923	25.0632	23.0503	33.4593	33.5544	34.2509	30.7122	30.4147	31.0299	63.9114	65.7413	66.1187	75.5076	72.0503	74.2915	67.5188	59.3707	61.728	62.3598	62.2052	61.7362	37.3939	39.3839	38.2814
AAEL000279	AAEL000279		N-formylmethionylaminoacyl-tRNA deformylase, putative [Source:VB Community Annotation]	3	complement(266478434..266479426)	11.2724	11.1792	10.1034	10.3444	11.9322	9.95228	13.4859	12.8193	12.7549	13.5275	10.2534	12.1112	10.8987	8.92243	10.6329	11.4173	10.6071	15.2688	11.8183	12.7671	13.0166	10.1083	9.45207	10.8083	9.14185	10.9443	10.3642	9.46406	10.3565	9.68819	11.2703	9.51803	9.82053	7.99013	10.5988	12.6613
AAEL000281	AAEL000281			2	complement(74769999..74810233)	5.27885	6.36891	6.62046	40.0644	37.9548	34.0291	49.9166	43.215	49.3074	46.3233	43.5971	42.154	5.98431	5.0863	3.97633	5.81344	4.94006	5.18339	4.87718	5.62962	7.02616	34.7803	45.5607	41.8857	32.4198	32.6917	33.488	30.0463	37.0598	37.4603	29.2327	33.6188	32.061	11.9766	13.0164	13.5998
AAEL000282	AAEL000282		syntaxin, putative [Source:VB Community Annotation]	2	complement(74394465..74398673)	1.69365	1.60329	1.32149	17.5388	11.5264	12.7032	7.78712	9.39006	7.75261	8.37739	7.28845	5.38873	1.01913	1.08464	1.68596	1.64959	1.35729	1.68738	0.979544	0.986448	1.91199	13.9581	14.0723	16.0373	9.72398	9.5886	8.27937	12.9723	17.2788	16.1297	11.6894	12.4839	10.8586	3.61278	3.43179	4.61744
AAEL000284	AAEL000284		Protein-lysine N-methyltransferase AAEL000284 [Source:UniProtKB/TrEMBL;Acc:Q17PM4]	2	complement(75356738..75357706)	25.7051	24.8286	24.1984	20.0273	24.5499	21.9867	27.3903	23.887	22.8231	26.35	25.7178	23.1775	30.7208	31.7688	32.7409	31.4574	36.7835	36.0942	28.846	34.0815	30.6139	24.5855	22.4522	24.7538	20.692	21.6779	23.1628	18.1703	20.1072	24.2662	21.0938	22.3458	20.3196	26.9856	27.4325	27.2817
AAEL000285	AAEL000285			3	complement(265393488..265473216)	0.119263	0.0394253	0.120425	0.307596	0.0668787	0.0937128	0.272114	0.232133	0.209329	0.240336	0.300007	0.397531	0.116951	0.117917	0.0290209	0.0881215	0.233634	0.145226	0.168611	0.10188	0.340464	0.184819	0.166672	0.0997782	0.343079	0.278523	0.340796	0.0909344	0.265359	0.165265	0.324536	0.0943408	0.131166	0.214089	0.0932717	0.0917088
AAEL000287	AAEL000287			3	265600532..265607734	3.78089	2.99969	4.83582	4.69515	5.72455	3.82916	5.11207	5.83278	5.86197	5.58741	4.89955	4.25339	5.12883	4.48586	4.78413	4.96648	5.43159	5.34063	3.77737	4.30641	3.66978	4.55713	4.5089	4.56905	4.81197	4.90544	4.12516	4.35626	5.11758	3.0737	4.59553	5.25054	4.43548	3.94297	4.9282	4.26414
AAEL000288	AAEL000288			2	74990331..75332133	55.1254	55.1352	56.476	17.4223	24.4685	16.7938	40.9812	36.6579	37.4097	41.2213	32.1333	28.6649	43.7257	47.7442	46.3162	42.0453	47.0772	42.6045	48.2126	51.1893	53.3886	16.0922	18.1742	19.3123	14.8198	14.2607	14.5642	13.7632	16.8528	16.7934	15.7219	17.1983	17.4908	94.2665	95.4077	85.94
AAEL000289	AAEL000289			3	complement(265284765..265317467)	12.6993	12.0057	12.7632	17.6011	16.6221	13.8024	12.8628	13.4755	12.8505	13.0748	12.9871	12.2391	14.228	13.5094	15.1189	15.3028	14.9092	16.0421	13.39	10.7977	12.7056	16.5991	15.4254	14.3978	15.4104	13.443	14.8916	14.7505	16.5376	14.7525	15.5023	15.7725	15.468	14.3354	13.8766	15.4237
AAEL000290	AAEL000290			3	complement(265579614..265581505)	10.0149	11.3837	10.5793	17.2199	17.3017	17.01	20.1552	18.0435	18.7105	18.9399	18.4981	16.9478	12.1815	12.9105	11.7538	15.2551	13.2429	15.197	11.8934	11.385	10.4903	15.4005	17.5058	17.0797	16.0769	17.3915	14.8292	13.4512	14.8483	17.1018	15.3452	14.6864	15.3779	14.9946	15.7852	14.7506
AAEL000291	AAEL000291		V-type proton ATPase 16 kDa proteolipid subunit [Source:UniProtKB/Swiss-Prot;Acc:O16110]	3	266530750..266556932	444.702	444.566	435.717	1149.02	1072.44	1081.68	1543.62	1456.31	1590.25	1595.62	1528.65	1424.94	371.907	360.659	364.141	501.645	507.557	505.879	512.39	523.978	521.436	940.046	896.824	916.852	950.185	943.666	943.999	1108.05	1048.45	1056.88	916.872	1021.64	995.157	658.912	653.42	643.886
AAEL000292	AAEL000292			3	265679702..265697781	5.37526	4.83491	4.67033	8.22144	8.35936	7.02315	10.2203	9.12419	10.4494	8.31305	8.79046	8.67207	6.84931	6.81319	6.79853	6.23466	7.57614	8.49388	5.56703	5.3393	6.53054	8.47522	7.38975	9.25563	6.52186	7.78497	6.86814	6.2907	7.24898	8.00293	7.14346	8.70181	8.60988	6.82813	6.64792	7.54584
AAEL000293	AAEL000293		ebna2 binding protein P100 [Source:VB Community Annotation]	2	75364922..75404809	22.7215	22.0082	22.4927	34.1786	31.846	32.1808	30.957	32.5041	28.5343	30.413	26.7963	27.1466	21.4062	21.9551	21.9598	21.5883	21.5046	21.9986	26.8416	26.8403	27.9353	29.9834	37.076	38.2754	32.4588	35.1368	34.2851	28.4207	35.6601	35.8358	28.4947	31.8451	29.2974	34.4459	34.6457	37.5381
AAEL000294	AAEL000294			3	complement(265013033..265030893)	4.56938	3.95614	3.80833	0.12471	0.183026	0.398942	0.937759	1.45878	0.620607	1.16929	0.845906	0.770609	2.29374	2.95809	2.75326	2.14365	1.86487	2.27865	2.46099	2.54029	2.85735	0.337194	0.42572	0.849525	1.42257	0.846922	0.904389	0.221208	0.242068	0.301518	0.414471	0.344242	0.179481	17.9116	18.038	19.7994
AAEL000298	AAEL000298		sodium/chloride dependent amino acid transporter [Source:VB Community Annotation]	3	complement(265255228..265284337)	0.474486	0.752897	0.958224	0.326338	0.199557	0.111851	0.144347	0.523339	0.218614	0.191235	0.423178	0.385509	0.383862	0.387033	0.242465	0.560945	0.41828	0.416003	0.402491	0.567459	0.568904	0.404415	0.278503	0.35727	0.223353	0.258557	0.184889	0.289425	0.158359	0.118351	0.309879	0.262734	0.313107	0.438043	0.371081	0.474322
AAEL000299	AAEL000299			3	complement(265588533..265600440)	3.47094	2.92589	5.25717	6.31618	5.64453	5.68199	8.31539	6.34297	7.91982	7.84947	6.70715	5.96551	4.97783	5.61951	4.0541	5.34297	5.69459	5.24093	4.31828	4.2993	4.45888	7.35108	6.45143	6.38852	6.08161	5.08873	5.81572	5.68995	6.61266	6.87794	5.47814	5.94886	5.67834	5.56311	5.47427	6.36118
AAEL000301	AAEL000301		heat shock protein [Source:VB Community Annotation]	3	266486521..266488973	32.9954	35.3194	34.1344	48.5467	49.541	45.6805	42.0414	46.7997	40.6772	43.4963	38.9361	38.6245	35.2972	33.0114	34.6184	34.2303	36.2712	34.6474	35.4607	36.9308	36.5356	46.0043	46.3513	46.6852	43.5549	41.4749	41.1871	41.7123	48.9828	49.4831	42.911	44.3294	43.7899	34.6882	38.8001	39.7609
AAEL000304	AAEL000304			2	367856482..367886958	45.4803	46.036	46.0186	60.3467	57.779	65.3455	68.8224	67.0627	63.8903	77.8909	70.6553	69.4754	52.5231	46.3374	50.899	48.3242	48.9426	46.6851	52.0504	53.1397	52.4703	58.5391	69.259	60.0624	62.295	65.3228	62.7592	60.9005	55.5885	58.5176	46.9471	58.1273	61.3878	45.6885	48.5029	51.3753
AAEL000305	AAEL000305			2	368711213..368713865	2.08311	2.84058	2.71692	4.32796	4.23451	4.058	4.85192	4.75848	5.05592	4.2853	4.3469	3.33614	2.77683	2.25268	3.38986	3.04629	2.80554	2.91709	2.20879	2.66923	2.7132	3.90068	4.36678	4.68372	3.33668	3.37836	3.38212	3.70606	4.99701	4.54641	4.18054	3.87922	3.79451	2.87132	2.57946	3.03682
AAEL000308	AAEL000308			2	complement(369541686..369555829)	11.046	11.1427	12.3026	20.6639	19.819	20.5256	26.5731	25.56	23.6836	24.3297	24.0679	23.6736	9.34423	9.80812	10.7977	11.6646	12.1893	13.4392	12.6676	12.7973	12.3427	18.734	14.8672	17.0152	20.7168	21.0358	21.6504	20.3508	20.7272	17.6191	17.377	18.0006	17.3234	10.4311	10.3443	10.3532
AAEL000311	AAEL000311			2	367910612..367956207	20.3437	21.5887	22.2291	3.29518	4.96005	5.28987	8.96946	9.66013	6.98619	8.81322	6.54015	7.34	21.3588	21.7903	21.1287	17.1013	17.4718	17.2331	21.3419	22.1639	19.3166	3.46484	2.30742	2.83668	4.62625	4.43734	3.79126	3.37206	8.65113	8.98834	4.93417	4.85887	4.9045	31.7557	30.6675	33.2521
AAEL000312	AAEL000312			2	complement(368021823..368033401)	57.3314	53.8093	57.6764	60.586	65.5175	58.9554	60.9316	55.1417	51.7554	49.7584	52.855	48.1502	37.6445	37.9555	36.2824	38.1331	39.1585	38.5582	45.8457	46.9836	48.6461	75.8716	61.1354	51.068	37.5796	37.2055	39.642	58.3386	53.76	53.923	51.6475	55.3267	56.3812	32.1221	30.9136	33.2477
AAEL000314	AAEL000314		malate dehydrogenase [Source:VB Community Annotation]	2	124242756..124284005	17.8559	17.0662	17.9755	13.5422	12.5692	13.4371	11.6109	13.5099	11.4331	10.3636	9.95546	10.7213	13.0926	13.9208	12.7592	16.4619	14.9006	17.3813	14.9177	16.221	16.4472	12.7487	8.8658	10.0644	15.7863	16.2937	15.471	13.8614	12.3779	12.2445	11.8023	13.1431	13.3491	13.654	12.741	15.3483
AAEL000315	AAEL000315		pigeon protein (linotte protein) [Source:VB Community Annotation]	2	complement(368665046..368695519)	20.1372	21.1646	21.0934	23.937	24.7873	19.0398	20.6492	20.8766	19.178	19.2892	16.4171	17.5894	21.6063	21.8741	21.534	22.5744	23.9034	24.9389	22.699	20.3391	20.4683	19.8478	24.9367	22.8659	18.7032	17.6911	17.9923	16.3868	22.3021	22.2235	19.9284	21.3103	22.296	27.7191	27.8014	29.4419
AAEL000316	AAEL000316			2	367999645..368002530	38.8332	45.8999	40.8123	3.54295	4.39973	3.73639	13.8631	17.585	13.3538	15.9706	11.9615	18.1283	32.7569	31.0293	29.3899	20.1439	22.007	24.6665	26.6216	28.7049	25.3844	3.31598	2.65813	3.97822	5.72022	5.79923	5.31158	3.26305	9.12528	8.69777	4.27002	3.63605	5.09895	22.3152	23.8004	20.3545
AAEL000322	AAEL000322			2	123829897..123848984	3.28648	2.43231	3.36806	4.13274	4.12602	4.4325	4.21561	4.00994	4.22946	3.49266	3.12965	3.64814	3.5715	2.65529	2.93628	3.44316	3.53139	3.11794	2.7046	2.76556	2.35252	4.44687	4.03081	4.55523	3.65594	4.0476	4.09033	3.77748	3.88813	4.24148	3.24355	4.57861	4.12701	3.50955	4.06638	3.47017
AAEL000323	AAEL000323		cysteine-rich venom protein, putative [Source:VB Community Annotation]	2	complement(124167524..124168167)	0.38708	0	0.195427	0.332779	0	0.152078	0	0	0	0.260013	0	0.120959	0.284682	0.287034	0.141286	0	0.284357	0.707022	0.820869	0	0.331504	0.149963	0	0	0.151841	0	0.150831	0	0	0	0	0	0	0	0.302724	0
AAEL000324	AAEL000324		tyrosine-protein kinase drl [Source:VB Community Annotation]	2	368290151..368653544	1.72107	1.53895	1.36749	2.47414	2.25459	2.15048	3.06853	3.29498	2.3399	2.40695	2.63248	2.27472	1.51479	1.73652	1.31819	1.27168	1.61669	1.79341	1.74713	1.87995	1.73976	1.96754	2.34214	2.33688	2.41276	2.26226	2.13285	1.76403	2.02455	2.04087	1.8196	2.99068	2.46692	3.27762	3.50842	2.53841
AAEL000328	AAEL000328			2	368783398..368876030	62.8969	64.7662	62.0052	116.07	133.539	106.008	135.497	127.628	125.782	122.41	129.758	117.633	60.5083	62.7764	62.6528	65.5439	68.1948	66.0086	59.0848	61.496	65.2693	121.51	103.751	108.817	112.177	112.912	108.643	112.468	124.421	127.886	113.298	126.054	136.075	80.4562	79.2436	70.0841
AAEL000329	AAEL000329			2	369555208..369580884	3.00723	3.61022	3.51601	7.82413	8.05459	8.14609	8.48648	7.23957	8.07368	6.4854	7.38377	7.02328	2.91013	2.40602	3.17741	3.09911	2.7324	3.52699	3.89353	3.10974	3.93097	7.113	6.83486	5.62773	7.32628	8.19352	6.35242	6.4564	6.20686	6.77716	4.65152	6.57307	5.61385	3.28768	3.03267	3.89466
AAEL000330	AAEL000330			2	124382763..124388540	81.3126	78.7007	77.9919	61.6404	68.5334	60.0516	81.9189	83.2037	95.9925	87.0199	86.0804	91.1483	97.7928	95.7005	95.5213	97.5259	96.8431	99.8875	90.6763	83.7987	89.4548	63.383	66.8152	69.2552	65.4554	65.3281	66.5437	62.4955	67.7091	67.064	69.5726	70.3794	63.8455	76.5969	75.1891	82.5751
AAEL000332	AAEL000332		Mitochondrial inner membrane protease ATP23 [Source:UniProtKB/TrEMBL;Acc:A0A1S4EVL9]	2	369722154..369724479	16.5534	18.2155	18.7755	19.0074	19.5507	18.6198	20.7814	20.8911	20.3729	21.401	20.2238	20.1951	23.8484	21.2709	21.1885	25.2161	25.237	25.0168	21.9281	22.0827	21.3621	18.0972	16.7323	15.0821	20.014	17.2109	19.8808	15.9065	18.4471	19.3248	16.0125	15.9643	20.1072	19.3642	20.3942	22.668
AAEL000334	AAEL000334		villin [Source:VB Community Annotation]	2	complement(369639727..369705618)	5.73116	5.57496	6.31313	11.4574	12.3864	9.56695	12.5342	12.0269	10.9738	11.4941	10.1965	10.3172	5.04191	5.59191	5.38488	7.35496	7.53408	7.67338	7.2807	7.47257	8.64235	12.4085	14.7388	12.8703	9.10028	8.45331	8.50546	8.23789	11.1655	11.6961	11.7974	11.5399	9.54526	6.91962	7.03421	7.78088
AAEL000335	AAEL000335		lamin [Source:VB Community Annotation]	2	complement(367825629..367827901)	0.200396	0.447161	0.151762	0.172284	0.379268	0.275563	0.457231	0.585075	0.626526	0.504794	0.309334	0.219177	0.405304	0.371501	0.256008	0.0740348	0.184018	0.183017	0.254984	0.427969	0.386153	0.349368	0.378077	0.544883	3.81258	3.822	4.56807	0.267393	0.167205	0.333231	0.245391	0.35667	0.289272	0.15417	0.274266	0.423768
AAEL000336	AAEL000336			3	complement(112293950..112355770)	5.73816	6.23052	6.32085	37.4767	29.9712	36.0353	34.4991	32.6675	33.305	33.5782	33.594	31.8511	6.53879	6.10507	5.99361	8.76459	9.41377	8.26884	10.0621	11.3923	10.8775	32.1072	25.4459	25.7302	29.6802	29.0438	28.2277	39.6707	32.3033	30.1905	26.2918	31.3071	32.4213	10.9927	9.98634	9.87133
AAEL000337	AAEL000337			2	368695630..368705223	5.27025	5.75817	4.96085	8.44748	7.73911	7.15936	8.96764	10.3739	9.64228	10.3805	9.19235	9.60231	6.30681	7.41872	6.71651	6.60019	8.66195	7.11373	5.75871	5.26516	4.43706	7.75191	7.34031	7.84693	7.5687	7.99673	6.96142	7.0152	6.93143	6.38711	7.43804	6.99535	8.10496	8.24656	6.56678	6.04461
AAEL000340	AAEL000340		cytochrome P450 [Source:VB Community Annotation]	3	112007456..112025792	50.961	50.3458	51.31	278.483	229.235	287.784	153.436	147.899	140.531	144.109	141.354	140.243	47.9268	46.6938	47.5358	74.1907	76.129	75.9285	58.342	55.7092	56.7291	232.041	224.708	235.923	217.752	208.653	216.265	265.853	215.657	218.509	186.374	169.897	201.964	63.3527	62.264	67.9396
AAEL000341	AAEL000341		basic helix-loop-helix protein [Source:VB Community Annotation]	2	complement(369005863..369020188)	8.02741	9.95126	7.62888	0.152235	0.0992982	0.0463801	0.763152	0.804205	0.116551	0.67403	0.121483	0.258228	8.07437	6.43407	7.6698	6.01857	6.8944	4.70062	6.65919	6.40359	6.52101	0.09147	0.0494933	0	0.277847	0.505434	0.183999	0.045005	0	0.0490754	0.096371	0.0466909	0	6.13032	5.95486	7.12595
AAEL000342	AAEL000342		peroxidasin [Source:VB Community Annotation]	2	123291574..123811302	3.72696	4.05034	3.52809	3.49784	3.20025	2.64788	2.63374	2.28707	1.7887	2.37833	2.13073	1.71785	3.28923	3.1667	2.90209	2.61611	2.85198	2.87049	3.64885	3.71436	3.55093	2.35836	3.63293	4.57317	2.38791	2.59906	2.22679	2.2852	2.83758	2.84049	2.67488	2.07599	1.97262	9.52168	9.4729	8.70517
AAEL000343	AAEL000343		serine/threonine-protein kinase vrk [Source:VB Community Annotation]	2	complement(124310171..124370720)	8.88544	8.73019	8.92214	26.3608	24.9735	17.9923	23.8591	22.3536	24.1205	23.0993	22.5852	18.2361	8.69297	9.00926	8.53225	12.3146	12.6431	12.9235	10.8094	11.2095	11.0969	19.1216	26.9132	24.246	23.8878	21.9828	23.4718	18.9043	24.6209	25.1235	17.7103	22.5987	19.9616	18.212	17.8174	17.0625
AAEL000344	AAEL000344			2	complement(367987541..367988479)	0.117484	0	0.11863	0.101003	0	0	0	0.0762239	0	0	0	0	0	0.0871189	0	0	0	0.0858365	0	0	0	0	0	0	1.38258	1.00602	2.10585	0	0.0980259	0.0976804	0	0	0.096908	0	0.183762	0.0903414
AAEL000348	AAEL000348			2	complement(124233402..124284190)	12.0896	13.7381	12.9705	11.4763	10.487	8.70802	8.90739	6.12793	7.54293	6.59828	7.51653	8.02806	13.4298	11.673	13.1464	14.609	11.7492	13.8015	13.1395	12.9094	13.3737	10.5385	12.1436	12.4324	12.4489	11.568	9.32361	8.7379	8.30098	9.52819	8.53296	8.46752	8.82958	11.8199	12.5081	11.2333
AAEL000351	AAEL000351			2	124524619..124525465	3.91	2.90824	2.67909	3.12139	1.17461	4.93772	3.82337	4.34881	2.75738	4.69011	4.02369	4.36372	6.57292	6.31656	5.70866	6.91307	6.77057	7.34587	3.67209	2.86295	3.34861	3.78703	5.26915	3.50487	5.36826	6.63108	5.33253	3.08774	3.61195	4.87636	3.07795	4.52896	2.64927	5.58643	5.35131	4.9395
AAEL000354	AAEL000354		dimeric dihydrodiol dehydrogenase [Source:VB Community Annotation]	2	complement(368910415..368919533)	0.237243	0.35292	0.239556	0.356933	0.349226	0.093209	0.405977	0.346327	0.156153	0.199204	0.366211	0.185341	0.392586	0.175924	0.303081	0.219119	0.130712	0.130001	0.452802	0.405328	0.253975	0.597432	0.348129	0.545829	0.697979	0.323196	0.554668	0.226114	0.0989746	0.147939	0.242093	0.14075	0.293538	0.638813	0.603006	0.912157
AAEL000356	AAEL000356		cysteine-rich venom protein, putative [Source:VB Community Annotation]	2	complement(123898681..123913143)	0	0.151321	0	0	0	0	0	0	0	0	0	0	0	0	0	0	0	0	0	0	0	0	0	0	0	0	0	0	0.127312	0	0	0	0	0	0	0
AAEL000359	AAEL000359		ferritin-precursor, putative [Source:VB Community Annotation]	2	368664293..368665143	0	0	0	0	0	0	0	0	0	0	0	0	0.101545	0.102384	0	0	0.202858	0.100877	0.11712	0	0	0	0	0	0	0	0	0	0	0	0	0	0	0	0	0
AAEL000360	AAEL000360		DNAJ homolog subfamily B member, putative [Source:VB Community Annotation]	2	124225761..124233521	0.0878327	0	0.0886891	0.0755112	0.221642	0	0.200402	0.0569859	0.346868	0.235999	0.241031	0.219576	0.193792	0.130262	0.128237	0.259593	0.322618	0.0641724	0.298023	0.225092	0.150444	0.272225	0.0736488	0.0734831	0.137818	0.205122	0.0684502	0.20091	0.0732853	0.146054	0.286811	0.208436	0.289798	0	0.0686913	0.135081
AAEL000362	AAEL000362			2	complement(124395081..124421465)	3.89194	3.21645	3.83632	22.5852	20.8504	14.8175	22.5876	25.311	22.7805	21.5993	20.3434	17.2295	2.99867	3.2983	3.28085	3.38922	4.28864	4.19759	3.85164	2.77056	3.53155	14.6473	21.4066	19.8854	15.267	15.9421	15.6348	14.8021	18.8654	18.5678	16.5669	18.9851	14.9814	9.62416	10.9431	11.2229
AAEL000370	AAEL000370		acyl-CoA oxidase [Source:VB Community Annotation]	2	367756230..367808446	8.63407	9.09605	9.08985	17.6201	16.6206	17.4392	15.523	13.3157	13.9558	14.3187	14.4492	12.9508	10.389	9.92907	9.17542	10.6048	11.7913	12.058	12.3668	13.5421	11.3704	14.4548	17.233	17.1232	16.7014	17.321	18.0463	16.1019	16.2504	15.4164	15.3218	18.1159	17.1859	14.8965	14.7447	14.3017
AAEL000372	AAEL000372		myo inositol monophosphatase [Source:VB Community Annotation]	2	complement(124628340..124629933)	92.9564	90.0352	94.1367	47.2656	47.2338	49.4527	48.553	52.742	51.6015	48.5319	47.0231	47.9802	101.019	97.6962	101.194	86.0557	89.2788	85.2912	99.9455	103.508	98.1185	45.8222	46.7822	44.937	46.2543	51.2452	49.1881	46.4697	42.3262	39.6209	49.3846	47.5667	46.6917	96.2797	93.7017	94.009
AAEL000377	AAEL000377			2	complement(367981237..367982184)	0	0.115406	0	0	0	0.0914392	0	0	0	0	0	0.0727287	0	0	0.0849503	0	0	0	0	0.198816	0	0	0	0	2.28242	2.08354	1.99517	0.0887281	0	0	0	0	0	0	0	0
AAEL000378	AAEL000378		integrin-linked protein kinase 2 (ilk-2) [Source:VB Community Annotation]	2	124435539..124454474	22.4897	20.8363	22.1114	38.059	37.038	33.8553	35.9644	36.2095	37.1236	36.4158	34.8372	34.5104	16.8885	17.4669	16.5905	21.9524	20.4343	21.6203	24.9511	25.3797	25.4444	36.7778	39.6016	38.3736	31.806	35.1067	34.3156	31.0013	34.7149	34.8386	33.0956	33.0522	33.0497	23.1756	22.9576	24.2113
AAEL000379	AAEL000379		cysteine-rich venom protein, putative [Source:VB Community Annotation]	2	complement(123893263..123893984)	0	0.167286	0.170327	0	0	0.26509	0	0	0.111026	0	0.115724	0	0	0	0	0.124637	0	0	0	0	0	0	0	0	0.529354	0.919183	0.788748	0	0	0.140248	0	0.133433	0	0	0.131921	0.12971
AAEL000382	AAEL000382		myosin motor, putative [Source:VB Community Annotation]	2	369536216..369541171	3.34938	3.81118	3.91604	7.57767	7.4437	4.54338	6.46224	7.31983	7.19381	5.61284	6.04695	5.53073	3.52646	2.82355	3.52605	4.14205	3.96273	4.50786	3.91782	3.91532	4.52918	4.61678	6.62213	7.28566	2.46178	1.89376	2.52782	2.87639	6.14819	6.39034	5.06562	6.05195	5.29287	3.79735	3.52936	3.84978
AAEL000383	AAEL000383		beta-1,3-galactosyltransferase brn [Source:VB Community Annotation]	3	complement(97376154..97393533)	13.0061	11.6458	11.9047	12.5893	13.4193	9.48455	12.2757	11.7469	11.5476	11.9421	11.8436	13.8303	17.2385	17.4503	17.1107	15.1064	15.7409	14.9716	14.0091	14.0679	14.1037	11.3102	10.945	10.6855	10.0938	9.76051	9.99013	11.5934	10.9691	12.0584	11.3815	12.7308	10.651	19.4361	20.4897	17.9159
AAEL000384	AAEL000384		vesicular acetylcholine transporter [Source:VB Community Annotation]	1	202256734..202272583	0.615364	0.388355	0.960289	0.529038	0.470559	0.307703	0.297826	0.326657	0.0736421	0.150312	0.153517	0.104889	0.699435	0.746695	0.530896	0.950702	0.904117	0.940067	0.474539	0.573461	0.335371	0.433462	0.281449	0.327618	0.395003	0.174195	0.261583	0.511852	0.186707	0.372097	0.411018	0.575278	0.276866	1.5924	1.13752	1.29053
AAEL000385	AAEL000385		developmentally regulated RNA-binding protein [Source:VB Community Annotation]	3	400696775..400699008	29.8374	28.3643	30.7255	41.5974	44.0004	37.0901	51.2325	48.4835	51.9813	50.7386	54.3285	49.4589	37.0482	38.909	38.6181	42.6232	40.8763	41.0858	35.343	33.1581	39.6424	39.3235	49.0914	41.6946	41.7563	39.6746	39.8444	37.1382	43.4663	37.6364	33.8378	42.2718	40.3543	45.7442	44.2734	41.4645
AAEL000386	AAEL000386		phopsphatidylinositol 3-kinase, drosophila [Source:VB Community Annotation]	3	400060780..400104083	8.36243	8.24399	8.32693	27.9031	26.3117	22.0029	25.2637	25.398	23.7169	23.8484	22.4029	19.7982	9.15837	8.46043	8.55859	10.3267	10.486	10.7314	11.0547	10.878	11.3312	23.275	27.2288	26.5718	20.0849	20.1869	20.6868	21.6283	27.9234	27.1228	21.805	25.6216	21.7725	15.3257	14.3233	15.5985
AAEL000387	AAEL000387			3	398429793..398431223	0.160931	0.478798	0.0812499	0.0691773	0.135367	0.126454	0.0611975	0	0.105924	0.0540508	0	0.100579	0.295895	0	0	0.178364	0.236446	0.0587896	0.273024	0.206212	0.137825	0.0623477	0.0674711	0.0673193	0.126257	0	0	0	0	0.133803	0.131377	0	0	0.0619043	0.125859	0.309375
AAEL000388	AAEL000388		isoleucyl tRNA synthetase [Source:VB Community Annotation]	3	97604224..97623090	15.1781	15.5606	14.3189	30.4783	34.4237	28.7253	25.6708	25.2224	22.0566	25.6791	22.5645	20.6065	20.1845	20.3712	19.8577	19.8403	20.003	20.5835	17.7462	18.6773	17.9168	31.5427	29.8396	30.4041	32.0225	30.242	31.5362	23.4542	35.9908	37.6123	25.3318	28.8112	27.6637	24.2666	24.2889	25.0221
AAEL000394	AAEL000394		U2 small nuclear ribonucleoprotein, putative [Source:VB Community Annotation]	3	complement(400031874..400032927)	45.3568	42.9108	49.1959	35.4037	33.6635	31.3559	40.5834	46.4367	39.2451	38.9609	39.7916	35.0897	55.3693	51.3537	50.9788	56.313	55.6469	61.0225	44.2803	46.0789	49.3753	34.6948	36.5732	31.2502	32.0351	34.7666	34.2628	31.3991	34.2633	35.7822	29.262	32.3001	35.9776	45.6036	42.5485	46.474
AAEL000396	AAEL000396			3	400002744..400013822	2.19984	2.20858	1.89221	6.09399	5.48267	5.33508	5.18448	5.28613	5.16608	5.36349	5.51511	4.85446	2.47678	1.99376	2.20068	2.88966	3.15229	2.59938	2.8106	2.36641	2.51199	4.77687	5.2605	6.04392	4.02704	4.82033	4.50821	4.96982	6.20894	5.89351	4.65591	5.30638	5.37646	2.79978	3.1435	3.84265
AAEL000397	AAEL000397			3	complement(400045765..400047779)	0.945775	1.20594	0.545712	1.51004	2.5571	1.75174	2.31205	1.97235	2.80128	1.86053	2.36367	2.23771	0.745264	0.701325	0.591791	1.09815	0.942923	0.542931	1.20341	1.84669	2.02496	1.83206	1.92596	1.29993	1.74901	2.62945	1.1056	1.54527	1.69099	2.02204	1.59933	1.60316	1.44881	0.88353	0.898161	1.97401
AAEL000399	AAEL000399			3	complement(97418949..97425844)	2.82358	3.88101	4.45174	4.85496	3.95844	1.67374	0.602797	2.47473	1.20638	0	0.101954	3.28171	3.42462	2.46112	4.33945	2.41572	4.2213	2.56966	2.26909	5.96662	3.09697	1.26664	0	1.86496	3.38114	0.0771243	1.23536	1.88851	2.0666	1.72983	4.12482	3.29155	5.76135	3.50611	3.79662	3.00926
AAEL000401	AAEL000401			3	97375806..97376156	29.8581	29.6111	35.227	26.4801	31.9889	25.1903	42.5485	38.9478	41.9944	34.2017	43.7715	44.5896	38.3713	40.7858	40.1517	35.7633	39.0201	39.9558	31.193	39.4675	36.8763	24.84	29.253	24.4542	29.5896	24.956	26.9433	25.1624	29.1087	26.9155	29.763	24.6133	25.6657	33.8516	34.9038	35.5274
AAEL000403	AAEL000403			3	97432160..97467113	3.24915	2.73589	3.37369	4.55896	5.82703	3.27565	5.68826	6.02584	5.6491	5.45637	5.48859	5.63222	2.9983	2.65939	2.81943	3.10286	3.69293	3.51605	3.12017	2.80176	2.94016	4.06137	5.03767	4.89811	3.58318	3.55538	3.60711	3.62259	5.42201	4.5364	4.15386	4.53421	4.5511	3.04205	2.94859	3.01704
AAEL000404	AAEL000404		DNA repair helicase rad3/xp-d [Source:VB Community Annotation]	NIGP01001979	complement(18529..39141)	0	0	0	0	0	0	0	0	0	0	0	0	0	0	0	0	0	0	0	0	0	0	0	0	0	0	0	0	0	0	0	0	0	0	0	0
AAEL000405	AAEL000405		odd Oz protein [Source:VB Community Annotation]	3	399455683..399982840	9.69835	8.98057	8.78082	25.5484	21.3452	13.438	16.0454	16.4371	15.01	16.5397	16.0435	13.2416	7.41237	7.80165	7.23126	7.60012	8.4703	8.10096	9.76309	10.0386	10.153	14.0438	23.0576	23.6072	12.0667	11.2681	11.4854	9.32378	21.4212	20.7824	11.2693	15.7918	11.0503	21.8306	21.1812	19.306
AAEL000406	AAEL000406			3	complement(400094389..400096456)	0.35491	0.117325	0.119457	0.152561	0.348289	0.278877	0.134963	0.230266	0.116801	0.119202	0.284067	0.0369688	0.174015	0.131589	0.129544	0.349651	0.130362	0.129652	0.200706	0.15159	0.303953	0.183332	0.0991988	0.247439	0.232036	0.138141	0.138295	0.405913	0.345482	0.147542	0.0482888	0.140373	0.0975835	0.910143	0.740172	0.773255
AAEL000407	AAEL000407		Protein kish [Source:UniProtKB/TrEMBL;Acc:Q17P87]	3	185916846..185917416	29.4008	30.7057	35.73	33.3289	31.2962	30.2577	34.2335	43.3834	39.3881	38.2753	35.5213	46.344	38.271	36.0789	40.0765	42.1019	40.3297	46.9536	36.4164	32.0056	33.6469	33.0625	33.3796	29.604	28.7818	29.1661	31.2262	31.7412	32.5636	33.0978	33.3472	28.1966	30.2607	34.6289	33.778	25.8093
AAEL000408	AAEL000408			3	complement(184180651..184181602)	14.8078	14.8321	15.9988	13.367	19.8044	17.2205	21.8483	16.7167	19.7853	21.3856	14.324	23.2291	21.1276	22.2904	19.0252	20.2413	26.6513	23.4769	16.9573	15.6854	17.2471	20.1936	18.3764	19.6978	14.1732	14.9854	14.7713	15.5809	17.9151	19.4524	16.682	13.0019	17.2222	19.9361	17.7185	19.4712
AAEL000410	AAEL000410		glycoprotein 25l [Source:VB Community Annotation]	3	complement(183635489..183636938)	121.912	121.587	126.231	139.45	153.53	144.775	141.175	149.107	143.031	147.745	134.277	140.405	145.468	136.625	138.942	151.065	146.651	154.743	132.335	139.446	133.214	155.392	149.391	143.388	144.009	147.538	140.009	141.182	149.707	145.743	152.753	147.47	142.129	132.384	144.273	153.331
AAEL000411	AAEL000411			3	184170934..184180774	6.11906	7.45551	6.62006	10.6716	10.7353	9.47896	12.2329	11.74	11.795	14.4449	12.8938	11.309	9.00065	8.81571	9.06155	9.4947	9.82519	11.6238	6.82193	6.64599	6.21374	9.75351	9.89532	10.8238	8.70981	8.77833	9.80997	7.06507	11.4511	10.1025	9.56249	9.74992	9.73419	8.67538	9.02414	9.61234
AAEL000412	AAEL000412			3	complement(184316854..184318111)	17.1007	19.2634	18.0182	20.5345	21.8109	20.2288	29.4045	28.0991	27.3438	28.4678	26.8432	26.7191	22.0095	21.1576	20.1502	18.8158	22.6671	23.4264	18.7631	19.6099	21.4109	23.6201	21.7425	22.6266	20.6348	21.5599	21.5115	19.6999	20.0067	25.268	19.4988	20.879	19.9319	21.7361	19.334	21.2255
AAEL000414	AAEL000414		six/sine homebox transcription factors [Source:VB Community Annotation]	3	complement(185099968..185129219)	0	0	0.0757779	0	0.0631253	0	0	0	0	0.0504107	0	0	0	0.0556494	0.109569	0	0	0	0	0	0.0642713	0	0.0629271	0	0	0	0	0	0.125233	0.0623959	0	0	0	0	0	0.0577079
AAEL000415	AAEL000415		AMP dependent coa ligase [Source:VB Community Annotation]	3	187066257..187134878	30.031	31.3401	32.4511	96.7521	97.1439	89.8748	116.851	113.326	108.312	115.967	108.822	103.612	38.9614	38.9424	38.4489	57.653	60.0778	59.8347	49.4539	50.4242	48.9453	97.6178	84.1198	85.2125	141.665	142.653	139.408	98.0749	139.156	144.749	102.973	129.868	109.038	57.2878	60.3934	61.4727
AAEL000416	AAEL000416			3	complement(183539556..183594756)	0.172385	0.162818	0.174065	0.846868	0.676675	0.541818	0.705477	0.6178	0.653764	0.545894	0.619481	0.502775	0.102633	0.152178	0.167789	0.151634	0.235183	0.31187	0.153191	0.126222	0.168725	0.591526	0.867279	0.940873	1.12703	1.01604	1.02357	0.644674	0.712316	0.689331	0.522701	0.681811	0.494289	0.461014	0.41729	0.429234
AAEL000417	AAEL000417		monocarboxylate transporter [Source:VB Community Annotation]	3	185344722..185482674	30.481	30.6217	31.1782	75.2777	80.1162	60.8969	76.0539	66.7041	70.799	69.5271	70.3301	62.1017	30.8806	31.591	30.001	39.4245	40.7246	39.6925	40.1533	39.3028	41.9303	70.6542	76.6595	76.6362	60.5225	60.4075	61.2465	56.192	79.8341	78.1695	68.603	76.2044	68.9418	46.1685	45.7559	39.8719
AAEL000418	AAEL000418			3	complement(185970009..185991700)	54.6987	58.6798	60.1446	42.3907	48.222	47.01	57.7013	46.7493	53.225	50.8745	62.5135	66.1528	56.9585	49.2388	54.1365	54.9893	59.2117	56.2955	58.4451	62.7883	63.0609	46.8655	43.881	45.7624	40.6442	39.7147	34.9427	44.0121	42.677	47.2275	44.2243	43.4766	45.9864	52.3994	55.7351	55.4078
AAEL000419	AAEL000419			3	complement(186524814..186525958)	47.8528	43.8064	46.5172	59.0725	72.9969	66.7882	84.1563	70.4163	72.3908	66.0864	71.8574	71.8748	46.0227	42.5152	46.9843	48.7096	47.1173	49.9576	45.8907	41.8309	44.4213	61.7106	49.1042	49.5536	52.1572	51.5788	49.7238	53.0711	64.9629	60.9315	53.2703	61.2357	60.6337	35.6989	40.3902	38.4268
AAEL000420	AAEL000420		cathepsin o [Source:VB Community Annotation]	3	186893559..186899395	14.3097	16.1165	15.4013	7.58165	7.13802	5.83997	6.58054	5.57768	6.24258	7.33958	7.72438	8.21539	14.8481	16.2458	15.4264	20.7777	21.4726	18.6001	16.3258	18.3834	18.6678	4.98518	6.74355	7.146	8.09361	9.19658	7.9533	5.20164	6.29377	6.68662	4.30144	5.26487	5.71874	16.428	14.7915	9.21237
AAEL000421	AAEL000421		protein farnesyltransferase alpha subunit/rab geranylgeranyl transferase alpha subunit [Source:VB Community Annotation]	3	185993495..186025079	11.7114	12.2765	14.154	20.3978	20.2636	16.8791	23.6291	23.1101	22.3265	22.5817	22.5219	19.7587	13.5224	14.849	14.3524	15.5134	15.825	13.8324	16.0083	14.5142	14.1354	18.196	23.3038	22.9468	14.5677	12.8959	14.4235	14.2504	17.5182	16.9015	17.0408	16.6082	16.3173	14.5653	14.0472	14.1851
AAEL000422	AAEL000422		U3 small nucleolar RNA-associated protein homolog, putative [Source:VB Community Annotation]	3	complement(185907240..185916271)	7.3258	6.28836	8.51614	13.3372	12.8421	12.3835	11.8923	13.3003	12.6016	12.2817	10.7275	10.696	9.28156	9.58648	8.80829	10.9623	10.9443	9.31044	9.76523	8.67711	9.85911	12.3066	13.576	13.391	11.6397	11.1181	11.3704	10.9367	11.3003	12.0283	11.7599	10.3238	10.5621	11.5087	10.6882	11.0299
AAEL000424	AAEL000424		leucine aminopeptidase [Source:VB Community Annotation]	3	185208535..185284387	18.2589	17.9182	16.5063	25.2721	24.5856	24.488	20.2121	21.7855	19.5842	19.5373	18.1995	18.103	15.3797	15.8257	16.3822	16.0341	15.2743	15.4182	16.9886	16.455	16.0876	22.5548	25.791	25.2131	22.3499	21.5439	20.9905	20.1903	23.9289	24.6393	22.4952	23.8959	22.5915	16.7499	17.7562	18.1202
AAEL000425	AAEL000425			3	184273834..184279091	3.12793	2.73166	2.82844	5.33813	3.96624	4.95234	4.50932	5.39154	5.62329	4.98624	4.64415	4.34747	3.02151	3.04647	2.6583	4.03595	3.66968	4.80943	3.88098	3.19048	3.39852	4.34086	4.50183	5.19476	4.65162	4.61553	4.69343	4.30716	4.55752	5.00725	4.1161	4.9486	4.62107	4.3459	3.94322	4.37974
AAEL000427	AAEL000427			3	185670184..185720874	26.4187	24.0941	25.4406	61.7634	61.4894	58.063	70.3242	64.592	64.201	64.0459	64.0039	60.5563	30.839	29.3589	29.1653	36.7803	36.1184	36.3425	32.455	30.6545	33.0753	59.1797	77.9559	75.3415	60.8811	58.2233	61.9907	54.9693	58.0508	60.6891	55.2399	57.8257	63.2671	47.572	46.5582	46.6084
AAEL000429	AAEL000429			3	complement(184167743..184170639)	11.7059	11.8682	11.0813	12.3551	11.5608	10.389	13.2749	12.6128	12.3827	13.1287	13.7313	12.4111	13.0676	11.1992	12.0933	10.58	12.592	12.5998	9.35348	9.4194	10.9651	10.4469	13.6717	11.6298	8.89684	10.1703	8.75618	8.12852	10.8136	10.1672	8.91628	10.7066	9.69884	15.1167	13.3644	13.3816
AAEL000431	AAEL000431			3	complement(184281817..184283039)	67.3499	71.2522	67.8048	79.6364	96.4085	80.717	100.697	100.619	102.734	105.249	97.1411	100.235	77.9743	75.2839	77.2503	84.8349	85.5196	87.6092	78.3216	83.3978	82.4978	85.7884	82.1969	77.9991	78.0043	77.788	84.0266	75.2762	89.962	87.2355	81.5749	82.0483	79.2099	99.5541	101.203	110.879
AAEL000432	AAEL000432		nucleosome assembly protein [Source:VB Community Annotation]	3	complement(183303744..183304818)	0	0	0.103622	0.0882252	0	0	0	0	0.13509	0.0689337	0	0.128273	0.0754739	0	0	0	0	0	0	0	0.175774	0	0	0	0.0805111	0	0	0	0	0	0	0	0	0	0	0
AAEL000433	AAEL000433		glypican [Source:VB Community Annotation]	3	complement(183315591..183465722)	0.766596	0.80777	0.677312	7.33198	6.5893	5.92955	4.75535	4.53847	4.27309	4.61841	3.91156	3.59332	0.440469	0.4974	0.507156	0.442521	0.545558	0.525085	0.548672	0.818577	0.759113	5.71714	8.3564	7.09497	5.88273	5.6133	6.25431	5.00485	7.01591	7.5688	5.65189	7.23894	5.15746	4.6444	4.45901	4.49483
AAEL000434	AAEL000434		lipid a export ATP-binding/permease protein msba [Source:VB Community Annotation]	3	187161644..187197938	22.3894	21.0501	22.2317	37.8968	45.105	40.8185	51.7926	51.2496	47.0593	48.8084	49.402	46.0518	20.4034	20.5374	20.8978	31.2636	31.3567	30.8799	27.5209	30.0212	30.4963	48.1494	38.5624	38.4756	50.688	48.7366	48.9722	37.2658	51.2275	50.1955	54.9092	50.5549	43.7705	30.8686	29.8509	32.071
AAEL000435	AAEL000435		THO complex, putative [Source:VB Community Annotation]	3	complement(185195162..185199205)	9.66595	14.1706	11.2454	15.6264	16.0843	16.759	15.422	17.1778	16.1127	15.8088	13.6231	16.2846	15.2224	16.283	13.3455	17.6998	17.6748	19.1138	13.9032	15.0782	15.9264	15.1419	16.8267	15.7341	14.4249	15.7852	16.7034	13.8588	14.5521	15.0249	15.2671	14.4611	15.8594	17.4591	14.215	15.4311
AAEL000436	AAEL000436			3	183616757..183629884	17.6315	14.197	16.9867	18.7737	18.0282	18.8113	15.5009	13.4333	14.0538	14.3427	13.1503	12.9402	20.3431	22.9101	22.613	24.2625	23.1123	25.1138	19.5528	21.0724	20.572	16.9203	17.09	18.1342	17.8937	18.1326	18.9091	16.4652	18.4902	18.3578	15.7801	18.0416	18.0792	18.2933	16.5089	19.4663
AAEL000438	AAEL000438		epoxide hydrolase [Source:VB Community Annotation]	3	184380564..184404806	10.8968	11.3326	11.003	1.86534	2.19007	1.70489	1.72351	1.84566	1.80893	1.55462	1.3893	1.4163	17.5886	15.7674	15.8039	15.4261	15.5849	16.0637	13.6606	12.4388	13.8332	1.53174	1.61718	1.57321	2.57227	2.40218	1.99152	1.43377	1.93104	1.56344	1.61381	0.91537	2.50559	16.2471	14.9701	15.7574
AAEL000439	AAEL000439			3	183240684..183277927	3.00607	2.69728	2.02359	7.17879	5.57889	5.17407	6.93134	7.08932	7.66311	6.95524	6.87438	5.81515	2.87761	2.93676	2.40345	3.17306	2.80421	3.86966	2.67138	3.13857	2.98311	6.69189	6.24154	5.18959	4.86654	4.60591	4.94571	4.72961	6.21074	5.5541	5.06385	5.77491	4.99852	3.56076	4.25411	3.26554
AAEL000440	AAEL000440		DNA repair/transcription protein met18/mms19 [Source:VB Community Annotation]	3	183762526..183817362	6.80678	6.13679	7.53269	11.5856	9.91848	10.8052	9.0203	9.43468	8.62101	8.29019	8.58487	9.17429	6.27028	6.19461	7.50369	6.70591	7.04601	7.13323	6.61965	5.8734	6.91883	10.0955	11.761	12.5974	9.27797	10.4103	10.5826	10.013	11.3875	12.3763	9.79448	9.54506	7.76973	8.70131	7.95817	9.06728
AAEL000441	AAEL000441			3	complement(186820581..186834068)	0.166769	0	0	0.286749	0	0	0.0634179	0.1623	0.0548836	0.168036	0.114412	0	0.245304	0.0618327	0.182614	0.0616118	0.061256	0	0	0.0712311	0.0714125	0.323049	0.069919	0	0	0.129823	0.129967	0	0.139148	0	0	0.13192	0.0687805	0	0.195638	0
AAEL000444	AAEL000444		udp-glucose glycoprotein:glucosyltransferase [Source:VB Community Annotation]	3	complement(183473370..183511360)	20.859	21.902	19.5045	82.8324	79.4084	74.894	52.7681	53.475	52.9699	56.4012	50.3398	48.7647	28.1794	28.9921	28.1557	33.7761	36.1893	34.371	26.5679	27.2245	27.6921	72.6241	73.6479	74.9674	65.0447	64.3097	62.2567	74.5104	87.4969	86.2045	71.7019	75.446	70.8623	46.2725	45.0719	47.3069
AAEL000445	AAEL000445			3	complement(185753614..185781840)	294.3	288.512	290.701	216.454	210.134	196.438	272.207	293.05	236.572	250.279	236.389	214.069	139.106	134.648	139.829	130.157	117.641	120.966	174.933	169.25	174.786	231.068	228.646	212.204	210.86	204.099	219.856	167.482	188.398	196.167	182.514	201.625	176.636	135.656	141.869	137.234
AAEL000448	AAEL000448			3	185887800..185906190	25.2429	24.4399	24.6018	44.3306	45.3556	41.8671	39.6119	38.0675	37.3045	36.247	36.1155	33.3002	22.8539	22.4207	23.8508	25.764	25.7913	26.7307	27.037	26.4087	30.0334	37.9424	44.108	43.7749	35.8168	34.6994	34.987	33.6518	40.4577	39.5845	37.2038	37.9139	36.9324	29.6218	30.6121	28.9628
AAEL000450	AAEL000450		ras GTPase activating protein [Source:VB Community Annotation]	3	complement(185920997..185966145)	12.8258	12.4965	12.3725	31.6023	30.3177	25.4926	28.797	27.0344	28.2878	29.2815	27.1973	25.5434	12.1408	13.3029	13.0215	14.8878	15.6133	16.4549	14.5062	14.3638	16.8531	26.8973	31.4232	31.4552	26.801	26.5452	25.8733	25.657	31.8143	32.1103	26.4682	29.5631	26.3727	26.0923	24.5887	22.6194
AAEL000451	AAEL000451		beta1,4 mannosyltransferase [Source:VB Community Annotation]	3	183601651..183611828	36.9397	42.0298	40.8419	57.6069	59.4943	55.1832	63.7022	62.0062	65.1662	59.9177	58.3958	56.106	50.7024	52.9261	52.3124	56.4927	56.1665	52.8794	44.9374	42.9914	42.7331	59.0751	56.4862	53.7238	55.2658	57.5677	55.5675	51.8004	56.8047	56.664	57.7988	53.4578	57.7513	52.5968	52.7399	57.0308
AAEL000454	AAEL000454		isocitrate dehydrogenase [Source:VB Community Annotation]	3	complement(186236629..186246530)	116.684	110.06	116.002	133.667	128.861	124.293	89.9764	80.9253	81.7813	77.0485	76.7961	71.9119	88.8636	84.6101	91.3612	87.8576	89.1591	87.8401	109.829	107.936	110.165	104.091	116.271	115.657	93.6638	95.3212	97.3929	96.0194	106.277	109.897	97.2653	109.165	105.956	99.9785	100.601	100.762
AAEL000455	AAEL000455			3	complement(186807992..186818013)	45.4301	43.4391	45.2672	20.8549	20.3325	15.8281	29.9882	25.2484	24.9936	27.9256	32.6963	29.3573	42.553	45.0656	45.3662	41.7379	38.9151	43.5255	44.79	42.3232	44.3397	17.1356	18.0406	19.2191	20.1074	19.0173	18.9048	16.8621	16.7357	19.3136	16.8641	19.8669	16.8984	47.2164	42.5013	35.7251
AAEL000457	AAEL000457			3	complement(183817292..183838382)	234.348	227.979	240.933	0.535831	0.436884	0.244871	2.1331	17.9947	3.07674	5.5822	4.98857	2.07749	325.378	315.741	327.212	274.855	250.604	268.365	293.955	281.474	289.041	0.241465	0	0	16.9513	17.7093	15.867	0.396018	0.260018	0.690937	0.508806	0.493024	0.0856842	291.214	289.781	324.465
AAEL000458	AAEL000458			3	185316562..185317087	219.693	220.213	222.787	113.081	125.312	117.802	142.705	177.406	161.048	161.983	151.367	156.604	247.564	228.633	244.352	241.925	227.021	246.796	230.548	240.228	241.85	120.364	123.732	115.171	136.667	134.322	134.839	109.277	115.255	122.688	120.848	122.507	119.968	168.472	174.396	204.464
AAEL000459	AAEL000459			NIGP01002020	complement(84729..89472)	40.2187	41.0766	33.5393	45.0127	49.7633	38.6778	49.2555	38.8163	40.6956	47.3117	46.124	34.5151	50.9665	49.8543	48.7872	49.4791	38.9039	48.3895	36.9451	42.1054	44.3262	42.0158	59.7857	40.5115	53.6879	42.1082	47.8208	41.3452	49.6961	36.4891	33.5406	36.3517	39.5016	45.8733	40.53	59.3917
AAEL000460	AAEL000460			3	185857879..185864067	13.8679	14.2605	12.224	22.9165	20.8918	20.2308	21.3969	21.2031	22.221	18.6309	17.2735	18.2935	13.3761	12.5594	13.028	16.882	14.1124	15.4059	12.5833	13.5945	14.2619	18.0998	20.6356	19.3054	18.0144	19.4674	19.8877	15.4708	19.8699	20.9812	18.0489	19.1525	21.0497	16.7031	16.8019	20.9782
AAEL000461	AAEL000461			3	186070790..186210010	17.7003	18.1254	18.4049	47.1096	42.5884	41.091	48.7758	44.1303	45.8533	44.418	47.8615	44.5067	20.2352	20.4756	20.0371	22.8721	23.3449	22.7727	23.8557	25.5429	25.058	37.802	42.6204	42.8	37.1904	37.4787	38.8805	41.0402	38.8243	38.1262	35.8622	36.7947	36.9148	29.3501	28.6515	24.6768
AAEL000462	AAEL000462			3	complement(186336219..186337668)	0	0	0	0	0	0	0	0	0	0	0	0	0	0	0	0	0	0	0	0	0	0	0	0	0	0	0	0	0	0	0	0	0	0	0	0
AAEL000463	AAEL000463			3	complement(183746881..183747663)	0	0	0	0	0	0	0	0	0	0	0	0	0	0	0	0	0	0	0	0	0	0	0	0	0	0.239882	0	0	0	0	0	0	0	0.118535	0	0
AAEL000464	AAEL000464			3	186535105..186789964	4.51443	4.70378	4.73156	16.8264	16.7755	17.4222	19.6445	16.721	17.0385	20.0374	18.2299	17.4108	6.09401	5.44517	5.40223	7.57911	8.41692	8.51723	6.59247	6.78538	6.43562	17.8219	10.4458	11.1872	17.9779	16.3037	16.834	17.7335	19.5011	19.6462	19.1267	19.7313	18.171	9.80378	8.62539	8.50284
AAEL000465	AAEL000465			3	185188215..185189089	13.3514	17.3871	13.8902	14.2611	13.0456	11.021	16.4111	18.5498	18.5522	16.7594	18.042	15.9303	14.4812	15.3009	15.8506	18.136	15.6535	17.8346	11.6688	12.4423	14.8995	12.3307	15.8318	12.9754	12.3793	12.0733	11.7714	11.414	14.0658	12.2221	11.7803	13.6552	14.5728	12.0355	13.9223	13.5853
AAEL000469	AAEL000469			3	complement(184192417..184263813)	15.3058	15.5012	15.4785	58.2371	55.1264	49.4558	50.655	46.8084	48.3412	46.6244	44.8661	40.9449	11.6662	11.9689	12.697	13.9995	15.1453	14.5715	16.5244	15.5513	17.8352	47.8515	58.0258	55.5282	42.829	41.7745	39.8872	40.899	52.5343	51.8093	45.266	51.2548	46.5791	27.2079	28.4746	24.4131
AAEL000471	AAEL000471		Monocarboxylate transporter [Source:UniProtKB/TrEMBL;Acc:A0A1S4EVY2]	3	185574217..185632280	0.773991	0.815562	0.732692	0.519854	0.386558	0.456133	0.533469	0.76894	0.684559	0.406181	0.464622	0.513965	0.871648	0.717427	0.776902	0.804222	0.78181	0.74221	1.23103	1.19839	1.1393	0.412307	0.588157	0.768955	0.531328	0.734321	0.584341	0.387283	1.0696	1.22671	0.493634	0.497456	0.179559	1.56307	1.36196	0.967155
AAEL000474	AAEL000474			3	185636242..185660925	20.872	20.4726	21.2114	57.2082	53.2014	40.8747	39.982	36.411	37.4961	37.4448	36.9238	30.7962	15.7759	15.3776	15.5902	20.2315	20.0851	19.4648	22.1428	24.2863	23.0812	41.6712	49.8769	49.5397	42.1827	41.3215	41.7762	38.0119	51.3027	50.5069	40.1163	44.1379	39.3805	41.7474	40.7138	36.6707
AAEL000475	AAEL000475			3	complement(161434191..161452975)	13.8709	17.0342	17.165	23.9516	25.9665	21.6595	23.8822	20.7179	21.018	21.7276	21.057	21.1747	19.2309	18.8645	19.2607	21.1086	21.2903	21.2606	16.5729	17.2947	19.007	23.1419	23.4598	22.9626	22.8761	22.5608	21.3439	21.0623	23.9843	22.9182	26.2129	21.7113	24.295	22.387	21.8807	24.1919
AAEL000476	AAEL000476			3	complement(162876016..162959647)	2.24566	2.78385	1.84239	2.41329	1.94797	2.31599	4.05632	3.18715	4.43426	4.33686	4.71819	4.25435	2.9419	3.33047	3.89345	3.52598	2.57766	2.97381	2.85738	3.23721	3.18535	2.61004	3.00105	2.64203	2.69779	2.73149	2.51576	2.30084	3.22045	3.38414	2.52073	2.77561	2.89429	3.23934	3.45764	2.69817
AAEL000477	AAEL000477		NADPH FAD oxidoreductase [Source:VB Community Annotation]	NIGP01000819	complement(222033..223835)	5.36368	6.32567	7.17252	10.2195	3.96296	8.14446	8.26891	11.4745	7.10844	4.43064	9.99502	8.24463	5.27747	5.85854	3.43932	7.87274	8.46625	7.78467	6.33288	2.97205	5.40056	11.3447	10.1498	7.9439	3.98059	4.51395	11.2409	7.2398	4.35436	9.82304	8.22481	9.34575	7.89195	3.12271	5.10175	6.85556
AAEL000478	AAEL000478		Sm protein G, putative [Source:VB Community Annotation]	3	162821063..162821814	26.6225	31.7517	26.5306	28.8715	27.3699	24.0638	23.8207	30.1425	24.3946	29.5714	27.695	27.9485	35.8322	31.4832	32.1369	37.6705	36.4304	36.2321	30.1106	31.512	29.804	27.0997	26.9922	23.8744	25.6645	28.7163	26.0361	25.6058	22.7938	29.2237	28.1256	23.6745	23.6821	32.5294	31.7072	31.9787
AAEL000483	AAEL000483		exostosin-2 [Source:VB Community Annotation]	3	complement(162805790..162820158)	8.15393	8.56215	8.89938	21.7518	20.5509	18.8915	19.5847	19.5662	18.0344	18.7273	17.4607	16.4686	8.42211	9.53646	9.30068	9.34734	9.29337	9.87794	9.12905	9.37265	10.7829	18.141	20.7377	21.3432	14.5582	13.8852	12.9427	16.2743	19.0096	19.4161	15.6134	17.2871	17.4575	12.2002	12.1209	14.1308
AAEL000484	AAEL000484			3	complement(160987468..161024762)	0.0540774	0.10726	0.0546047	0.0464912	0.227437	0.0424923	0.164513	0.315769	0.142375	0.254277	0.185499	0.304177	0.119315	0.360903	0.276338	0.239742	0.158905	0.23706	0.229361	0.138586	0.231566	0	0.181378	0.18097	0.254557	0.126291	0.210719	0	0.270725	0.0899234	0.0441464	0	0.0892124	0	0.380631	0.124751
AAEL000485	AAEL000485		paramyosin, putative [Source:VB Community Annotation]	3	162854595..162895884	24.2382	23.2034	22.3668	72.1561	66.6672	61.3229	58.9279	57.6879	57.6008	59.5174	55.6994	52.5133	23.4399	23.5411	23.4253	26.8178	28.9516	28.0429	26.3745	26.6402	26.8948	62.3287	56.9751	64.9791	55.2147	52.9673	53.4148	53.7087	61.9708	62.5294	55.8766	63.6807	57.8462	40.8176	40.5189	39.6483
AAEL000486	AAEL000486		chaperonin [Source:VB Community Annotation]	3	161287669..161310170	104.35	98.8261	104.728	147.643	150.896	138.346	110.45	113.34	107.057	112.628	101.588	100.268	107.894	108.316	110.872	110.972	114.095	112.084	114.096	112.735	107.007	137.854	147.19	142.485	134.817	132.332	132.849	124.42	147.389	153.85	140.628	143.117	144.837	117.088	117.706	115.043
AAEL000487	AAEL000487			3	complement(161986167..161989063)	14.067	14.6418	12.0287	21.8447	21.0533	17.7252	22.8429	18.2944	22.5632	21.4948	21.6487	21.5434	16.2176	16.2575	14.7096	15.2631	16.1059	15.7868	14.0288	15.5892	13.5667	16.1531	19.9245	19.5616	14.8143	15.8832	16.0984	15.6537	18.7688	18.966	16.5013	15.9894	16.4118	16.0869	16.1551	12.7173
AAEL000488	AAEL000488			3	161731973..161873280	15.6806	16.0736	14.9554	83.1285	67.6781	82.6256	49.1866	42.7291	46.8693	48.3993	48.9431	46.9418	18.2775	17.9009	17.9304	22.8024	22.6127	22.7014	21.3493	22.5128	20.8097	66.2838	88.8125	93.7941	80.7188	79.2924	78.3743	91.1071	68.8039	69.4159	56.5825	59.1636	70.4104	31.5883	30.6069	27.1961
AAEL000492	AAEL000492		Histone H3 [Source:UniProtKB/TrEMBL;Acc:Q16N56]	3	161215470..161216360	0	0	0	0	0	0	0	0	0	0	0	0	0	0	0	0	0	0	0	0	0	0	0	0	0	0	0	0	0	0	0	0	0	0.0952534	0	0
AAEL000496	AAEL000496			3	163069876..163076838	0	0	0.0458598	0	0.0382026	0	0	0.0589331	0	0.0305079	0	0	0.0668048	0.0336783	0.0663095	0.033558	0.0333642	0	0.0385258	0.116392	0	0	0.0761654	0.037997	0.106895	0	0	0.0346292	0	0	0.0370764	0	0.0749252	0.174703	0	0
AAEL000498	AAEL000498		defective proboscis extension response, putative [Source:VB Community Annotation]	3	163637374..163972328	0.544657	0.515599	0.52497	4.9592	5.16449	3.19036	3.12561	3.43736	3.12866	2.61092	2.30991	1.96505	0.291326	0.0917915	0.198802	0.20122	0.454678	0.289409	0.31501	0.549867	0.466457	3.83657	5.87485	4.86743	2.69981	2.17778	2.06444	3.00138	5.0609	6.05167	3.4156	3.623	2.98149	2.76173	2.71066	2.70331
AAEL000500	AAEL000500			3	161694680..161695786	0.111998	0	0	0.385146	0	0.176009	0.340718	0.0726642	0.0737168	0.150464	0.153672	0.279987	0	0.0830504	0.0817593	0.248261	0	0.245484	0.0950041	0.287021	0.287753	0	0.0939116	0.468502	0.439337	0.523114	0.349131	0.17079	0.186896	0.0931187	0.0914301	0	0	3.36037	3.41602	3.53102
AAEL000501	AAEL000501		histone H4 [Source:VB Community Annotation]	3	complement(161200244..161200920)	0	0	0	0	0	0	0	0	0	0	0	0	0	0	0	0	0	0	0	0	0	0	0	0	0	0	0	0	0	0	0	0	0	0	0	0
AAEL000502	AAEL000502		NADPH FAD oxidoreductase [Source:VB Community Annotation]	NIGP01000819	170555..198775	6.85342	4.7504	4.53908	7.2858	6.5706	5.03777	10.3126	11.3792	11.156	7.37572	10.2125	8.6126	6.66636	6.17496	5.43342	7.13301	3.8978	6.19176	3.87569	3.71415	4.03917	6.4523	8.83628	7.02846	5.49245	5.56457	5.91534	7.02357	6.02575	6.61721	6.0761	6.41228	5.6531	6.63319	5.82091	5.32671
AAEL000504	AAEL000504			3	229073560..229463248	0.218053	0.449132	0.270989	3.57623	2.56782	2.91276	2.89581	2.56827	2.15283	3.01958	2.17488	2.07564	0.259058	0.136818	0.15918	0.272658	0.36966	0.453431	0.341478	0.300899	0.330396	2.15744	2.92544	2.94692	2.71084	2.84649	2.92809	3.10776	3.14892	3.06809	1.95809	2.17599	1.92315	2.7615	2.61046	3.10844
AAEL000505	AAEL000505			3	164034271..164036105	8.68157	8.48675	9.32976	14.0744	17.2653	14.1307	15.0448	14.6448	13.7549	15.6205	15.3154	14.3785	12.5419	9.70251	11.7246	9.85113	11.2064	10.6924	9.83659	10.4886	11.1526	14.7029	12.4793	16.6016	16.5412	17.2335	15.1263	15.1302	18.3679	17.3235	14.9338	16.0894	15.8055	10.4478	10.6694	10.3952
AAEL000507	AAEL000507			3	163089565..163091968	0	0	0	0	0.0418746	0	0.0378618	0	0	0	0	0	0	0	0	0	0	0	0.0844577	0	0	0	0	0	0.390566	0.465043	0.310374	0	0	0.0413908	0.0406402	0	0	0	0	0
AAEL000508	AAEL000508		fibrinogen and fibronectin [Source:VB Community Annotation]	3	complement(161179435..161182495)	0.0912095	0	0	0	0.153442	0.143339	0.485583	0.0887651	0.210119	0	0	0.313524	0	0.13527	0	0	0.0670043	0.233238	0	0.155831	0	0	0	0	0	0.177507	0.284327	0	0	0.492925	0.186149	0.541124	0	0.175425	0	0
AAEL000509	AAEL000509		rho GTPase activating protein [Source:VB Community Annotation]	3	complement(162831647..162846830)	2.71017	3.17017	3.08744	1.19486	0.789116	1.06478	1.87623	2.32194	1.44079	1.8205	1.64478	1.82411	3.37315	3.45254	2.73939	2.92674	2.88432	3.52865	2.24	2.8791	2.73765	1.34612	1.36933	1.19184	1.8264	1.89337	1.70593	1.11269	1.5945	1.27111	1.38988	0.961979	1.26106	5.53331	4.99995	5.02304
AAEL000510	AAEL000510			3	162969943..162980437	29.8202	26.8668	27.7633	44.9588	43.2511	36.776	56.0456	48.0951	51.9189	50.8812	48.1287	46.6455	26.3427	28.3093	28.3366	38.2167	38.5654	38.9462	32.0696	30.9715	35.4945	41.5122	44.3584	42.4545	42.4817	43.9882	43.5119	39.2054	42.6776	42.1349	35.4018	41.4204	37.6327	42.0466	42.3212	41.1457
AAEL000511	AAEL000511		Acetylcholinesterase (Fragment) [Source:UniProtKB/TrEMBL;Acc:Q6A2E2]	3	complement(161486025..161871375)	2.49798	2.65015	3.42178	49.527	47.8875	25.8973	28.5416	32.351	28.8558	28.1742	30.3293	24.4951	1.16781	1.30669	1.27224	1.0874	1.60746	1.51382	2.44748	2.43165	2.40467	24.3367	50.2377	48.3588	14.8275	14.5316	15.1966	19.6075	44.157	41.5542	25.7514	35.2768	25.748	10.5772	10.5252	8.6811
AAEL000512	AAEL000512		Dynein heavy chain [Source:UniProtKB/TrEMBL;Acc:A0A1S4EW29]	3	162920647..162946577	0.144845	0.0718236	0.109693	0.295749	0.243674	0.184949	0.220323	0.234939	0.202591	0.297972	0.273271	0.231973	0.086554	0.167825	0.105738	0.200671	0.146309	0.20504	0.09983	0.108267	0.0620245	0.252522	0.470637	0.477152	0.177559	0.147992	0.239874	0.165661	0.355012	0.323654	0.2291	0.401022	0.224019	0.278585	0.169919	0.236685
AAEL000515	AAEL000515		juvenile hormone-inducible protein, putative [Source:VB Community Annotation]	3	164032553..164034165	28.1452	27.0708	27.4914	73.9282	68.9413	77.2936	84.9775	73.4554	75.59	80.944	88.2006	89.0121	30.1134	30.834	28.5479	43.003	43.1703	40.5586	38.3914	36.9706	39.9718	76.602	62.0837	61.4115	67.9635	60.5549	65.5823	69.5021	67.6777	67.1451	72.2779	66.7356	69.2974	35.9613	34.8423	36.7599
AAEL000516	AAEL000516		juvenile hormone-inducible protein, putative [Source:VB Community Annotation]	3	complement(164049527..164089381)	92.1235	94.6162	96.9752	225.918	221.573	242.137	225.738	226.191	224.541	225.405	217.413	219.615	98.7926	94.784	96.9253	136.35	132.391	128.136	124.398	129.652	131.511	236.048	189.109	187.721	185.476	181.706	184.107	236.846	202.54	203.55	218.613	192.521	211.961	127.971	126.082	130.035
AAEL000517	AAEL000517		Histone H4 [Source:UniProtKB/TrEMBL;Acc:Q16IE4]	3	complement(161214215..161215544)	0	0	0.0837546	0	0	0	0	0	0	0	0	0	0	0	0.0605511	0	0	0	0	0.141712	0	0	0	0	0	0	0	0	0	0	0	0	0.0684185	0	0	0.0637824
AAEL000518	AAEL000518		histone H2A [Source:VB Community Annotation]	3	complement(161216944..161217428)	0	0	0	0	0	0	0	0	0	0	0	0	0	0	0	0	0	0	0	0	0	0	0	0	0	0	0	0	0	0	0	0	0	0	0	0
AAEL000519	AAEL000519			3	160957886..160971135	63.2194	63.0099	57.931	223.382	157.537	228.136	100.37	102.234	100.074	98.5218	104.851	109.347	57.538	59.0681	64.9571	75.0895	74.5398	79.0994	70.2513	68.0463	66.5954	135.933	144.055	149.02	123.748	125.495	120.585	196.789	101.145	108.936	111.993	92.1411	148.358	60.9173	54.3862	56.8778
AAEL000521	AAEL000521			3	complement(160845245..160885289)	0.346231	0.171683	0.131103	0.446491	0	0.306065	0.329156	0	0.0854583	0	0	0	0	0	0.284345	0.255825	0.222555	0.158102	0.0367121	0	0.185325	0.167671	0.362899	0.108625	0.441406	0.269527	0.20237	0	0.288886	0.071967	0.211986	0.205411	0	0.532732	0	0
AAEL000523	AAEL000523		ring finger protein [Source:VB Community Annotation]	3	161326951..161407285	4.5419	4.84885	4.72909	41.4589	37.2086	29.2486	29.4253	27.0469	28.1162	28.3053	27.0992	22.2425	2.57389	2.83368	2.62056	3.39397	3.743	3.98584	4.52943	4.48442	4.59501	27.3564	33.6825	34.6724	23.1162	22.3259	22.7618	27.3808	40.0864	40.48	25.503	32.0909	24.2085	12.6504	12.0851	9.6268
AAEL000530	AAEL000530		Carboxylic ester hydrolase [Source:UniProtKB/TrEMBL;Acc:A0A1S4EW81]	3	complement(386444742..386446941)	5.84357	5.30778	5.90055	0.328661	0.918755	0.343304	1.45374	2.0551	1.7973	2.05436	1.01161	1.63834	4.7797	4.21172	4.42532	3.22821	3.57065	3.79062	5.14222	5.08516	4.72394	0.804007	0.457935	0.639667	1.02831	0.89279	0.893784	0.707892	0.774647	0.908138	0.757919	0.648009	0.63067	3.94943	3.5023	3.86357
AAEL000534	AAEL000534	ppk319	pickpocket 319 [Source:VB Community Annotation]	3	complement(384775729..384777142)	0	0	0	0	0	0	0	0	0	0	0	0	0.0597455	0	0.0593026	0	0	0	0	0.0693952	0	0	0	0	0	0	0	0.0619398	0	0	0	0	0	0.124994	0	0
AAEL000536	AAEL000536			3	386099124..386399534	13.0872	14.1368	12.0907	13.819	15.2107	9.8568	11.8326	12.9655	11.2232	10.0677	10.1893	9.62167	11.3025	12.5032	10.4457	11.8567	11.1699	11.3075	11.8845	11.3188	11.1849	9.93008	14.5937	13.4478	9.28761	8.75054	9.4374	7.61852	13.1624	12.0324	10.44	10.4383	10.3247	17.1914	18.7926	18.9162
AAEL000541	AAEL000541		fasciclin, putative [Source:VB Community Annotation]	3	complement(385453443..385488321)	15.1131	12.8414	12.9555	23.0761	24.2331	26.4414	31.5193	30.2333	29.7905	27.4155	25.5429	24.4499	12.9387	12.958	11.7222	14.7438	15.6417	14.7801	17.0265	18.3569	17.9655	26.1956	27.7212	29.7661	24.4549	22.0286	22.7586	21.0961	26.2051	24.902	20.8841	23.5364	20.9718	15.5935	17.2676	16.5545
AAEL000542	AAEL000542		Amine oxidase [Source:UniProtKB/TrEMBL;Acc:Q17NY9]	3	388335255..388340784	0.0694697	0	0	0.179173	0	0	0	0.0450719	0.0914497	0	0	0	0.102184	0	0	0	0.102068	0.050756	0	0	0	0.107656	0	0.0581201	0	0	0.108279	0.0529687	0	0	0	0.0549529	0	0.0534451	0	0.0534198
AAEL000544	AAEL000544			3	complement(388611937..388612538)	1.44883	2.66842	1.67195	0	0.522294	0.162635	0.944486	1.74571	8.31008	5.00513	23.7133	3.2339	25.7256	23.7893	25.5348	82.7358	80.1294	74.098	50.2132	51.2743	53.0003	0.481118	0	0.346322	51.9622	56.876	45.9708	305.526	0.518085	0	0.168966	0.327449	0.170725	45.5404	47.5895	57.4556
AAEL000545	AAEL000545			3	complement(384938452..384940497)	36.9486	34.6654	35.1769	43.463	51.7497	42.4896	54.0611	53.3477	51.4184	48.6539	45.0642	45.5247	34.6363	35.1834	34.508	39.1311	34.6398	39.6789	34.974	37.7255	39.3285	40.3536	33.244	39.1063	36.6259	37.2549	39.1703	37.6971	48.5923	46.0316	43.9042	48.2951	46.2965	39.7959	38.8954	42.032
AAEL000546	AAEL000546		Carboxylic ester hydrolase [Source:UniProtKB/TrEMBL;Acc:A0A1S4EW56]	3	complement(385987747..385989652)	3.38587	2.9305	4.10266	0.740954	0.569607	0.628849	2.29419	1.19823	1.8639	1.69545	1.52043	1.23119	4.84452	4.79324	3.59522	3.59346	4.02495	3.82313	2.71546	2.26131	2.31979	0.906303	0.15486	0.463534	1.44893	1.72523	1.72715	0.37551	1.48959	1.02368	0.603071	1.16873	0.710911	7.24622	8.23284	7.90553
AAEL000547	AAEL000547	ppk321	pickpocket 321 [Source:VB Community Annotation]	3	complement(384833652..384836798)	0.0371566	0	0	0	0	0	0	0	0	0.0249591	0	0	0	0.0275529	0	0	0	0.0271474	0	0.0317409	0.0636435	0	0	0	0	0	0.0579141	0.0283308	0.0310025	0	0.030333	0	0	0	0	0
AAEL000549	AAEL000549		fibulin 1 and [Source:VB Community Annotation]	3	388129394..388216451	6.58705	5.90327	6.1326	10.157	10.7002	8.0725	7.69847	6.95942	6.94091	6.57617	5.6799	6.2885	5.88897	5.48949	5.44827	6.49688	6.72573	7.04233	8.04816	6.89174	6.57289	8.84989	12.1361	10.1117	8.22587	8.35022	8.78338	5.80575	8.69789	9.24505	7.15339	8.65243	8.54885	6.25315	5.97861	6.48254
AAEL000550	AAEL000550		werner helicase interacting protein [Source:VB Community Annotation]	3	complement(388877943..388887450)	9.63093	9.49337	11.3751	19.5204	19.4426	16.4654	17.0467	17.7231	17.711	17.1732	15.8575	14.0812	13.179	12.7252	12.9534	16.3456	14.1073	15.4378	9.75401	10.5707	10.5976	16.7791	17.6196	16.8963	15.4324	16.903	16.2849	13.2625	15.0975	17.3253	15.8675	17.1298	16.7549	15.5372	13.0099	16.0684
AAEL000551	AAEL000551			3	complement(388552015..388572536)	30.9495	27.897	31.4597	30.9833	28.8102	32.2094	26.1016	27.175	21.3216	24.5318	20.5724	22.4378	25.9994	24.7862	25.9573	24.0878	25.7171	24.3711	34.3629	30.3162	33.9275	22.6487	37.8316	34.7544	27.7347	26.6628	26.2101	26.1677	29.7831	27.3908	20.4934	22.9044	26.0396	37.9908	37.8131	41.7278
AAEL000552	AAEL000552	ppk320	pickpocket 320 [Source:VB Community Annotation]	3	384785549..384787266	0	0	0	0	0	0	0	0	0	0	0	0	0	0.0586413	0	0	0	0	0	0	0.0677267	0	0	0	0	0	0.0616297	0	0	0	0	0	0	0	0	0.0608105
AAEL000554	AAEL000554		fasciclin, putative [Source:VB Community Annotation]	3	385413422..385414981	0.337106	0.167159	0.595688	0.217362	0.283558	0.132444	0.0640961	0.164036	0.166412	0.283055	0.0578179	0.0526714	0.185946	0.31247	0.184567	0.186812	0.247645	0.123148	0.142978	0.431957	0.433058	0.261203	0.353334	0.211524	0.0661188	0.131211	0.131358	0.321292	0.210954	0.0700702	0.0687996	0	0	0.129673	0.13182	0.324028
AAEL000558	AAEL000558		Neural stem cell-derived dendrite regulator [Source:UniProtKB/TrEMBL;Acc:A0A1S4EW65]	3	complement(388619881..388731726)	34.5721	31.3079	32.6537	118.206	109.015	117.146	124.918	116.87	117.926	120.466	119.698	111.54	34.8084	33.8445	32.7748	52.9968	53.8394	53.8727	47.8106	48.7624	47.08	125.497	55.6058	64.9697	118.911	116.945	119.086	112.064	140.006	141.576	133.964	154.545	117.487	54.3784	52.6004	56.2039
AAEL000559	AAEL000559		glycosyl transferase [Source:VB Community Annotation]	3	complement(388019073..388039644)	19.5772	20.2794	18.067	33.7616	33.961	29.6708	26.4651	26.0441	27.8362	25.0524	25.5866	24.3983	21.9606	21.7112	24.003	23.093	23.6852	26.6122	22.3723	20.7434	22.8361	32.454	30.2498	34.2157	27.5737	28.3546	29.9707	27.5952	33.5419	33.7618	29.0711	28.6748	27.8884	24.0445	25.4876	24.7032
AAEL000561	AAEL000561			3	complement(388069828..388070480)	23.7464	23.55	20.9571	17.2002	19.6598	17.9246	20.9044	22.2001	19.1989	17.5839	19.6264	22.5538	26.6781	23.9868	20.7475	22.3814	24.0378	28.0053	23.4741	23.1604	18.7356	21.0075	15.0513	18.9283	20.2438	19.3589	20.4005	17.9634	16.0691	18.8108	17.8591	18.1926	18.3536	24.5982	22.5196	24.2989
AAEL000562	AAEL000562			3	388045626..388060996	22.0456	21.6847	25.9858	28.0813	31.3351	25.7366	31.4119	26.5047	28.0139	25.1445	28.8907	26.6564	26.0742	28.6917	27.2603	29.4535	29.8122	30.3731	25.5701	25.4429	30.2856	28.0978	32.7457	27.3271	25.6966	24.1663	26.5774	24.1503	25.752	24.913	23.8002	26.5497	27.3881	28.6595	28.0785	27.6772
AAEL000564	AAEL000564		myotubularin [Source:VB Community Annotation]	3	11908002..12013031	12.3853	11.2392	11.754	38.9863	37.6406	37.5285	38.5279	35.0413	35.0907	35.1378	35.2539	31.104	13.8598	13.326	12.386	14.4387	14.7478	14.5611	14.3376	14.5908	14.2536	31.4869	40.1697	39.9032	33.8501	33.3101	33.158	30.6386	37.3102	38.296	30.2398	34.399	29.4864	23.167	23.7405	24.264
AAEL000566	AAEL000566			3	complement(12403183..12409069)	3.38102	2.20343	2.73119	3.82026	2.68144	4.63025	3.15918	2.695	2.35255	2.4658	2.51837	2.2942	2.91288	3.29511	3.38492	3.7116	3.97403	3.74065	7.45683	7.26183	7.94217	3.21855	4.53604	4.60666	5.91143	6.16637	6.92606	4.56662	1.93442	2.24887	3.86416	3.05658	5.01995	7.95199	9.368	8.09679
AAEL000568	AAEL000568		26S proteasome non-ATPase regulatory subunit [Source:UniProtKB/TrEMBL;Acc:Q17NV4]	2	147593471..147595680	66.7463	66.9025	62.9093	100.096	101.606	111.318	88.7307	97.2689	89.8497	92.1232	81.9453	93.0534	77.282	77.8615	73.1169	89.8982	87.3385	85.4713	74.7959	71.1197	69.5337	111.86	96.6955	96.9427	95.9516	99.1612	101.251	106.444	104.496	103.072	113.383	101.014	105.857	80.841	81.4349	88.1262
AAEL000569	AAEL000569		omega-crystallin, putative [Source:VB Community Annotation]	3	complement(12573094..12586165)	9.50962	9.43095	9.50727	26.3885	25.8451	20.0743	24.5141	22.1544	23.5702	23.4012	23.3618	22.2238	9.74075	8.98338	10.2413	11.5022	12.9344	12.4742	11.2082	11.5821	11.1816	21.4973	23.0534	22.0825	21.3727	21.4756	22.0865	20.2927	22.573	23.8242	23.0335	23.8335	21.3836	17.5537	15.6598	15.3492
AAEL000571	AAEL000571			2	283393907..283400885	15.4619	14.6448	15.7296	16.3298	14.6133	14.1516	18.0576	16.5692	15.9325	15.482	16.8451	15.7438	14.9918	14.4715	14.162	16.0885	16.7188	16.4163	16.6035	18.7488	17.9534	14.8073	16.9953	14.5346	14.2205	15.2371	16.4275	11.9659	15.8967	14.1074	15.2698	15.8956	17.0051	21.2957	22.1012	18.6138
AAEL000572	AAEL000572		AMP dependent ligase [Source:UniProtKB/TrEMBL;Acc:A0A1S4EW84]	3	12498885..12564613	27.2667	26.8386	27.4037	85.9966	96.0799	83.9761	85.2804	85.6207	81.0804	79.4716	77.8205	74.3879	29.1228	28.6439	29.9506	38.8226	37.5106	39.3769	35.5821	36.7708	35.5963	95.4687	64.7156	69.5468	95.2425	93.0725	94.151	73.3688	93.3884	93.8234	87.7243	88.1943	73.686	39.1651	37.9568	39.8533
AAEL000574	AAEL000574			3	complement(12471082..12487862)	44.4557	45.1902	44.4501	81.0499	88.2419	71.6484	102.865	95.3383	104.384	101.564	97.1655	93.9827	49.2919	51.1324	50.0906	55.4127	55.2702	55.5695	48.4086	51.2265	51.3157	80.0497	93.3943	90.4352	73.5083	72.5618	72.5295	69.6715	84.023	84.3697	74.5163	78.856	73.8177	58.588	63.5263	58.04
AAEL000575	AAEL000575		apyrase, putative [Source:VB Community Annotation]	3	complement(11769620..11771451)	12.6456	12.3618	13.7418	6.78183	6.23018	6.57703	5.22097	6.79799	5.74705	5.7843	4.62695	5.90865	11.1604	11.1186	11.3414	7.78639	8.71464	8.27123	12.106	11.5741	11.552	5.92565	10.25	10.3277	6.85026	7.03149	7.64939	6.933	9.59654	7.45992	5.75156	7.43089	7.05323	12.2766	12.2445	13.058
AAEL000576	AAEL000576		lachesin, putative [Source:VB Community Annotation]	2	complement(283025718..283376373)	0.446631	0.51108	0.381604	1.24054	1.18485	0.998854	1.41099	1.29284	0.76885	0.946201	0.872095	0.944771	0.353747	0.178335	0.275884	0.279239	0.126194	0.251014	0.233146	0.381533	0.382505	0.532412	1.4116	1.9258	0.646897	0.427919	0.562268	0.445326	0.745315	1.31399	0.532891	0.842486	0.680137	2.35238	2.31073	2.35127
AAEL000578	AAEL000578			2	283708011..283729707	5.73831	6.13199	6.24343	7.26613	8.75558	3.80992	7.88271	8.1964	7.11471	7.61953	7.17164	5.50463	5.4962	5.97042	6.16986	7.75682	6.96044	8.12505	7.7731	8.43588	7.96212	5.54922	8.5789	7.8525	4.32747	4.22464	4.33334	3.1882	6.01271	5.95453	7.11754	5.70039	5.10021	6.84442	6.64467	6.73856
AAEL000579	AAEL000579			2	147622230..147634572	23.0526	21.9243	21.3682	25.4454	24.3455	23.4282	25.9946	24.8174	26.7086	27.2577	24.1968	23.4974	22.9444	25.992	24.3138	25.8991	25.1085	23.6967	20.7268	23.482	22.4208	23.9476	24.513	23.5452	23.2206	24.4557	22.726	20.1275	22.693	24.2455	22.3811	24.6207	23.9339	23.9451	22.1805	25.2758
AAEL000580	AAEL000580			2	283681351..283708253	0.472386	0.49971	0.572391	4.54852	5.32447	2.37559	5.24536	5.08763	5.09915	4.54819	4.12663	3.75931	0.440067	0.396996	0.528763	0.442117	0.393294	0.736288	0.53428	0.34973	0.728212	2.75738	5.99433	4.76887	2.24836	2.74574	2.60154	2.04103	4.23051	4.26796	3.75352	4.48408	3.27307	1.45368	1.89645	2.05841
AAEL000581	AAEL000581			3	complement(12024365..12056683)	4.41453	4.49026	4.54901	7.04552	6.53158	6.26162	6.02619	6.28643	4.78312	5.18559	5.43593	4.30122	3.36326	3.87787	3.75148	3.88074	3.59225	3.77117	3.7639	3.6744	3.99397	5.85879	6.68192	7.12145	6.76695	5.90378	6.22792	4.71233	7.9334	7.58546	5.95093	7.96902	6.72251	5.83454	5.27608	5.84919
AAEL000582	AAEL000582	ppk301	pickpocket 301 [Source:VB Community Annotation]	3	11821895..11872664	0.572151	0.638345	0.649946	0.276687	0.601583	0.280987	0.32636	0.32481	0.423663	0.192165	0.367992	0.424632	0.499693	0.609888	0.339361	0.60771	0.919436	0.418025	0.576338	0.610948	0.673755	0.332494	0.629679	0.628263	0.16833	0.167023	0.0278682	0.136328	0.507225	0.267584	0.204347	0.396017	0.471944	0.550216	0.475428	0.49496
AAEL000583	AAEL000583		peroxisome assembly factor-2 (peroxisomal-type ATPase 1) [Source:VB Community Annotation]	3	12437820..12450392	6.43253	5.94074	6.57644	12.3046	12.9858	12.5098	12.2306	15.1287	13.469	12.5577	11.3912	12.4124	7.56939	7.21455	6.57412	8.19876	9.24419	7.69582	7.67321	6.14749	8.29788	12.0555	12.2708	11.7387	12.6165	11.7362	12.4699	10.6062	11.6735	13.2034	11.9466	11.9576	11.673	10.1758	9.52686	10.0474
AAEL000584	AAEL000584		sex-determining region y protein, sry [Source:VB Community Annotation]	2	complement(284303457..284399539)	0.733985	1.16466	0.481742	5.64762	3.36479	2.97022	1.73051	1.61911	1.90827	1.8982	1.83796	1.30738	0.458844	0.653131	0.562605	0.406748	0.45832	0.536264	0.653746	0.877805	0.817182	2.90047	4.52359	3.62302	4.00212	4.08534	3.37487	4.30925	4.47065	4.30233	2.21701	2.78691	2.14929	1.38346	1.43507	1.35458
AAEL000585	AAEL000585			3	complement(12657886..12661862)	0.0281855	0.111809	0	0	0	0	0	0.0182867	0	0	0	0	0	0	0	0	0	0.0205929	0.0239088	0	0	0	0	0	0.0221128	0	0	0	0.0235172	0	0	0	0	0	0	0
AAEL000589	AAEL000589		serine/threonine protein kinase [Source:VB Community Annotation]	2	complement(283419508..283661749)	16.357	16.2343	16.8117	62.4341	53.9126	57.3635	53.3279	46.6717	48.5858	51.164	49.8222	45.4112	17.2364	17.7463	17.4612	22.5943	24.686	23.1959	22.1765	22.4957	23.402	49.4654	67.5548	66.7542	52.3584	50.013	51.0393	52.2419	56.2034	55.0966	43.4834	49.4537	45.7394	32.4034	29.5904	26.6708
AAEL000593	AAEL000593		mitochondrial 18 kda protein (mtp18) [Source:VB Community Annotation]	3	complement(11890433..11892826)	27.5795	30.012	26.8732	21.2195	21.664	19.7317	24.1585	23.4635	23.5209	19.7514	25.0316	24.5472	28.4128	28.568	27.4971	29.1795	30.7454	28.2259	24.032	21.6346	28.215	23.3653	18.7165	22.8044	26.9415	29.6563	27.8494	18.5739	22.4744	23.8227	23.4783	23.4292	22.041	20.6398	22.4083	20.3825
AAEL000594	AAEL000594			2	complement(147598580..147622080)	23.6576	25.4694	26.8264	40.0795	39.7993	33.3516	34.4459	33.8582	31.3094	33.3552	31.5493	30.5596	31.4024	32.4592	32.7396	33.8856	32.4353	36.2795	29.4581	26.9639	30.4456	35.7305	38.8788	35.5631	30.6198	29.5944	32.7823	31.4464	35.7841	34.9216	31.7581	34.3757	34.0194	32.0212	31.8589	32.3465
AAEL000595	AAEL000595		beat protein [Source:VB Community Annotation]	3	complement(12716400..12806930)	13.5199	13.0446	13.1995	15.0893	14.1812	11.4875	15.3309	15.0599	14.7152	13.732	13.4661	11.3766	13.2079	14.8873	13.437	16.7899	15.0476	17.822	15.4411	16.2109	16.008	12.085	14.1708	12.2651	12.524	12.3	11.552	9.25288	11.8583	13.2724	11.2033	12.8208	11.891	15.9779	17.0068	17.9118
AAEL000596	AAEL000596		myosin [Source:VB Community Annotation]	2	407527362..407560258	84.1835	79.481	85.0044	0.345369	0.300366	0.49103	1.08633	12.5106	1.54242	2.81843	3.67471	1.31115	123.811	121.027	123.447	106.693	105.881	108.5	103.556	99.9201	100.71	0.380443	0.355564	0.317421	11.2236	10.8412	11.1315	0.476472	0.35381	0.389674	0.273292	0.24716	0.294547	144.588	146.65	156.944
AAEL000597	AAEL000597		cadherin [Source:VB Community Annotation]	2	complement(408015920..408166982)	18.5661	16.8484	18.1382	37.7355	32.0922	23.637	30.331	24.3923	29.8443	32.5377	34.1623	27.2511	13.2879	14.4037	13.3671	18.1396	17.6855	17.8265	18.1295	19.2975	19.9227	22.5625	31.5052	33.8696	33.4261	31.0995	31.5227	24.5366	32.8882	34.1607	19.4545	26.8135	20.805	33.6432	31.543	28.7584
AAEL000599	AAEL000599		wingless protein, putative [Source:VB Community Annotation]	2	407052993..407110613	1.78242	2.1484	1.41215	14.145	13.5858	15.1477	17.3518	14.5888	15.3597	16.9833	13.4887	13.2992	1.75458	2.07409	1.56141	2.91767	3.18285	3.44601	3.34959	2.36592	2.1371	13.1734	10.9679	11.4709	15.2317	15.5618	16.6262	12.2314	15.7643	14.888	13.3868	13.1668	10.0881	5.10533	4.80385	6.03071
AAEL000600	AAEL000600		Wnt10a protein, putative [Source:VB Community Annotation]	2	407420134..407515254	0.562716	0.456595	0.748995	0.0659695	0.107575	0.200984	0.194532	0.116165	0.101012	0.154633	0.175478	0.0959149	0.696029	0.682811	0.728213	0.604775	0.544913	0.560634	0.802788	0.917696	0.722884	0.0990942	0.17158	0.213992	0.200671	0.159291	0.159469	0.136517	0.192074	0.0637992	0.083523	0.0606992	0.0843929	0.885506	0.640121	0.865418
AAEL000603	AAEL000603			2	complement(285266212..285268374)	0	0	0	0	0	0	0	0	0	0	0	0	0	0	0.0438155	0	0.0440923	0	0	0	0	0.0465064	0	0	0	0	0	0	0	0	0	0	0	0	0	0
AAEL000604	AAEL000604			2	285030852..285045199	1.57649	1.38166	1.44378	25.121	22.7591	18.0052	16.0331	17.1264	16.6265	17.7563	15.8209	11.6401	0.808918	0.679666	0.588808	1.08358	0.861859	0.830381	1.15069	1.53463	1.56994	19.374	22.7491	22.8206	15.8775	14.9266	15.0004	19.4561	26.7666	27.2209	17.8082	20.765	16.0885	5.9796	4.4156	4.84907
AAEL000605	AAEL000605		Rab geranylgeranyl transferase alpha subunit [Source:UniProtKB/TrEMBL;Acc:A0A1S4EWC7]	2	408790558..408793279	8.78906	9.73827	9.11958	18.8642	14.7349	14.2886	15.4896	16.6351	15.3201	15.1872	14.3466	16.2896	10.2978	9.03446	9.20376	11.3311	11.6219	11.6029	9.76925	10.3559	10.9014	14.4187	17.0266	17.6476	13.3153	12.8817	16.2972	14.9742	18.6116	16.4797	13.4098	15.2474	13.9995	10.0726	11.3297	12.911
AAEL000609	AAEL000609			1	84505711..84515233	29.4929	31.8804	28.8531	41.9376	43.4356	44.6653	76.8389	78.9899	78.0519	71.2246	84.3652	73.1564	31.5231	36.7023	30.8424	53.5373	49.3297	52.1182	42.2448	45.4194	46.4965	48.1559	11.381	10.6724	34.9881	34.9549	33.0851	31.4359	27.8438	31.3942	44.1546	39.5559	39.9846	28.1071	27.6148	28.3292
AAEL000614	AAEL000614		odorant receptor 83c, putative [Source:VB Community Annotation]	2	408862775..408864107	4.55702	3.20119	4.50559	15.4261	14.534	15.1437	9.53102	7.08351	8.81081	7.9078	8.20666	9.96822	4.74797	6.82878	4.64346	8.5581	8.64817	8.18491	6.36209	6.73133	7.39894	14.6388	17.7523	17.0769	16.0139	14.3376	17.4611	16.2148	15.6843	15.9448	16.6632	14.7945	17.6198	6.79259	7.35056	7.59241
AAEL000618	AAEL000618		wingless protein, putative [Source:VB Community Annotation]	2	complement(407245510..407325994)	0.0735208	0.0364563	0.0742376	0.0948105	0.247369	0.231081	0.0838739	0.0954005	0.120978	0.049386	0.0756585	0.0689239	0.162215	0.0272591	0.187848	0.0543235	0.10802	0	0.218278	0.157012	0.157412	0.0569668	0.061648	0.307547	0.115361	0.0286164	0.229186	0.196201	0.153359	0.0916914	0.0900287	0.23263	0.0909663	0.367651	0.229993	0.310942
AAEL000622	AAEL000622			2	complement(285066873..285088480)	36.2717	35.3984	34.6992	60.3541	60.6311	49.1446	77.5713	68.7615	77.1005	79.0349	74.2362	70.699	41.5344	42.2846	41.4374	50.8892	50.9351	50.7633	39.7166	44.2924	43.6875	55.1793	62.2583	58.1044	61.8793	61.4217	58.562	48.7012	57.6104	58.8971	53.8889	59.0075	52.3284	57.4329	58.384	61.7839
AAEL000623	AAEL000623			2	285339636..285349048	0.272054	0.269803	0.274707	0	0	0.0712572	0.103455	0	0.0298443	0.0913732	0.0311071	0.0566764	0.233432	0.302606	0.132401	0.167514	0.0999281	0.231896	0.230775	0.154934	0.155329	0	0	0	0.0355731	0.0705943	0.176682	0.0345722	0.0378324	0	0	0	0	0.662781	0.39007	0.348667
AAEL000626	AAEL000626			1	84649360..84672420	2.6051	2.37264	3.11365	2.05682	1.60992	2.00523	3.1539	3.27689	2.86945	2.60702	1.8237	2.32592	3.63639	3.50873	3.72586	3.0248	2.81205	2.91327	3.11179	2.13456	2.45872	2.14212	2.31814	1.5123	0.500527	0.662191	0.870093	0.689129	1.64131	1.59132	0.954839	1.55606	1.44718	3.80385	2.91053	2.9844
AAEL000629	AAEL000629		adenylate kinase 3, [Source:VB Community Annotation]	2	complement(285133209..285134360)	14.2084	12.7824	14.9618	4.97332	4.01226	5.662	10.1886	9.74516	8.34994	10.4304	9.81729	10.1486	15.6745	16.1803	15.3361	13.6479	16.775	14.8299	10.3307	10.837	10.9515	6.7628	6.89304	6.36809	8.28072	8.6905	7.03923	5.80365	11.6857	10.2945	8.86502	6.66331	6.7808	13.039	12.4612	13.345
AAEL000630	AAEL000630		cardioacceleratory peptide 2a, putative [Source:VB Community Annotation]	2	complement(407560301..407570683)	12.2078	12.44	11.8744	0	0	0	0	0	0.0737168	0	0	0.0699968	10.3786	8.96944	8.91176	10.758	11.93	11.1286	10.3555	9.75873	9.97542	0	0	0	0	0.0871857	0	0	0	0.0931187	0	0	0	6.20376	5.25541	7.06204
AAEL000631	AAEL000631			2	complement(285158479..285177944)	0.16449	0.435011	0.110729	0	0	0.0430837	0.291905	0.142295	0	0.0368309	0.0376161	0.0342678	0.201626	0.365925	0.120079	0.121539	0.0402792	0.200299	0.093021	0.187353	0.140873	0	0.0459756	0	0	0	0	0	0	0	0	0	0	0.421823	0.343047	0.168649
AAEL000634	AAEL000634		ceramide glucosyltransferase [Source:VB Community Annotation]	3	395288098..395302686	9.01003	9.15343	8.27368	29.5808	31.1603	27.8012	22.229	20.0424	22.6884	20.3079	20.2455	18.1491	8.5429	10.4991	9.80879	9.1626	10.1475	10.0005	10.9451	9.73496	10.7277	26.0523	28.4037	28.6025	22.758	21.6283	20.2578	25.78	29.2065	29.0253	27.2944	30.2473	28.4332	16.3993	13.3564	11.5151
AAEL000635	AAEL000635		cop9 complex subunit 7a [Source:VB Community Annotation]	3	395190881..395193185	27.6911	30.9317	27.6605	35.1338	36.3788	33.1062	37.1953	35.5456	36.0606	35.4518	34.7777	32.566	32.1362	28.317	29.4527	33.496	32.0448	31.2177	31.0667	27.9155	26.9666	34.9528	35.0787	35.4357	32.8794	33.8992	35.5032	30.4787	32.7938	33.8542	33.7264	32.9747	32.8497	31.8981	31.2038	31.1961
AAEL000636	AAEL000636			3	complement(393004076..393022532)	2.89601	2.97224	3.06026	0.897468	0.821438	0.449827	1.33178	1.15795	0.797924	1.13101	1.24753	0.841842	2.40233	2.02264	2.11411	1.29385	1.68218	1.79604	2.25664	2.35884	2.62441	0.991511	1.63772	2.5074	0.792577	0.655356	0.656086	0.56487	1.09579	0.951937	0.742242	0.799132	0.833302	2.90157	2.87061	3.18503
AAEL000637	AAEL000637			3	complement(394631141..394635310)	0.0276209	0	0	0	0.0464668	0.0217036	0	0	0.01818	0	0	0	0	0	0	0.0408174	0.0202909	0	0	0	0	0	0	0	0.0216699	0.0215017	0	0	0	0	0	0	0	0.0212496	0.0216015	0.0212395
AAEL000641	AAEL000641		protein disulfide isomerase [Source:VB Community Annotation]	3	395598438..395615252	205.583	204.855	208.965	509.442	495.464	500.37	511.876	495.154	504.937	513.054	487.658	475.805	231.015	222.773	234.345	262.591	267.027	272.49	270.247	273.026	275.073	525.031	522.908	526.013	475.437	467.2	473.403	515.155	550.535	545.403	521.519	511.212	512.529	337.777	332.199	344.569
AAEL000642	AAEL000642		alpha-amylase [Source:VB Community Annotation]	3	complement(395218392..395227823)	13.3142	15.2619	12.8039	5.10383	10.9084	4.57425	6.22469	7.44163	5.27322	4.45242	3.71696	3.81837	8.73234	8.59077	7.36325	6.47329	7.19806	6.52721	9.045	9.60112	7.89791	3.30482	5.60624	7.6189	4.56713	4.26249	4.941	6.02072	4.8572	5.27137	4.61115	5.65355	5.99037	9.17882	9.15051	10.4155
AAEL000643	AAEL000643		zinc finger protein [Source:VB Community Annotation]	3	complement(395488256..395536575)	7.59884	7.93683	7.91781	12.4402	13.6222	10.1633	17.1124	13.4967	15.2352	13.7926	13.1624	12.9002	7.01553	6.81372	7.86838	6.59028	7.68055	7.48124	8.68589	9.02334	8.12324	11.3373	14.7996	13.6165	8.66763	8.8521	8.65195	8.34157	11.6463	11.6725	9.83298	10.6151	9.17968	8.60317	7.86054	8.57838
AAEL000644	AAEL000644			3	394995410..395002096	62.5974	65.995	60.4923	31.2861	41.9692	26.392	66.7124	67.6391	64.3256	62.1503	56.0562	57.3603	66.3636	65.5964	65.8298	61.5148	60.0247	60.6594	62.8067	58.9969	59.2453	22.3894	24.4691	27.6693	20.6498	19.1978	21.1366	21.8575	30.2206	28.2111	28.6338	30.8235	28.9792	57.9745	60.814	65.4269
AAEL000645	AAEL000645			3	395078001..395079020	12.8334	13.3391	12.9585	10.7148	15.0505	13.3808	16.236	17.0529	16.4877	15.0031	17.1854	18.2007	21.1458	24.5231	20.6287	24.2531	24.385	23.4409	13.9217	16.866	15.3237	13.2903	13.0373	14.8663	12.5855	13.7366	13.4634	10.726	13.1789	14.261	13.398	13.1776	11.4	19.0817	19.5907	21.9193
AAEL000646	AAEL000646		n-acetylgalactosaminyltransferase [Source:VB Community Annotation]	3	395924077..395926835	0	0	0.0462406	0.0787398	0	0.0359835	0.0348285	0	0.0301416	0	0.0628341	0	0	0	0.03343	0	0	0.0334581	0	0	0	0	0	0.0383125	1.94009	1.71114	1.64167	0.0698334	0.0382094	0.0380747	0	0	0	0.0352307	0	0.105642
AAEL000647	AAEL000647			3	complement(395239027..395241176)	3.32249	2.45729	3.12744	4.3088	5.49471	5.57541	4.62552	5.15159	4.52198	5.06886	4.05655	4.32898	1.98798	2.67253	1.68548	2.41333	2.31666	2.55091	3.10497	3.03065	2.99014	4.84336	5.24136	5.60647	5.12493	6.09343	6.05633	6.0971	4.69864	3.8393	4.2294	5.39004	3.76249	6.28191	5.41704	5.88921
AAEL000649	AAEL000649			3	395645367..395701905	2.66428	2.68353	2.48008	24.6947	23.4262	17.664	23.2392	23.606	20.8791	21.1685	20.249	17.3018	1.92886	2.16088	1.58027	2.89138	3.54749	2.79821	3.17816	2.59601	2.9948	18.8376	23.5271	21.4194	20.7719	20.2542	19.4657	17.8386	22.4037	21.7364	17.536	23.4793	20.0879	17.1663	17.5808	16.4539
AAEL000650	AAEL000650			3	393571621..393572798	63.6978	61.0295	62.0395	4.72523	6.60457	5.24425	12.4658	19.9313	10.7883	11.6034	8.95545	13.1269	40.0619	38.0639	40.6247	24.6568	27.1821	22.6599	35.3836	34.3753	33.2021	6.31204	2.79813	3.77719	4.62008	4.96625	4.35987	5.23843	10.3184	10.9348	6.00925	6.13341	4.85747	29.9011	30.0125	35.4719
AAEL000651	AAEL000651		alpha-amylase [Source:VB Community Annotation]	3	complement(395205459..395218251)	0	0	0	0	0	0	0	0	0	0	0.0377287	0	0	0	0	0.0406343	0.0403997	0	0.0932992	0	0.0470981	0	0	0.0460094	0	0	0.0857163	0.0838627	0	0	0	0.0435021	0.0453622	0.084617	0.129027	0.169154
AAEL000654	AAEL000654		n-acetylgalactosaminyltransferase [Source:VB Community Annotation]	3	395866137..395880994	9.0624	8.41579	8.82741	17.9223	17.2659	15.1981	14.4423	13.7747	14.4168	14.9928	13.9065	13.8694	10.8336	10.4482	10.5429	11.6176	11.3623	11.5812	11.1371	9.79316	10.3392	16.8724	17.2654	18.3786	15.5764	16.677	16.6457	14.5277	17.5008	18.1314	17.0968	16.1865	16.456	13.8208	13.7742	13.5187
AAEL000656	AAEL000656		pangolin [Source:VB Community Annotation]	3	394681516..394687403	1.2264	1.33209	1.45458	4.21744	4.27374	4.1759	4.73771	4.40787	5.25331	4.44596	4.24694	4.00274	1.11673	1.35691	1.25056	2.01372	1.90199	1.84896	1.7834	1.6962	1.96727	4.23849	4.96222	4.62533	4.01668	4.47044	4.14166	3.51775	4.32051	4.07869	3.8617	3.78812	3.37203	2.36626	2.26843	2.78428
AAEL000658	AAEL000658			3	395035919..395037975	1.05962	1.34275	0.891624	0.202438	0.346617	0	0.223858	0.267353	0	0.51406	0.605793	0.404704	1.47202	1.35322	1.76193	0.60895	1.08113	0.903207	0.54929	1.05604	0.45374	0	0.246806	0	0	0	0	0.269309	0.736764	0.4405	0	0	0	1.40395	1.70343	2.21809
AAEL000659	AAEL000659		exosome complex exonuclease rrp43 (ribosomal RNA processing protein 43) [Source:VB Community Annotation]	3	395846216..395847228	9.12577	9.8522	10.0313	8.73938	8.55067	8.35074	8.87339	10.4926	8.59168	10.3202	10.0647	9.67422	10.8746	11.2214	12.3118	13.4005	11.2864	10.6342	8.52501	8.58509	10.2888	11.0093	7.26462	8.02143	7.34084	8.72268	6.5718	8.45547	10.6022	9.60439	8.4872	8.22395	7.24162	8.08717	11.2927	9.59341
AAEL000660	AAEL000660		peptide methionine sulfoxide reductase, putative [Source:VB Community Annotation]	3	complement(395088237..395089271)	11.2752	11.9444	13.1964	16.4129	17.0284	19.5317	19.6843	17.374	17.1197	21.5168	19.1627	22.662	12.156	12.5415	12.0659	19.313	17.6014	16.7567	13.3684	10.0696	13.8262	14.0975	17.0824	17.4728	17.5914	15.46	14.978	15.9241	16.7843	17.3643	15.3759	14.4935	16.6986	11.2373	12.6258	13.1039
AAEL000661	AAEL000661		t-cell specific transcription factor, tcf [Source:VB Community Annotation]	3	395317632..395351510	0.824366	0.992735	0.772947	0.759344	0.495299	0.370149	0.940453	0.477544	0.387569	0.395536	0.626153	0.404812	0.216532	0.32748	0.257912	0.369819	0.713738	0.408703	0.84913	1.10662	0.882508	0.319376	0.567805	0.689686	0.923933	1.39807	1.10134	0.785695	0.982614	0.930193	0.336488	0.652102	0.437134	0.520958	0.55261	0.56599
AAEL000663	AAEL000663			3	complement(395049771..395067114)	34.261	33.5944	34.0098	38.9777	41.4405	33.7022	61.4203	57.4516	59.4283	59.7848	59.734	54.7389	38.1753	35.4343	39.8198	40.1614	40.7811	41.9706	45.9428	49.2924	48.4804	42.6645	33.6963	38.2002	43.9568	43.1646	43.5639	31.0334	50.9398	51.1886	42.8475	44.9826	39.0972	52.8151	54.8985	49.1255
AAEL000665	AAEL000665		adult cuticle protein, putative [Source:VB Community Annotation]	3	complement(392307124..392307779)	0.187935	0.372761	0.379535	0.484713	0.158082	0.147674	0.285867	0.121932	0.247397	0.126241	0.128933	0.117456	0	0.278721	0.274388	0.277725	0.276122	0.411928	0	0.481629	0	0.14562	0.315172	0.628925	0	0	0	0	0	0	0	0	0.465059	0.289168	0.146978	0
AAEL000666	AAEL000666		pmp22 peroxisomal membrane protein, putative [Source:VB Community Annotation]	3	complement(395880976..395889678)	21.8829	21.6023	23.9207	19.7624	23.1352	18.378	26.5676	29.3721	29.3351	27.9153	26.7889	25.0317	30.49	29.1787	29.3846	26.256	32.0775	30.5094	24.4379	24.6959	24.3289	21.7002	20.285	17.7199	19.2157	19.2229	19.0096	18.2158	22.4462	20.3641	20.8143	18.4218	19.7063	21.1598	21.6672	23.6198
AAEL000667	AAEL000667		alpha-amylase [Source:VB Community Annotation]	3	395254853..395271093	3.64831	2.01007	2.98219	7.0696	9.15764	8.28166	6.12197	5.63577	5.41248	6.02944	5.64151	5.21173	4.30162	3.99361	3.84698	4.40723	4.63703	4.90796	5.55089	5.4416	6.49697	6.46138	14.1789	14.0501	9.26829	11.1799	9.88357	11.6126	12.5144	12.9037	7.56398	10.4902	7.11732	5.83626	5.43473	7.12488
AAEL000668	AAEL000668			3	complement(395376851..395378817)	4.16512	4.87648	3.1543	0.696271	0.729897	0	0.615955	0.825712	0.342685	0.777176	0.873121	1.12079	2.76546	2.65961	1.90036	2.43639	1.95486	1.94422	3.04242	2.32261	2.72487	0.582707	1.69775	1.54873	0.771547	1.57615	1.12708	0.48519	1.6411	2.59726	0.188901	0.503365	0.0477172	3.96093	3.80032	3.69216
AAEL000669	AAEL000669			3	395019180..395034962	46.1632	52.1287	50.5317	0	0	0	0.65159	20.6646	1.89074	3.48683	4.56384	1.48036	108.377	100.266	107.169	86.8	86.8542	87.9646	64.9795	62.9836	61.4177	0.0780984	0	0	19.2947	19.6943	18.5772	0	0.084099	0	0.0822829	0	0	235.537	239.122	238.797
AAEL000670	AAEL000670		methionine sulfoxide reductase [Source:VB Community Annotation]	3	complement(395104752..395106241)	139.332	144.08	145.96	53.2982	89.8093	64.7877	79.6155	87.1486	86.2815	84.9704	75.3257	82.0578	191.361	186.518	189.789	219.551	214.91	219.23	203.094	187.853	206.298	71.084	26.5169	29.688	49.9481	51.5917	50.1038	66.3683	65.0507	68.466	64.4128	68.1941	63.1897	171.91	173.94	179.934
AAEL000672	AAEL000672		cyclin a [Source:VB Community Annotation]	3	complement(395821623..395843587)	8.69101	7.85297	7.64466	18.8954	20.1444	17.4219	23.0613	23.2065	23.085	22.7033	21.3059	22.2098	8.89183	9.65271	10.7998	10.503	10.9247	10.9217	10.2885	8.51316	10.4866	20.4119	20.3079	19.7775	21.6677	21.2891	20.9816	17.6416	19.1763	18.9482	17.5955	18.1497	19.0214	11.114	14.0773	12.9503
AAEL000673	AAEL000673		ATP-dependent (S)-NAD(P)H-hydrate dehydratase (EC 4.2.1.93) [Source:VB Community Annotation]	3	395933927..395935419	14.9258	16.7076	17.235	32.5246	30.8278	32.2817	22.5349	22.5317	24.6576	24.9163	20.0235	23.8751	17.6072	18.5745	17.2609	20.3644	23.6123	23.2138	18.0514	17.9893	20.3765	33.264	29.0582	30.7237	33.3908	32.2689	34.0324	30.6485	32.1207	34.5263	30.3413	28.1143	31.3277	19.7823	18.8964	18.523
AAEL000674	AAEL000674		RNA m5u methyltransferase [Source:VB Community Annotation]	3	complement(395591244..395594303)	4.64838	5.41398	5.51237	7.24908	8.27464	7.6024	8.46829	7.5046	7.43543	6.68059	6.2668	6.62106	6.55913	7.81573	6.74725	8.30699	7.46489	6.75291	5.5478	5.54074	6.15663	8.41804	9.38172	8.41099	8.52349	8.92019	7.16095	7.83033	8.47855	9.1677	7.05996	9.0643	8.33727	6.65327	6.25619	7.81389
AAEL000677	AAEL000677		DNA-directed RNA polymerase subunit rpb8 [Source:VB Community Annotation]	3	complement(395144533..395145604)	27.9154	26.0559	24.1177	26.0527	26.6203	25.454	34.4009	33.0268	36.6494	32.2888	34.7182	33.4005	30.6313	30.1094	31.9298	33.2006	36.8471	32.9382	28.9981	29.8401	27.8706	26.2566	26.1612	28.725	25.063	30.9114	29.7824	28.9107	24.1637	27.0573	28.3947	26.215	27.8285	26.1848	28.8366	29.0421
AAEL000678	AAEL000678		alpha-amylase [Source:VB Community Annotation]	3	395273413..395275588	0	0	0	0	0.0462583	0	0.0418254	0	0.0361969	0	0	0.0343703	0	0	0	0	0	0.0401797	0	0	0	0.0426115	0.0461131	0	0	0.0428105	0	0.0419313	0	0.0457238	0.0448946	0.0435021	0	0.0423085	0.0430091	0.0845769
AAEL000679	AAEL000679		NEDD8, putative [Source:VB Community Annotation]	2	459681832..459682528	183.8	172.299	180.991	122.43	142.306	124.73	134.012	153.373	150.971	136.983	147.72	161.865	240.052	236.262	226.629	219.564	213.136	220.992	187.319	177.286	189.445	140.65	131.669	122.795	137.794	129.925	130.958	118.716	119.296	121.243	144.001	143.74	133.128	165.213	170.919	188.204
AAEL000682	AAEL000682			2	458644182..458719085	10.588	11.4726	10.1152	42.6935	41.2469	35.7718	46.5534	40.9623	44.4301	44.7208	41.1375	37.3532	10.7629	10.2173	10.8132	14.1978	14.7706	14.4036	14.7271	14.435	14.8076	36.4897	40.5943	41.2038	32.4578	34.4122	32.8252	31.5717	39.9923	40.4294	33.7302	37.4075	32.0378	21.2691	20.9383	20.0255
AAEL000683	AAEL000683			2	459476902..459636044	1.26253	0.778324	0.654648	2.90423	3.55907	2.65442	3.47753	3.12155	2.89726	2.45255	2.34097	2.45249	1.05402	1.11333	1.2953	1.48754	1.65442	1.42104	1.04202	1.22426	1.34427	2.8819	2.40342	2.08398	1.52593	1.46096	1.7551	1.95131	2.50544	1.87245	2.59061	2.32132	2.78647	1.28632	1.33431	1.20699
AAEL000685	AAEL000685			2	complement(459637017..459674591)	5.07669	5.56466	5.39599	10.337	10.5071	9.42164	7.69672	7.38929	7.51831	8.30105	6.78243	6.72143	6.33748	6.14216	5.70533	6.41635	7.09084	6.44218	5.213	5.53506	5.72079	9.13532	10.0541	9.55641	8.38505	8.63199	8.30322	8.60752	8.22091	10.1358	9.02495	9.59046	8.95365	6.73211	6.79135	6.93438
AAEL000686	AAEL000686		lipase [Source:VB Community Annotation]	2	complement(458513460..458514582)	0	0	0	0	0	0	0	0	0	0	0	0	0	0	0	0	0	0	0	0	0	0	0	0	0	0	0	0	0	0	0	0	0	0	0	0
AAEL000687	AAEL000687		glucosyl/glucuronosyl transferases [Source:VB Community Annotation]	2	458603992..458605906	14.3477	14.6717	15.6466	64.2514	49.2399	63.0842	39.138	38.435	37.9005	40.907	39.898	37.1436	17.3524	15.8881	17.3169	25.9615	26.28	27.0687	22.8809	23.6414	21.4079	52.0778	67.479	61.2453	58.7336	59.0225	58.0942	68.6042	43.2565	44.4295	43.1032	46.0034	53.4408	24.0386	22.5914	26.9693
AAEL000689	AAEL000689		steroid dehydrogenase [Source:VB Community Annotation]	2	complement(458125218..458126453)	16.7531	18.2865	18.5124	46.1076	48.214	47.5232	38.0643	37.1885	37.1031	35.6009	37.9503	37.338	20.6904	19.2987	18.0757	28.4164	27.3235	29.3303	23.5065	25.2923	25.1763	50.6994	40.5528	37.3763	50.2599	45.2766	45.1628	50.7739	40.7044	39.0716	49.4592	40.257	45.1941	26.1016	26.2867	25.117
AAEL000690	AAEL000690		steroid dehydrogenase [Source:VB Community Annotation]	2	458162933..458169034	30.8088	32.1453	30.6231	97.4632	94.1439	86.9996	88.2952	80.1111	84.6513	81.9722	75.9589	80.9311	34.814	30.58	33.0331	54.4206	51.7488	46.719	45.3944	47.3592	45.6247	89.2708	70.9077	79.4071	78.996	80.9438	81.5967	85.2766	83.8124	84.2508	70.213	77.2377	72.6649	38.269	39.1537	41.6441
AAEL000692	AAEL000692		partner of sld5 [Source:VB Community Annotation]	2	458737969..458750553	17.7444	19.371	15.6951	13.2448	12.496	12.8621	16.0062	16.2425	17.2021	17.5557	14.4384	16.7639	18.1086	20.6042	19.4805	19.7175	18.0879	17.8889	13.3018	16.0981	15.4323	13.9622	14.9942	15.9962	12.6263	14.6699	13.9359	10.4881	11.8214	14.7533	14.2612	13.2748	11.8001	13.6513	14.8455	14.1737
AAEL000694	AAEL000694			2	complement(458252407..458266966)	0	0	0	0	0	0	0	0	0.0681154	0.0695157	0.0709978	0	0	0	0.0755468	0	0	0	0	0	0	0	0	0	0	0.0805609	0	0	0.0863474	0	0	0.0818624	0	0.159232	0.0809346	0
AAEL000697	AAEL000697			2	complement(458726220..458731592)	3.91708	4.99459	3.47096	3.50503	3.49659	3.76889	6.99182	5.60146	5.57737	4.88655	5.64885	5.49576	4.64465	5.2758	4.78529	5.02069	5.46151	5.84062	4.13647	3.96076	4.99779	6.19411	4.69218	3.94594	5.39366	4.79174	4.36097	3.29143	4.80242	4.25377	4.43767	5.3118	3.95638	4.79705	5.12656	5.1636
AAEL000698	AAEL000698			2	complement(458615383..458633211)	0	0	0	0	0	0	0	0	0	0	0	0	0	0	0	0.0376674	0	0	0	0	0	0	0	0	0.239971	0.158739	0.357561	0.0388698	0	0	0	0.0403259	0	0.0392194	0	0
AAEL000699	AAEL000699			2	459323965..459325556	5.12784	3.91715	4.47813	3.9319	4.42987	4.41045	7.11479	5.84463	5.70125	5.49261	4.9917	6.49625	4.23	4.16217	5.00801	4.71051	4.47969	4.60719	4.58491	2.90056	3.14534	4.08064	5.75238	5.1597	4.02303	4.31547	4.42828	3.90983	4.85672	3.45686	4.01644	4.11112	4.80133	4.26487	5.25678	5.38184
AAEL000703	AAEL000703		glycogen phosphorylase [Source:VB Community Annotation]	2	complement(458822549..458845356)	69.9401	70.4497	65.2091	61.4762	72.4106	52.05	61.1799	58.8215	57.5482	51.8031	53.0151	48.3549	43.2763	41.8438	43.642	36.3899	37.8379	39.6475	49.3823	49.7036	47.9777	45.302	59.8022	65.6214	61.8562	60.5465	60.7116	37.2885	73.658	73.9718	44.5559	56.8873	47.942	58.6788	56.831	54.2636
AAEL000704	AAEL000704		synaptotagmin, [Source:VB Community Annotation]	2	458973530..459055464	12.6362	10.9717	11.8594	152.315	151.805	103.576	122.264	128.725	118.511	112.74	105.36	91.525	7.48103	6.41529	6.66004	7.47713	8.85912	8.46612	10.1852	9.98823	12.4385	101.161	147.855	138.047	98.1086	93.7555	91.7759	90.3109	130.939	132.57	99.3042	114.722	99.906	84.1044	86.4813	83.7823
AAEL000705	AAEL000705		steroid dehydrogenase [Source:VB Community Annotation]	2	complement(458140749..458142243)	17.0507	15.4723	17.303	50.4261	50.4846	52.5197	28.1402	36.5615	30.9747	36.5937	35.1514	31.9159	19.8761	19.408	16.8036	29.0396	31.2518	31.3931	31.9644	29.9321	30.0083	59.3859	38.102	35.3773	50.8328	49.1774	49.4979	54.6678	46.1654	44.7268	43.9854	43.7675	42.8261	25.3825	22.6692	25.6327
AAEL000706	AAEL000706		serine palmitoyltransferase [Source:VB Community Annotation]	2	458945854..458962933	47.0971	44.3259	48.5955	69.52	71.4404	66.8136	77.0808	75.4534	76.3852	72.2931	67.3454	69.7432	48.8032	47.6073	45.4719	55.8745	57.8921	57.8276	50.9676	49.7359	52.6328	65.4286	66.367	64.7007	68.8628	70.4268	72.6058	59.5638	68.2067	68.17	68.4142	70.9442	72.4011	59.4209	56.8404	57.0185
AAEL000707	AAEL000707		cell cycle control protein cwf22 [Source:VB Community Annotation]	2	complement(459298852..459317974)	8.94685	10.18	8.75178	13.804	15.5889	14.2486	15.5227	14.2527	13.4338	13.2807	12.1664	12.7559	12.3376	11.1067	10.9049	13.5165	11.9714	12.8401	10.2659	10.4065	9.06476	15.5669	15.3725	15.3713	12.503	13.8362	15.0345	12.5776	14.2968	15.9401	13.499	14.9128	14.6939	13.1516	11.6514	13.7289
AAEL000708	AAEL000708		hiv-1 rev binding protein [Source:VB Community Annotation]	2	complement(459689583..459690756)	10.4304	11.0896	10.0577	14.703	11.3819	12.6999	15.7227	14.5099	15.0912	16.1589	14.3116	14.5646	12.1633	11.4276	12.8276	13.9557	12.7706	11.1907	11.9564	12.2815	13.359	15.4357	13.9463	15.5659	11.3532	14.0448	11.6438	12.4667	14.2695	12.1098	11.5066	12.8594	12.7116	12.2896	10.2885	12.7896
AAEL000713	AAEL000713		reticulon/nogo [Source:VB Community Annotation]	2	complement(458861200..458932754)	160.753	157.206	158.024	266.256	280.91	230.755	275.474	240.473	266.599	248.842	257.331	244.732	159.652	152.842	154.309	164.41	163.585	162.36	172.17	177.142	185.252	239.337	252.292	251.724	214.837	209.689	217.809	204.943	252.611	252.12	227.511	236.314	220.264	195.356	187.085	151.804
AAEL000714	AAEL000714		sodium-dependent excitatory amino acid transporter [Source:VB Community Annotation]	2	459702259..459745071	128.016	126.217	122.391	82.194	89.9498	56.5243	71.4435	79.2673	65.876	61.6253	61.3423	54.9763	144.02	142.995	144.555	133.95	132.144	128.89	142.79	144.847	141.154	60.3999	76.4474	75.5039	57.0565	50.4943	54.2468	41.2535	66.14	67.3674	59.0114	68.506	62.5964	159.471	161.253	170.066
AAEL000715	AAEL000715		Zinc finger protein [Source:UniProtKB/TrEMBL;Acc:A0A1S4EWM9]	2	complement(458057041..458097340)	5.59235	5.24279	5.691	20.0577	17.8606	18.8817	21.8311	18.4817	19.4109	17.8729	19.363	16.165	6.68355	5.41044	5.58149	6.74696	6.61172	7.24607	7.78282	7.76303	7.93248	18.3821	15.7896	16.8872	17.0014	16.4273	16.8883	17.3892	16.0398	15.8742	14.1954	14.6882	13.2621	6.65522	6.21873	6.95443
AAEL000716	AAEL000716		chondroitin 4-sulfotransferase [Source:VB Community Annotation]	2	459065034..459077786	24.2281	22.1982	26.5755	47.051	47.1212	49.6237	57.2441	53.6208	52.0096	53.9049	47.3339	50.5764	27.9945	26.9946	29.1337	33.0775	33.2479	31.6292	33.1752	34.5647	34.7581	47.6946	44.4983	45.7873	47.3272	51.2204	47.7311	44.0733	50.6922	48.2639	47.0875	46.7458	40.5782	32.7372	32.4618	33.9512
AAEL000717	AAEL000717		protocadherin [Source:VB Community Annotation]	2	complement(459745241..460155140)	0.238249	0.34129	0.231662	1.49447	1.35829	1.22725	1.18786	1.07058	0.917657	1.13212	0.847522	0.932012	0.22065	0.242103	0.173923	0.325997	0.259292	0.296562	0.269465	0.361819	0.272055	1.11446	1.87196	1.71272	1.39149	1.25018	1.41662	1.1034	1.73019	1.64339	1.15257	1.25642	0.953492	0.651704	0.579684	0.549614
AAEL000719	AAEL000719		pak-interacting exchange factor, beta-pix/cool-1 [Source:VB Community Annotation]	2	459334861..459409615	3.96909	4.34836	4.16695	10.2985	10.2448	8.81593	11.4644	11.2302	9.97824	10.4914	9.84016	9.20605	3.56195	3.772	3.95395	4.21378	4.29472	4.21899	5.53039	5.6673	5.27677	9.71475	12.1231	11.4724	8.24013	8.38813	7.62695	7.82255	9.09823	10.2575	8.46895	8.67099	8.62807	6.18425	6.80214	6.96363
AAEL000721	AAEL000721			2	52111383..52151957	3.04425	3.06699	2.78118	3.86348	4.10522	2.6199	5.54935	4.95345	4.9934	5.90752	5.66882	4.37902	2.91416	2.72324	2.85728	3.42759	2.76884	3.98943	2.54135	3.09588	2.97962	3.59437	4.21389	2.87032	3.14656	3.76163	3.50221	2.65275	3.46736	3.21408	3.78696	3.44016	3.62711	4.27514	4.61047	3.67859
AAEL000722	AAEL000722			2	52089448..52090113	16.0366	19.0498	18.6842	18.6351	17.9363	21.1864	25.5994	23.7819	22.9664	30.8963	28.8952	26.4333	24.4959	19.2097	23.671	23.3078	22.1376	21.7596	17.9385	19.8714	17.8091	21.711	20.6875	20.1987	16.7292	20.1662	20.4633	18.9459	19.1151	19.0477	16.6882	16.4494	18.3156	19.2518	18.3303	17.0745
AAEL000723	AAEL000723			2	complement(54942465..55081831)	7.09529	6.88635	6.14462	17.8439	20.241	13.7893	18.3013	16.5789	16.3703	16.4355	15.3308	14.1555	7.35391	7.62062	7.64961	10.6718	10.8513	11.1243	9.5314	9.9437	9.40679	14.5171	19.3305	16.2239	14.7782	14.9977	14.9553	11.282	15.801	17.026	15.8927	16.5582	14.3503	9.9071	10.4661	10.9509
AAEL000724	AAEL000724			2	complement(52146401..52147904)	12.2494	13.7484	12.2207	17.4045	19.1265	15.2735	18.3535	17.608	18.0079	17.2449	16.1532	15.9531	15.6443	16.5894	15.5818	17.1263	15.7342	17.685	14.124	13.2836	15.7674	16.7661	18.0208	15.9552	16.5733	16.8444	17.0918	14.8207	16.8303	16.4051	14.4908	17.1745	16.3358	15.6876	15.7753	16.357
AAEL000725	AAEL000725			2	55643007..55644164	0.106075	0.315592	0.107109	0	0	0	0	0	0	0	0	0	0	0	0	0	0.0779247	0	0.0899799	0.0906141	0	0	0.0889451	0	0	0	0	0	0	0	0	0	0	0.163213	0	0
AAEL000726	AAEL000726		fibrinogen and fibronectin [Source:VB Community Annotation]	2	complement(53288776..53289915)	11.5209	11.5334	9.32852	3.27042	1.46277	2.13508	2.3972	1.76291	2.71844	1.6792	2.60978	1.15477	10.3916	11.0416	10.7906	8.67324	7.10612	7.70271	10.326	11.1415	8.37743	2.52646	0.820223	4.36468	2.04649	2.70748	3.64223	2.65188	1.54166	1.53623	0.887277	1.54756	1.34478	11.3719	9.18014	10.7814
AAEL000729	AAEL000729			2	53198484..54617076	126.491	127.038	128.524	291.663	304.449	205.149	382.023	362.7	394.574	380	384.44	340.931	106.737	109.397	108.638	132.556	140.98	136.89	132.243	145.947	147.462	217.912	310.568	304.817	196.027	194.947	199.218	159.777	268.023	262.979	212.599	260.919	206.809	181.332	179.912	152.702
AAEL000730	AAEL000730		E3 ubiquitin protein ligase [Source:UniProtKB/TrEMBL;Acc:A0A1S4EWP4]	2	55677649..55693028	15.1316	15.3179	14.0107	27.0732	27.5933	25.0362	23.4291	23.6543	23.5836	23.0711	22.2115	21.8581	15.6432	17.0003	14.9853	17.1505	18.0163	19.5869	16.5895	16.2674	17.0668	25.4843	29.4458	25.7967	25.826	25.7589	24.4749	20.5714	26.4419	28.0815	24.0995	25.0459	24.5625	23.2824	22.2836	23.0079
AAEL000732	AAEL000732			2	complement(54757037..54759264)	0	0.0491047	0.449974	0.127705	0	0.0389068	0.18829	0.160624	0.260722	0.133041	0.135877	0	0	0.660899	0	0.365854	0	0.289409	0.168006	0.0422974	0.0848104	0.115097	0.0830367	0.0828499	0.116539	0.115635	0.192939	0.0377533	0.0413134	0	0.0404213	0	0	2.78078	2.32342	2.81753
AAEL000733	AAEL000733		hydroxysteroid dehydrogenase [Source:VB Community Annotation]	2	55130648..55210893	0.313938	0.498146	0.697399	0.755714	0.739396	0.542702	0.66854	0.773996	0.661228	0.463939	0.473831	0.784825	0.461778	0.744948	1.05422	0.881465	0.553501	0.642235	0.372825	0.858178	0.699046	0.827056	0.526482	1.36577	0.738897	0.782041	0.538252	0.718107	0.576272	0.939667	0.820113	0.645674	0.362536	1.20761	1.71865	1.11047
AAEL000735	AAEL000735		acyl-CoA oxidase [Source:VB Community Annotation]	2	complement(55384990..55407999)	1.55113	1.44506	1.51879	1.41435	1.46288	1.29269	1.89467	1.37232	1.23751	1.48397	1.06415	1.32195	1.76304	1.25478	1.95585	2.01437	2.17539	2.09486	1.43538	1.64627	1.28816	1.16545	1.37946	1.76961	1.91758	1.90271	2.08798	1.4694	2.11781	2.03219	1.53487	1.74754	1.47332	2.60362	2.35266	2.71082
AAEL000739	AAEL000739			2	55963821..55978616	0	0	0	0	0.0394198	0	0	0.0912161	0	0	0.0321511	0	0	0	0	0.0346272	0	0.0342398	0.0397532	0.0400334	0.0401354	0	0	0	2.09572	1.97001	2.52004	0	0	0	0	0	0	0.144215	0.0366509	0.0360368
AAEL000744	AAEL000744		troponin C [Source:VB Community Annotation]	2	55357958..55384996	27.9305	24.6217	28.2028	22.2971	23.6802	25.8369	27.5926	22.34	26.5543	26.4053	35.9409	29.2782	48.1481	50.6279	50.1645	56.7256	56.8323	60.6258	30.7125	30.0453	28.5398	23.1302	15.4894	17.6182	22.1446	20.3047	23.6096	21.9722	59.6791	62.2333	29.0142	30.6276	30.5963	64.2358	61.8323	62.8985
AAEL000746	AAEL000746		NADP-specific isocitrate dehydrogenase [Source:VB Community Annotation]	2	52098045..52108534	116.171	115.007	123.351	189.86	199.442	192.834	155.278	166.992	144.774	148.665	138.668	149.42	129.985	121.975	123.209	141.754	137.786	145.837	137.511	142.957	139.591	192.472	253.655	251.377	215.066	219.436	218.885	163.247	205.841	213.207	206.118	206.077	181.769	122.568	124.97	131.563
AAEL000747	AAEL000747			2	complement(55430616..55654254)	0.689867	0.523181	0.676106	7.41363	5.85404	4.67142	3.67273	4.17308	3.57914	4.00708	3.21555	2.89128	0.402911	0.315964	0.459172	0.374804	0.417357	0.592978	0.413077	0.537318	0.52131	4.575	6.97557	6.33179	5.44416	5.38613	5.31306	4.87328	6.67027	6.74798	4.78701	5.52129	4.33477	3.43417	2.65002	3.1673
AAEL000748	AAEL000748			2	complement(54781497..54783427)	0.742689	1.01983	1.3268	0.44204	0.144165	0.0897818	0.651749	0.296527	0.0752057	0.115127	0.352746	0.0714105	1.13445	0.677822	0.667285	0.464338	0.167875	0.250442	0.581538	0.292818	0.342492	0.0885331	0	0.334575	0.179284	0.0889466	0.311659	0.17424	0.238339	0.332498	0.0932767	0.0903835	0.141372	2.28549	1.65314	2.10868
AAEL000749	AAEL000749		Angiopoietin-like protein variant (Fragment) [Source:UniProtKB/TrEMBL;Acc:Q1HRV2]	NIGP01002078	1456..2555	20.7416	18.9877	22.4398	5.58471	2.68413	4.4775	2.42691	2.51397	3.97561	4.13388	3.12742	3.13395	25.0612	24.085	23.7938	18.0203	18.586	16.9861	18.6578	17.7184	17.9588	2.47252	1.52897	9.34389	5.45405	6.8312	6.03946	3.12822	2.94777	4.16918	1.48857	2.5242	2.63213	22.0945	17.9148	20.3313
AAEL000750	AAEL000750			2	complement(52125053..52139191)	13.6615	12.3925	12.3352	24.2517	24.434	23.045	19.9293	20.3288	20.4391	18.8548	16.8257	18.1838	16.7344	16.8035	16.0317	17.1569	16.8865	17.6122	15.0692	12.7856	13.7765	22.3993	25.2174	24.4585	21.1069	22.0684	20.0217	21.0819	26.5713	24.5005	22.1911	23.015	23.653	21.7378	18.8889	21.6917
AAEL000751	AAEL000751		Na/Ca exchanger [Source:VB Community Annotation]	2	complement(55407806..55417686)	0	0.0503708	0	0	0	0	0	0	0	0.0341177	0	0	0	0	0.0370778	0	0.037312	0.0371089	0.0430843	0	0	0.0393548	0	0.042493	0.0398478	0.0395386	0	0	0	0.0422292	0	0	0	0.117225	0	0
AAEL000752	AAEL000752			3	246188755..246196851	32.2171	31.8231	34.8673	66.4816	66.2713	61.1672	72.6932	69.9899	65.1385	68.2042	66.5429	68.6255	33.4936	34.5644	36.5604	37.0683	41.2605	40.4411	36.2687	38.0614	34.8562	60.8807	64.5904	64.5884	60.03	59.3308	58.6957	57.753	63.6282	64.5437	58.6868	59.6454	58.6266	44.3965	45.3998	48.2629
AAEL000753	AAEL000753			3	complement(245534224..245552494)	19.1106	18.9988	18.3061	13.5776	14.3063	13.1073	11.9758	13.3387	13.5012	11.4561	11.8286	12.3234	16.976	17.1856	17.7711	18.1599	17.0253	18.5371	16.4487	16.4848	16.8869	13.5767	16.8864	14.0338	12.7936	10.8393	12.3808	11.258	12.0077	13.0532	13.1979	13.7126	13.4125	17.2186	15.8228	18.6476
AAEL000755	AAEL000755			3	243804249..243805210	8.11415	7.36217	8.54192	5.49164	8.1322	7.86806	17.5944	16.5774	16.704	17.5112	20.2534	20.069	10.6656	9.34544	10.8385	12.246	9.51194	9.71242	7.32231	9.43862	6.06202	8.15994	11.1467	8.52174	7.58493	7.12289	9.01443	8.68786	7.92261	6.60283	7.46965	6.96483	6.97783	8.63318	7.42597	8.76185
AAEL000757	AAEL000757		anterior fat body protein [Source:VB Community Annotation]	2	complement(266163759..266165025)	9.72189	9.23551	8.88668	0.439898	0.94688	0.482473	2.80192	3.18698	2.3575	2.68093	2.17643	2.62228	5.64479	5.69142	5.22941	6.50284	6.01423	4.85996	3.64594	4.19616	3.85628	1.18941	1.11553	2.14042	1.68603	2.15093	1.83431	1.32648	4.52547	3.31833	1.00251	1.53807	1.3506	7.40061	9.12384	8.97096
AAEL000758	AAEL000758		ubiquitin-activating enzyme E1 [Source:VB Community Annotation]	3	complement(244988789..245009918)	61.4837	60.2988	58.8306	182.043	181.752	164.889	139.425	134.896	130.118	136.267	135.431	122.611	72.3155	71.6924	72.7577	79.6361	77.9327	79.0201	72.458	73.752	75.3897	161.32	171.659	175.384	155.151	152.702	148.603	161.183	193.372	197.343	160.079	179.701	163.666	111.009	107.809	103.399
AAEL000759	AAEL000759		gamma-glutamylcysteine synthetase, putative [Source:VB Community Annotation]	3	245675449..245707803	42.3484	40.4201	38.5181	95.1227	85.1757	88.8964	69.1632	66.7832	65.7098	67.4442	64.5438	60.1245	37.7467	36.9996	35.2034	44.7655	47.2344	44.0859	48.3123	46.5617	50.3141	75.7738	97.737	102.91	87.5737	85.3698	85.0514	82.2789	79.7236	75.5078	79.7006	96.1402	105.333	49.4661	47.3499	44.831
AAEL000769	AAEL000769		arginine/serine-rich splicing factor [Source:VB Community Annotation]	3	243413361..243414414	0.209332	0	0	0	0	0	0	0	0	0	0	0	0	0	0	0	0.153779	0	0	0	0.0896383	0	0	0	0.903268	0.325912	0.407844	0	0	0	0	0	0	0	0	0
AAEL000770	AAEL000770		platelet-activating factor acetylhydrolase isoform 1b alpha subunit [Source:VB Community Annotation]	3	242537815..242780158	65.0312	63.3592	66.5109	199.542	189.652	160.815	169.028	153.326	170.843	164.272	170.835	151.17	61.8161	61.7535	59.9706	69.6008	72.6063	73.0935	73.1829	72.5019	76.0933	153.649	184.425	188.483	140.602	138.859	140.394	140.98	188.352	180.498	145.606	171.995	145.223	110.691	105.937	83.7408
AAEL000776	AAEL000776			3	244897281..244899409	0	0	0	0.168658	0	0.0513837	0	0.0424269	0.0430415	0.0878526	0.0448629	0	0	0.0484912	0	0.0966359	0.0960779	0.0477774	0	0.0558617	0	0	0	0	6.7721	4.37789	5.60586	0	0	0.0543698	0	0.0517281	0.0539399	0.301852	0.306851	0.452564
AAEL000780	AAEL000780		amino acid transporter [Source:VB Community Annotation]	3	complement(246220135..246254927)	15.5625	14.6467	15.8885	0.207662	0.232203	0.244029	2.23073	2.28357	0.976627	3.75502	2.08325	1.07831	13.0952	12.4613	13.2248	10.632	10.3172	10.9165	12.7328	12.2625	12.8257	0.347583	0.173606	0.288692	1.08288	1.18193	0.806758	0.184173	0.287915	0.22952	0.169018	0.191072	0.113853	18.3705	19.8622	15.9737
AAEL000781	AAEL000781		E3 ubiquitin-protein ligase [Source:UniProtKB/TrEMBL;Acc:A0A1S4EWV7]	3	244916065..244986690	0.0523578	0	0.0528683	0.0900257	0.0440409	0.0411411	0	0.0339697	0.0689236	0.175851	0	0.0327228	0.0770142	0.232951	0.114665	0.270805	0.0769262	0.0765074	0.13324	0.089453	0.134521	0	0.131708	0.0438039	0.205386	0.0407584	0.0816075	0.159685	0	0.043532	0	0	0.0431878	0.0805608	0.122842	0.0402613
AAEL000782	AAEL000782			3	complement(245141827..245142993)	19.2844	17.8123	15.6543	16.4978	15.3464	14.4103	16.0327	20.9755	20.7816	20.0658	15.7593	16.9561	18.5629	18.0152	18.1492	18.7192	21.1111	18.2335	14.9149	16.7966	14.5726	16.041	16.4872	12.9703	15.352	14.7913	15.1025	12.9739	13.7241	14.3045	13.7365	16.3015	14.2694	15.5633	18.0389	18.2455
AAEL000785	AAEL000785			3	complement(242785176..242787931)	23.0118	22.7068	24.5206	20.9766	18.6756	20.8079	25.2409	24.6834	22.6814	24.3905	21.6579	25.295	23.1327	22.209	24.9027	22.1297	25.5698	28.3031	19.8144	21.0407	23.6692	23.5649	19.2957	20.8002	21.4106	21.4245	17.393	19.7501	21.8055	19.6135	18.7858	19.3008	19.363	23.8421	25.4126	26.4985
AAEL000786	AAEL000786			3	complement(246025774..246027077)	36.8909	34.9147	36.2656	4.26942	6.11666	6.61979	9.91444	14.3839	9.45578	11.3777	9.3692	14.4655	28.6971	32.0248	31.3327	22.9335	22.4754	25.0743	26.8551	26.8929	27.8728	6.39029	11.7488	16.9158	2.92209	2.55425	3.45553	4.05696	12.8007	12.7555	5.2124	6.10296	6.51021	33.9074	31.7641	35.4597
AAEL000788	AAEL000788		matrix metalloproteinase [Source:VB Community Annotation]	3	244312533..244886294	6.86848	5.49958	6.59436	4.42871	5.18549	4.40168	6.74383	6.17303	5.31752	6.10755	5.90947	5.47141	5.56906	5.40633	6.18535	7.69573	6.98956	6.51961	6.94859	7.18994	6.67788	3.77336	4.43749	4.66302	4.59359	3.79099	3.94877	3.04777	3.96934	3.83832	3.49296	4.1417	3.80797	12.6689	12.1522	10.8446
AAEL000791	AAEL000791			3	242884980..242886736	112.101	99.5022	100.59	89.8343	84.4947	75.5686	106.324	96.255	98.1188	100.136	102.679	102.306	95.0357	97.2311	96.1535	100.573	106.018	107.352	99.3269	103.378	107.714	83.0838	77.8499	75.6857	78.622	79.7702	85.6956	72.7842	75.8787	76.5008	71.1347	77.0154	72.0717	88.8034	90.5529	95.8915
AAEL000793	AAEL000793		venom allergen [Source:VB Community Annotation]	3	243480244..243481299	77.1635	74.419	77.4394	39.2555	27.6894	23.1776	30.9584	39.1936	37.1986	43.1941	34.7255	29.2748	158.798	163.172	170.282	119.61	115.279	115.341	109.493	106.233	110.04	34.1	18.2038	52.5143	28.5104	29.7588	31.0792	18.2622	28.9429	32.7648	8.57243	14.7464	15.4743	149.046	157.604	165.578
AAEL000795	AAEL000795		ubiquitin [Source:VB Community Annotation]	3	complement(120164941..120173929)	607.37	605.302	591.653	1034.13	1098.12	1014.64	872.182	911.443	808.002	853.57	776.354	823.985	699.008	692.391	698.813	690.79	706.97	719.051	601.151	609.474	601.504	1043.94	934.925	1004.95	868.516	855.104	864.479	889.12	1041.17	1037.81	986.589	983.307	1001.22	784.529	756.861	764.144
AAEL000797	AAEL000797		dimethylaniline monooxygenase [Source:VB Community Annotation]	3	complement(363906816..363908514)	9.86419	8.91746	9.68934	7.3843	6.03953	6.90733	6.99182	6.74818	5.16758	4.86813	3.72894	4.44548	3.05981	3.73196	3.42902	2.77658	3.40139	2.8926	34.2668	36.3427	37.9869	6.08334	17.0489	19.986	5.4225	4.23121	4.4451	4.80945	3.6393	3.40331	5.36846	3.02562	5.31367	3.25235	3.30621	3.14761
AAEL000800	AAEL000800		microsomal dipeptidase [Source:VB Community Annotation]	3	363635713..363661346	42.0167	38.7517	42.2327	176.379	159.767	183.319	144.263	148.833	144.633	145.63	134.871	137.814	48.2573	48.9879	48.6465	68.3286	66.4777	69.9472	58.1004	57.909	56.3586	176.606	117.063	113.429	141.791	141.985	134.368	165.937	151.276	156.326	143.833	148.781	154.246	56.9249	62.369	64.2254
AAEL000801	AAEL000801		metalloproteinase, putative [Source:VB Community Annotation]	3	119817255..119819278	0.0635106	0	0	0	0	0	0	0	0	0	0.087143	0.0396931	0	0	0	0	0	0	0.053874	0.0542537	0.163176	0	0.0532544	0.0531346	0	0	0	0	0	0	0	0.0502391	0	0.0488606	0	0
AAEL000802	AAEL000802			3	363832717..363846452	14.9596	15.1942	14.5217	40.4158	36.6861	38.416	37.9523	36.1974	35.8418	39.1029	33.6895	32.7684	18.6027	16.5324	17.3305	21.2258	20.652	21.8332	20.843	20.9282	19.3723	37.0417	34.5712	36.3979	34.1889	34.0361	32.8068	33.3371	38.1994	40.318	35.4276	37.33	38.5983	25.4918	24.6423	26.2022
AAEL000803	AAEL000803			3	complement(364011073..364612467)	9.95259	9.29549	9.82766	34.6552	31.6711	30.2453	30.0952	26.6847	28.6893	28.8226	30.6437	26.3922	8.80426	8.2842	8.24295	10.3662	10.9817	11.9879	10.9176	11.2847	11.7756	26.9908	33.6161	36.0652	26.639	25.7167	25.792	25.8286	31.3991	31.0558	25.2066	28.3296	25.8813	17.543	17.6616	17.4272
AAEL000804	AAEL000804			3	120159892..120165107	4.84914	5.41015	5.71249	12.7672	11.5993	12.066	11.9476	12.4206	10.4395	13.2667	11.8169	10.986	6.72405	7.34144	7.5223	8.88276	8.31197	10.0751	7.06985	6.77448	6.44567	12.2504	9.14864	9.93099	11.1357	9.31917	9.44764	11.5542	12.2644	13.2711	11.2161	11.5475	12.9162	8.27724	8.88835	7.613
AAEL000805	AAEL000805			3	complement(363951503..363995823)	4.41558	4.91092	4.98211	8.83718	9.03732	7.97873	9.76203	7.80578	8.27185	8.76612	9.63983	8.27898	4.77261	4.59993	4.22827	5.3232	5.39753	6.04732	6.12639	5.72671	6.24653	7.96471	9.35372	8.82417	9.06027	8.40549	8.76314	7.01975	9.41197	9.0518	7.32611	7.98977	6.63563	8.6645	8.29069	7.50567
AAEL000807	AAEL000807		tetratricopeptide repeat protein, putative [Source:VB Community Annotation]	3	120496218..120503615	21.8521	21.8211	21.8618	53.373	53.4911	55.785	50.0118	47.8577	47.5236	48.805	47.2548	45.9436	27.2176	26.6584	24.7002	28.7953	32.3279	30.3126	32.7591	31.1835	33.6346	54.853	50.199	50.5494	45.9411	44.9183	47.0088	60.12	57.1771	59.8641	58.5731	56.0394	60.4706	33.8941	35.4004	33.1424
AAEL000808	AAEL000808		nucleoprotein, putative [Source:VB Community Annotation]	NIGP01000263	32334..33311	0	0	0	0	0	0	0	0	0	0	0	0	0	0	0	0	0	0	0	0	0	0	0	0	0	0	0	0	0	0	0	0	0	0	0	0
AAEL000809	AAEL000809			3	120471873..120485344	4.97512	3.71835	4.58679	4.33918	5.57978	3.22942	5.20959	5.00552	4.27124	3.5841	4.40251	3.83038	3.39386	3.15456	4.36878	3.40967	3.60185	3.4242	7.03372	5.72823	5.86633	3.79905	5.50181	5.36878	1.97989	2.24517	2.0791	1.6493	3.48934	3.65689	3.00196	3.13699	3.50902	3.32827	4.34201	3.60392
AAEL000810	AAEL000810		protein kinase c [Source:VB Community Annotation]	3	120366025..120447440	0.619655	0.940997	0.879886	14.2838	11.6787	9.46422	7.6435	7.71399	7.36689	7.18014	6.96125	5.63968	0.256349	0.272826	0.409945	0.400622	0.440985	0.580063	0.689893	0.678214	0.829198	9.06251	12.259	12.8795	8.58354	8.00442	7.78696	9.09503	13.7981	13.8943	8.5996	10.2016	7.81066	6.55488	6.51199	5.03296
AAEL000812	AAEL000812			3	362602770..362643546	13.5378	15.6293	14.5046	21.5449	22.514	23.7113	24.1291	25.5119	22.5485	21.5543	22.7583	21.5075	15.6949	14.9432	12.9004	16.3407	17.9165	18.725	19.3733	18.7153	18.1877	25.6236	20.5369	20.8366	27.9309	26.1053	26.0538	19.5019	20.1769	20.4924	25.6467	23.9928	23.9958	15.3046	16.7703	16.092
AAEL000813	AAEL000813		dimethylaniline monooxygenase [Source:VB Community Annotation]	3	363917266..363918891	0	0	0	0.121204	0	0.110779	0	0	0	0	0	0	0	0	0	0	0	0	0	0	0	0	0	0	0	0.0548741	0	0	0	0	0	0	0	0	0	0
AAEL000815	AAEL000815			3	complement(120134514..120160773)	7.13692	7.44687	7.25774	37.7449	33.6295	31.2159	23.7827	22.8559	22.9421	23.3228	21.7897	20.368	7.47536	7.27375	7.34587	10.4343	10.7965	10.194	9.21014	9.78071	9.1104	27.1781	29.1987	33.2929	26.5234	25.9227	27.7572	30.5483	35.4611	34.858	25.9697	28.8565	26.2123	13.8437	13.7159	13.343
AAEL000820	AAEL000820		dimethylaniline monooxygenase [Source:VB Community Annotation]	3	complement(363918928..363920324)	0.157935	0.313258	0.717639	0	0.0664239	0.0620504	0.120117	0.153703	0.103953	0.10609	0.162528	0.098707	0.290388	0.234229	0.057647	0.175044	0.116023	0.0576954	0.334929	0.269832	0.13526	0.122375	0.198646	0.330332	0.0619538	0.184419	0.123083	0.0602106	0.329443	0.0656563	0	0.0624662	0.0651372	0.243009	0.432308	0.303617
AAEL000822	AAEL000822		kinesin-like protein KLP68D [Source:VB Community Annotation]	3	complement(363855470..363871480)	21.2601	20.1797	21.9279	45.5354	46.1048	36.7555	30.9677	27.6998	30.5738	29.7728	30.8545	28.5967	20.092	20.7249	20.1649	25.4485	24.6954	24.9576	22.9895	22.1498	23.3035	37.8765	41.5353	41.5872	33.785	33.1171	33.2893	33.2318	41.3665	40.5888	36.3071	38.1013	36.0762	31.7764	32.2008	27.1525
AAEL000824	AAEL000824			3	complement(362039781..362217263)	14.7054	15.3175	15.2679	63.4142	60.0871	59.6469	65.7464	60.769	59.7729	63.3651	60.2598	58.0759	14.1726	15.3467	14.1993	19.9048	20.7973	20.0381	21.2443	21.5174	22.0976	54.4553	56.116	58.8277	54.8684	51.5352	51.9159	53.7649	60.3405	61.928	52.0997	57.7344	51.7642	25.75	25.5414	24.5168
AAEL000825	AAEL000825		eukaryotic peptide chain release factor GTP-binding subunit (erf2) (translation release factor 3) (erf3) (erf-3) [Source:VB Community Annotation]	3	120330283..120346251	0	0	0	0	0	0	8.82808	9.53327	0	0	0	2.90757	0	0	0	0	0	0	0	0	0	0	0	0	0	0	0	0	0	0	0	0	0	0	0	0
AAEL000826	AAEL000826			3	complement(120996066..121079882)	0	0.0377911	0	0.0327607	0	0	0.0289816	0.0247234	0.0501631	0.0767914	0	0	0	0	0	0	0	0	0	0	0	0.0295263	0	0.0318808	0	0.0296642	0	0	0	0.0316829	0.0311083	0	0	0.0293163	0.0298018	0
AAEL000827	AAEL000827			3	complement(362376379..362377799)	0	0	0	0	0	0	0	0	0.0535085	0	0	0	0	0	0	0.120136	0	0	0	0	0	0	0	0	0.12756	0.12657	0.0633556	0	0.0678308	0.0675917	0	0	0	0	0	0
AAEL000829	AAEL000829		dimethylaniline monooxygenase [Source:VB Community Annotation]	3	363934590..363936220	10.2719	12.4895	10.159	17.299	18.5233	14.5948	19.2632	17.574	18.7085	20.1328	15.8318	18.4679	13.1947	12.9385	11.8642	14.8157	13.5931	14.1359	12.4136	12.5612	11.8701	15.7002	16.9903	17.6584	15.1793	13.528	14.4203	12.1236	16.6717	16.7884	16.3691	15.1935	15.0307	15.4261	15.9017	16.3927
AAEL000832	AAEL000832		cleavage and polyadenylation specificity factor cpsf [Source:VB Community Annotation]	3	complement(363661263..363680119)	7.52775	7.94712	8.09154	17.6616	18.4649	17.0965	13.3342	13.6122	11.9873	12.4295	10.9952	9.50049	9.01891	8.66124	8.50887	9.27622	10.3287	9.47406	8.61018	9.14798	8.06907	17.1033	18.1422	17.7763	14.136	13.308	12.4712	12.7754	18.5795	19.5235	15.1452	16.5003	17.2459	10.9288	11.3187	12.212
AAEL000834	AAEL000834		dimethylaniline monooxygenase [Source:VB Community Annotation]	3	363894690..363901819	31.0019	29.2525	28.169	2.66933	4.98596	4.25105	11.342	12.0867	7.27659	9.54342	9.3596	10.32	33.1457	33.7335	32.797	25.4096	25.1938	24.9191	30.8073	30.2207	30.5394	5.68643	17.5933	20.3481	9.04248	8.05678	8.06574	4.08914	10.6766	12.4773	5.9143	6.66119	6.13112	33.4778	33.4068	32.9193
AAEL000835	AAEL000835			3	362449388..362450176	0.13982	0	0	0	0	0	0	0	0.0920292	0	0	0	0	0	0	0	0	0.102155	0	0.119441	0	0	0.117241	0	0.658171	0.435376	0.653791	0	0.116662	0	0	0	0	0	0	0.107517
AAEL000836	AAEL000836		spermatogenesis associated factor [Source:VB Community Annotation]	3	complement(363594086..363611617)	3.63423	4.5052	4.44222	7.81101	8.64792	7.10158	6.76452	6.11189	6.42074	6.39213	5.77387	5.91741	5.20498	6.45359	5.69001	6.11254	6.32315	5.83454	6.00334	4.65679	5.40581	8.22552	7.77874	7.32117	6.30269	5.99321	6.26075	6.16182	7.38126	8.26968	7.76839	6.80873	8.36207	6.21724	6.58198	6.65554
AAEL000837	AAEL000837			3	362393451..362394438	0	0.11879	0	0	0	0.376479	0.0910986	0	0	0	0.164351	0.149722	0	0.0888215	0	0.177008	0.0879932	0	0.101606	0	0.102583	0	0	0.200423	0.0939734	0.466221	0.373392	0.182659	0	0	0.0977836	0.0947506	0	0.0921507	0.0936767	0
AAEL000839	AAEL000839		O-fucosyltransferase, putative [Source:VB Community Annotation]	3	complement(363782709..363796096)	7.03427	6.86264	6.23665	10.8658	9.47665	8.31343	12.831	11.7992	10.8032	10.5259	11.1819	11.2231	9.42152	9.07526	9.39342	11.1134	11.0912	9.90271	8.05294	7.71888	9.06095	10.3691	12.2762	12.6792	10.6336	10.0614	10.6074	9.06986	11.309	10.223	10.7846	11.4906	10.1422	10.9553	10.4659	8.88325
AAEL000840	AAEL000840		skeletal muscle/kidney enriched inositol 5-phosphatase [Source:VB Community Annotation]	3	complement(362700817..362761690)	36.0884	35.2717	36.5911	63.7521	65.6403	58.9723	82.9936	81.768	80.3733	76.1092	72.0736	69.7865	33.0192	35.0631	33.8914	39.1568	40.0274	38.7733	42.4208	41.8272	43.7556	55.0291	65.7471	65.5368	55.2207	53.3977	52.9336	46.4677	59.0392	56.1006	47.5276	54.8803	50.2698	45.2491	46.4946	45.0555
AAEL000842	AAEL000842		microsomal dipeptidase [Source:VB Community Annotation]	3	363633809..363635416	1.70915	2.77366	1.25514	4.40815	4.37832	5.67722	3.19063	2.77224	2.30105	2.87021	2.39843	2.9618	2.39975	2.01631	1.41783	1.54988	2.85358	3.00833	2.37243	1.65913	2.1291	4.99629	2.47543	2.46986	3.23037	3.2053	3.81432	3.6726	3.56518	3.16505	3.8053	2.45818	3.52452	1.85281	2.49108	2.50907
AAEL000843	AAEL000843		carbonic anhydrase II, putative [Source:VB Community Annotation]	3	complement(120898279..120899366)	0	0	0	0	0	0	0	0	0	0.0763956	0.0780244	0	0	0	0.166047	0	0.167096	0.0830933	0	0	0	0	0	0	0.356905	0.0885339	0.0886325	0.60701	0	0	0	0	0	0.262487	0	0
AAEL000844	AAEL000844		ad-003 [Source:VB Community Annotation]	3	363854456..363855613	16.0047	14.7385	14.4292	14.3328	16.6677	14.5971	19.7075	16.0084	15.2997	17.2141	18.4961	17.5046	22.1403	21.8993	20.3766	21.9619	20.2254	21.2986	16.4046	13.9975	16.4808	14.025	17.1745	14.9043	14.7239	15.9445	14.5516	11.9852	15.3411	17.188	13.9988	12.6602	15.6376	19.642	17.6576	17.5815
AAEL000845	AAEL000845		Protein-tyrosine phosphatase [Source:UniProtKB/TrEMBL;Acc:A0A1S4EX19]	3	complement(363551303..363581993)	0.772264	0.727582	0.838278	1.8424	1.3479	1.42603	2.08506	1.31524	1.71552	1.80266	1.35102	1.47209	0.851954	0.644243	0.81745	0.827392	0.921896	0.930982	0.949875	0.560748	0.826731	1.72034	1.5865	2.06751	1.19661	1.33762	1.35415	1.17766	1.35315	1.63732	1.33969	1.55776	1.46512	1.70811	1.37402	1.54399
AAEL000846	AAEL000846			3	362411314..362412429	0.112684	0	0	0	0.0947847	0	0.0857016	0.0731095	0	0	0	0	0.248624	0	0.164521	0.166522	0.16556	0.164659	0.191173	0	0.0965054	0.349249	0	0	0.176812	0.08772	0	0	0	0	0	0	0.0929485	0.0866913	0	0
AAEL000847	AAEL000847			3	363796175..363798492	49.5077	47.2037	44.5253	35.7198	39.635	32.147	40.0743	43.1718	43.5876	40.5271	41.5004	43.6763	57.8361	57.2514	58.918	49.0486	56.9514	54.8967	47.9373	50.451	46.4896	31.0832	36.307	31.564	29.8489	33.0872	28.1616	24.5182	29.3539	30.4416	27.4205	30.2217	30.9888	46.4156	41.3329	49.6987
AAEL000849	AAEL000849		nervous fingers, putative [Source:VB Community Annotation]	3	120308780..120310129	0.081717	0.081041	0.412569	0.562027	0.481155	0	2.61028	1.85563	1.61358	2.68969	2.69098	0.561789	0.0600996	0.121192	0.059654	0.241518	0	0.179112	0.0693178	0.139613	0.209953	0.25327	0.479645	0.957131	0	2.22646	0.127368	0.0623069	0.81819	0.95119	1.13407	0	0.404429	1.06874	0	1.63377
AAEL000850	AAEL000850		tyrosine kinase receptor [Source:VB Community Annotation]	3	363473060..363537453	7.8113	7.64092	8.2105	33.5317	27.9863	32.7214	32.5023	30.4078	29.6024	30.784	29.9589	27.1922	7.6664	7.63088	6.87001	10.6372	10.85	10.4208	11.0359	11.4781	10.6625	28.8578	31.4304	31.3151	30.4115	31.7113	31.5388	31.2837	26.4706	26.3551	23.7226	25.3487	27.1363	11.5677	11.655	11.8492
AAEL000851	AAEL000851		predicted G-protein coupled receptor (GPCR) [Source:VB Community Annotation]	3	362550224..362587729	18.68	16.1287	17.8453	25.2364	24.7338	26.0726	28.2609	30.5113	26.1148	27.4972	23.5583	24.5767	17.997	17.0255	18.0841	19.6433	18.8271	21.2997	20.4584	19.8714	22.1212	28.9871	24.8673	24.5586	24.7679	23.7526	23.9753	21.6908	27.6433	29.6809	26.512	27.1634	27.3281	16.3466	17.9168	18.3522
AAEL000852	AAEL000852		peptidyl-prolyl cis/trans isomerase, putative [Source:VB Community Annotation]	3	complement(120328450..120329127)	39.9673	35.3899	35.0035	25.0692	28.9875	26.9186	34.4292	34.6626	43.2177	41.3666	43.7874	38.8702	46.941	47.9336	48.677	50.9264	45.689	49.0158	39.7841	39.0193	41.0398	25.2802	27.6996	29.1727	27.3567	29.208	32.2599	27.6753	23.4795	27.6353	26.9677	26.7764	28.0895	45.0239	36.201	32.7719
AAEL000853	AAEL000853		skinny hedgehog/sightless/rasp [Source:VB Community Annotation]	3	120326151..120328519	0	0.467322	0.211473	0.63018	0.924859	0.74054	0.915872	0.611455	0.792622	0.914426	1.2572	0.719901	0.577606	0.427077	0.152886	0.812416	0.538483	0.344283	0.532961	0	0.448404	1.01422	0.83415	0.525647	1.02693	1.71185	0.367234	0.718584	1.26689	1.13183	1.02582	0.621253	1.25245	0.281963	0.491369	0.402613
AAEL000854	AAEL000854		fumarylacetoacetate hydrolase [Source:VB Community Annotation]	3	complement(362027629..362032203)	37.7766	34.7332	35.1037	35.2884	31.5587	32.1855	21.1391	25.4027	23.2219	25.4912	21.7251	23.3408	32.7829	31.7136	36.9371	34.7159	33.7568	36.528	32.9206	30.6533	31.6894	35.805	32.9749	37.0043	35.3084	33.7617	34.4028	31.4936	34.7507	33.1973	33.2978	33.6945	35.3481	36.8745	32.5723	34.6734
AAEL000855	AAEL000855		mannosyltransferase 1, [Source:VB Community Annotation]	3	335360363..335377266	5.10094	5.66097	4.61926	11.7987	11.0331	11.6109	11.854	10.2174	10.8717	12.1557	9.63752	9.76642	4.73408	4.50301	4.99452	5.44413	5.35321	6.06352	5.49455	6.25952	5.40869	11.2926	10.7269	9.58511	9.97304	10.6835	10.3799	9.38376	10.8429	10.0305	9.18764	9.92743	9.28333	5.07668	4.84414	5.19879
AAEL000856	AAEL000856		germ cell-less protein [Source:VB Community Annotation]	3	complement(335973413..336013017)	12.028	12.5768	10.746	29.6958	32.0238	30.2645	29.4124	26.957	28.2424	29.7539	28.4868	26.0818	11.9038	11.8276	11.2238	14.0652	15.828	13.6595	12.8424	13.067	13.3914	28.4456	29.051	29.7295	24.6171	24.2632	23.2306	23.2067	28.2968	29.6971	26.5117	27.4475	25.7741	16.8575	16.2369	13.8335
AAEL000857	AAEL000857			3	332256183..332267457	10.6159	11.2064	10.4431	26.298	25.9603	22.0151	28.9245	24.9942	25.9865	24.8115	26.8046	22.4351	10.0814	11.098	10.7257	12.1096	12.1201	12.274	13.9255	14.0236	14.7623	21.6453	24.7317	25.0423	20.1348	18.8923	19.1479	18.859	23.354	23.4537	20.1694	23.0067	20.1086	16.0396	16.2838	13.0654
AAEL000859	AAEL000859			3	335086218..335094925	1.0653	1.29126	2.15138	3.56167	3.18607	3.1158	2.97077	2.38069	3.19426	3.33944	2.27376	2.70017	2.35046	2.36988	2.37624	2.66752	2.82603	2.89712	2.86159	2.22452	2.78773	3.30175	3.8212	5.19901	4.55035	4.88362	5.3964	2.66242	3.90111	3.78894	2.85057	3.27713	3.07553	10.1535	9.76625	10.2397
AAEL000860	AAEL000860			3	335611134..335951315	22.395	21.1085	22.2511	88.1159	81.4428	69.973	74.2618	66.4539	69.7102	74.2758	69.0388	67.3668	16.4957	16.6067	17.3586	24.3224	25.3491	23.7883	22.8659	24.603	25.2216	65.9819	93.9926	97.454	68.0146	67.1279	67.562	71.6235	78.2066	76.2834	61.3314	66.9151	61.8151	46.6671	45.436	40.2216
AAEL000861	AAEL000861			3	335107653..335119459	0	0.153014	0.155795	0	0	0	0.0782301	0.0333679	0.0677026	0	0.0352838	0.0321431	0.113475	0.0381373	0.075089	0.0760022	0.113345	0.075152	0.0436266	0	0.132138	0.0797004	0	0	0.322795	0.0400363	0.0400809	0	0.0858241	0	0.0839708	0	0	0.514369	0.361998	0.672317
AAEL000863	AAEL000863	ppk315	pickpocket 315 [Source:VB Community Annotation]	3	complement(333861556..333864180)	0.388291	0.213933	0.217821	0.0741823	0.108871	0	0.229688	0.139957	0.0567939	0.173884	0.118394	0.161784	0.444224	0.415901	0.598406	0.478172	0.380329	0.346737	0.109792	0.405407	0.221694	0.167146	0.0723527	0.108285	0.0676961	0.100756	0.0672456	0.0657914	0.0359978	0.143484	0.105661	0.034128	0.0711745	0.298724	0.438636	0.39811
AAEL000867	AAEL000867		F-box protein [Source:VB Community Annotation]	3	335579061..335597925	9.18088	9.98135	9.41913	14.8151	16.3536	14.3509	15.3465	16.8185	15.4787	16.4895	13.4728	14.2987	9.1353	9.31997	8.99589	10.8465	10.1708	8.9317	10.12	9.89779	9.67072	14.4557	14.9437	15.2798	14.2901	13.8735	13.2767	12.7276	13.1904	13.3889	11.8235	13.7869	13.7285	10.9157	12.1716	11.4769
AAEL000869	AAEL000869		zinc finger protein [Source:VB Community Annotation]	3	334154809..334200032	0.183009	0.181495	0.0739174	0.629344	1.01599	0.920338	1.19701	1.02113	0.891377	1.13098	0.778432	0.732017	0.188434	0.271415	0.374075	0.189312	0.215107	0.320904	0.434674	0.281403	0.37616	0.737374	0.675204	0.704307	0.89019	0.85479	0.741643	0.976775	0.824569	0.852095	1.16532	1.10023	0.875548	0.788448	0.601129	0.844366
AAEL000870	AAEL000870			3	332640021..332640735	0	0	0	0	0	0	0	0	0	0	0	0	0	0	0	0	0	0.124769	0	0	0	0	0	0	0	0	0	0	0	0	0	0	0.140862	0	0	0
AAEL000871	AAEL000871		Fatty acyl-CoA reductase [Source:UniProtKB/TrEMBL;Acc:Q17MY8]	3	complement(335398009..335412477)	0.261107	0	0	0.336718	0.658894	0.974558	0.297876	0.381165	0.644477	0.613877	0.447832	0.693548	0.192034	0.19362	0.142958	0.289393	0.239768	0.19077	0.0553722	0.0557625	0.0559046	0.151737	0.985238	0.327674	0.512127	0.457338	0.406975	0.647033	0.653584	0.705553	0.266446	0.41309	0.215377	0.251097	0.204204	0.250978
AAEL000873	AAEL000873	ppk317	pickpocket 317 [Source:VB Community Annotation]	3	334720294..334722711	0.190944	0.284047	0.192806	0.0410394	0	0	0.0363054	0	0.0314198	0	0.0654986	0.0596684	0.0351079	0.212388	0.139391	0.211629	0.245475	0.104631	0.28345	0.203892	0.286175	0.0369877	0	0.0399372	0.0374511	0.0371605	0	0.109192	0	0	0.0779391	0	0	0.183624	0.111999	0.293659
AAEL000875	AAEL000875			3	complement(332270329..332271832)	16.1199	15.9107	13.5771	20.8863	20.6281	19.0297	22.4862	20.6693	21.8738	22.2722	20.074	19.3853	16.7438	16.4856	17.2889	20.491	22.2809	19.871	17.8215	13.6398	16.8806	19.653	22.1648	19.8779	19.8992	19.6853	18.2783	17.65	22.1192	21.7871	18.0866	19.4594	20.7956	17.5149	18.8207	21.3839
AAEL000876	AAEL000876		Fatty acyl-CoA reductase [Source:UniProtKB/TrEMBL;Acc:Q17MZ1]	3	complement(335466292..335467853)	0	0.0758705	0	0.0657712	0.064351	0.180342	0	0.148906	0.0503544	0.205558	0.0524852	0	0	0	0.0558481	0	0.0562009	0	0.129791	0	0.131039	0.177834	0.449043	0.512038	0.780266	0.833766	0.476968	0.466653	0.191497	0.127215	0.124908	0.18155	0.0631045	0.117713	0.299155	0.176485
AAEL000878	AAEL000878		cuticle protein, putative [Source:VB Community Annotation]	3	332483976..332485212	0.459658	0.797747	0.812245	0	0.0966606	0.180592	0.0873977	0.372782	0.0756365	0	0.394186	0	0.422575	0.170426	0.419442	0.169817	0.422092	0.251877	0.292435	0.785322	0.196831	0.267121	0.0963572	0.192281	0.180311	0	0.0895557	0	0.287645	0.191087	0	0.0909013	0	0.265221	0.539227	0.265096
AAEL000881	AAEL000881			3	complement(332622707..332623399)	0	0.173384	0	0	0	0.137376	0	0	0	0	0	0	0	0.259286	0.255255	0.12918	0	0	0	0.149348	0	0	0	0	0	0	0	0	0	0	0	0	0	0.134502	0	0
AAEL000882	AAEL000882			3	335396288..335397459	0.694447	0.49193	0.100174	4.00861	4.00551	0.779536	1.73538	1.22294	1.82834	1.13288	1.97377	1.36406	0.0729626	0.220696	0.144843	0	0.145758	0.362412	0.252462	0.169494	0.254889	0.922432	2.91151	2.90496	1.94581	1.31288	2.01017	1.9667	1.40718	0.742354	0.40494	1.25562	0.981978	0.152645	0.0775866	0.22886
AAEL000883	AAEL000883			3	332224991..332237567	28.2674	29.1913	27.9115	61.8302	64.3878	55.6601	63.7667	59.1853	61.9911	59.9327	59.1797	54.85	25.1437	25.2277	27.8182	30.5902	30.7812	30.4917	51.3872	50.2891	51.8812	55.7259	54.432	56.7163	45.1065	45.86	44.9363	48.3832	64.3211	64.7877	52.3811	59.8258	55.6434	33.8393	33.878	29.2066
AAEL000885	AAEL000885		cytoplasmic dynein heavy chain [Source:VB Community Annotation]	3	335501714..335515476	2.58763	2.63353	2.61286	14.719	13.2522	11.1197	7.64621	7.46953	6.66751	8.14953	6.72265	6.38937	2.63938	2.51019	2.50214	3.86154	3.93897	3.63858	3.56238	3.6962	3.38592	10.0316	13.0257	13.9546	11.2755	10.7124	11.2136	11.3334	14.2639	14.6298	10.0912	12.2076	8.9436	4.66682	4.32609	4.84728
AAEL000886	AAEL000886			3	334895519..334896054	467.822	482.935	464.486	427.851	493.229	386.522	690.781	714.407	800.212	635.826	620.013	673.904	493.315	483.807	496.57	493.18	513.466	477.438	496.004	516.027	514.698	394.063	431.968	412.916	426.45	446.052	422.008	330.651	405.107	420.449	429.291	480.773	403.713	347.559	367.64	402.787
AAEL000889	AAEL000889		Carboxylic ester hydrolase [Source:UniProtKB/TrEMBL;Acc:A0A1S4EX56]	3	complement(334526437..334528584)	0.0561129	0	0	0	0	0	0	0	0	0	0	0	0.0825376	0.0416097	0	0	0.0412216	0.0409972	0	0	0	0	0	0.0469455	0.220116	0.131045	0.218651	0	0	0	0	0	0	0.0431693	0.0438842	0
AAEL000890	AAEL000890			3	complement(332425534..332426922)	0.0857171	0.170016	0.0865529	0	0.144202	0.134708	0	0	0	0.0575786	0	0.0535718	0	0	0	0.12667	0	0	0.072711	0	0.0734101	0	0	0	0	0	0.0668015	0.0653569	0	0	0.0699757	0.0678052	0	0	0	0.0659135
AAEL000893	AAEL000893		sex-determining region y protein, sry [Source:VB Community Annotation]	3	333083184..333085323	12.4752	14.3658	14.731	17.9934	20.9004	16.0002	19.9169	19.3317	22.5298	16.4136	16.6928	15.1747	18.5396	17.3548	18.2516	17.5594	18.5563	17.589	17.3602	13.9156	14.7458	18.294	23.0825	19.8391	8.6145	8.66805	9.60171	8.52934	15.6995	15.9013	13.9296	14.9656	11.3958	16.7362	16.6505	17.0454
AAEL000894	AAEL000894		hunchback protein [Source:VB Community Annotation]	3	334631034..334634862	0.154832	0.115163	0.0781709	0	0	0	0	0	0	0	0	0	0.113873	0	0	0	0	0.0565618	0.0985043	0.0991986	0.0331504	0	0	0.0323841	0	0	0	0	0	0	0	0	0	0.0297792	0.0908171	0.0297651
AAEL000896	AAEL000896			3	332473640..332474660	0.357788	1.06448	1.32468	0.102532	0.50159	0.0937128	0	0	0	0.160224	0	0.0745371	0.350852	0.442187	0.261188	0.352486	0.438063	0.174271	1.11283	0.611278	0.714975	0.369638	0.200006	0.299334	0.093567	0	0.278833	0	0.0995096	0.0991588	0	0	0	0.917522	0.55963	0.183418
AAEL000897	AAEL000897			3	complement(334422480..334423895)	39.6229	34.7565	34.0504	57.4644	47.7141	53.6572	54.7743	52.9774	45.3423	47.7306	43.7082	53.2155	39.0614	39.2948	36.3101	41.6461	40.0785	39.5963	62.6244	56.893	66.1145	53.0976	121.284	108.819	50.7391	54.0018	53.7804	44.6283	40.3959	44.9598	58.0072	48.3008	46.5911	32.6141	34.3786	35.1917
AAEL000898	AAEL000898			3	complement(332922989..332933714)	0.323988	0.42841	0.109049	0.278538	0.0454206	0.0848599	0.123204	0.490474	0.106624	0.145088	0.185227	0.101244	0.158854	0.120124	0.315352	0.119695	0.19834	0.039452	0.137414	0.0922552	0.231226	0.0418398	0.316946	0.587289	0.720186	0.462387	0.547066	0.123516	0.225273	0.224479	0.0881632	0.128143	0.0445407	0.0830845	0.380072	0.373703
AAEL000899	AAEL000899		glycosyltransferase [Source:VB Community Annotation]	3	complement(332840106..332842615)	8.6772	10.5775	9.21815	15.1918	13.6473	11.0442	21.5512	20.4665	20.3763	20.6434	18.8202	18.4724	9.53936	9.24952	9.83155	9.21647	10.6241	10.5332	9.66077	9.80607	10.489	11.9761	15.4614	13.347	9.96329	10.2026	10.9536	10.5789	13.0848	13.2266	10.7731	13.4062	12.3392	11.8562	12.2646	12.8584
AAEL000900	AAEL000900			3	332273917..332279926	0.606142	0.508647	0.753295	1.40299	1.80411	1.64869	2.19861	1.87557	1.90274	2.09846	1.53543	1.74844	0.994463	1.69418	1.32747	1.2058	1.13034	1.46484	1.02834	0.716947	0.958365	2.67347	1.64206	1.7944	2.01193	2.1415	1.56249	1.59981	1.78957	2.01587	1.59867	1.7335	2.07685	1.72181	1.53153	1.39831
AAEL000902	AAEL000902		sugar transporter [Source:VB Community Annotation]	3	334447652..334501573	41.0718	40.2353	38.7854	111.851	88.7917	106.314	64.7358	61.683	55.2825	59.9937	50.2983	53.5297	33.1307	30.3866	32.2452	31.874	33.4838	31.9063	37.4954	38.3747	37.9363	67.8202	105.076	95.3591	101.875	101.231	101.465	119.584	79.4827	76.7039	67.4929	66.1671	92.0553	42.2187	42.9912	45.3521
AAEL000904	AAEL000904		Carboxylic ester hydrolase [Source:UniProtKB/TrEMBL;Acc:A0A1S4EX74]	3	complement(332971350..332973686)	0.153078	0.455434	0.0515234	0.219339	0.171682	0.0801891	0	0.0662111	0.167926	0.274204	0.175032	0.191342	0.112582	0.0756749	0.223496	0.0754046	0.224908	0.223683	0.0432836	0.0871773	0.174799	0.118611	0.0427858	0.170758	0.200161	0.357494	0.357891	0.350152	0	0.0848491	0.249932	0.161453	0.0841782	0.157023	0.239435	0.0784742
AAEL000905	AAEL000905			3	complement(332957571..332959714)	0	0.111297	0	0	0	0	0	0	0	0	0	0	0	0	0.0409628	0.041461	0	0	0	0	0	0.0434785	0.0470513	0	0.132069	0.174726	0.0437302	0	0	0	0	0	0	0.518031	0.438842	0.474637
AAEL000910	AAEL000910		Fatty acyl-CoA reductase [Source:UniProtKB/TrEMBL;Acc:Q17MZ2]	3	complement(335468356..335483125)	0.457479	0.388881	0.593923	0.449489	0.219891	0.61624	0.745573	0.720831	0.43016	0.395103	0.179345	0.245072	0.144196	0.339237	0.238545	0.0965786	0.192042	0.429742	0.498941	0.223314	0.559708	0.354473	1.15081	1.47628	1.43565	0.966635	1.68076	0.847122	0.708888	0.597714	0.426818	0.672067	0.26954	0.201116	0.153335	0.402041
AAEL000911	AAEL000911			3	332296640..332298390	1.76408	1.56204	2.09936	1.89576	2.54376	1.18814	1.72499	2.82046	1.94901	2.07372	1.25347	1.69316	1.34375	1.40156	2.20764	2.32759	2.26787	2.34759	2.08429	1.66842	1.8885	1.65978	2.11314	1.52858	0.939143	0.686631	0.883794	0.67253	1.73474	1.5191	1.69728	2.04333	1.50708	2.52044	1.47818	1.84098
AAEL000912	AAEL000912		Fatty acyl-CoA reductase [Source:UniProtKB/TrEMBL;Acc:A0A1S4EX80]	3	complement(335445032..335447037)	0	0.115528	0.411697	0	0.0489938	0.0457679	0.0885975	0.18895	0.115012	0.0391255	0.0799194	0.0728055	0	0.0431914	0.04252	0.0860743	0.0855773	0	0.0988164	0	0.0997664	0.0451313	0.0976799	0.19492	0.0456967	0.0906842	0.136178	0	0.0485989	0.0968552	0.142648	0	0.144134	0.0896207	0.227762	0.0895783
AAEL000914	AAEL000914			3	complement(332524610..332531901)	0	0	0	0	0	0	0	0	0	0	0	0	0	0	0	0	0	0.0653694	0	0	0	0.0693258	0	0	0	0	0	0	0	0	0	0	0	0	0	0
AAEL000915	AAEL000915			3	complement(335133735..335136539)	0	0.0926378	0.0471607	0.12046	0.0392863	0	0.071043	0	0	0	0.0961266	0	0.0343499	0	0.0340952	0	0	0	0.0792372	0	0	0	0	0	0.0732849	0.181791	0.109196	0	0	0	0	0	0.0385252	0.61084	0.620955	0.466892
AAEL000916	AAEL000916			3	complement(332630990..332631696)	0	0.170148	0	0	0	0	0	0	0	0	0	0.107227	0	0	0	0	0.126037	0	0	0.146561	0	0	0	0.143538	0	0	0.133707	0	0	0	0	0	0	0	0	0.131929
AAEL000918	AAEL000918		Carboxylic ester hydrolase [Source:UniProtKB/TrEMBL;Acc:A0A1S4EXB7]	3	332993823..333018470	2.30665	2.38702	2.22787	2.5866	2.74165	2.91575	2.47892	2.92804	2.21134	2.93046	2.61453	2.85189	2.80283	1.59891	2.19635	2.77883	2.65227	2.52793	2.16933	2.18462	1.80369	2.99175	2.73304	3.60789	3.30462	3.04476	3.28262	2.75283	3.5145	3.79395	3.15205	3.33195	2.81262	2.19893	2.94124	2.00509
AAEL000921	AAEL000921			3	332651379..332652074	0	0	0	0	0	0	0	0	0	0	0.118071	0	0	0	0	0	0	0	0	0	0	0	0	0	0	0	0	0	0	0	0	0	0	0	0	0
AAEL000922	AAEL000922		polyribonucleotide nucleotidyltransferase [Source:VB Community Annotation]	3	complement(335515086..335531099)	3.06912	2.87464	2.75471	4.43427	3.62141	2.94754	3.17712	2.87624	2.80568	3.09243	3.48005	2.95715	3.66798	3.28736	3.51631	3.55908	2.84961	3.76842	3.03734	2.43972	3.17606	4.16164	4.43213	3.95855	4.44787	4.54609	3.88675	2.92515	3.34326	3.75677	4.00183	3.54052	3.37545	3.90248	3.70041	3.47452
AAEL000923	AAEL000923			3	335494041..335501474	0	0.088731	0	0.0769198	0	0.0703036	0.204141	0	0.235559	0.0601003	0.0613817	0	0.0658025	0	0	0.066109	0	0.0653694	0	0	0.0766251	0.0693258	0.0750226	0	8.4233	7.66145	8.15807	0.136438	0.0746524	0	0	0	0.073801	0.206498	0.209918	0.0688002
AAEL000924	AAEL000924		eukaryotic translation initiation factor 2-alpha kinase [Source:VB Community Annotation]	3	complement(335552345..335572266)	3.5734	3.15488	3.16822	10.7711	10.1353	8.85163	10.7218	11.1539	10.6414	10.5674	10.1799	8.70176	3.97419	3.76466	4.93091	5.74756	5.23418	5.77878	4.86101	4.33688	4.32927	9.67396	12.0402	10.737	9.3165	9.24422	7.69228	8.65565	10.6354	10.8516	9.05389	9.9451	9.29197	6.40345	7.03775	8.14293
AAEL000925	AAEL000925		leucine-zipper-like transcriptional regulator 1 (LZTR-1) [Source:VB Community Annotation]	3	334058353..334068741	15.7223	16.6317	16.8205	22.7531	20.9708	18.237	20.6125	22.3928	21.3374	20.5941	18.311	18.2252	15.8304	16.0722	16.7788	14.8531	14.7949	17.5587	15.0514	14.6778	14.5549	18.5344	21.6269	20.3255	15.5948	16.552	17.6206	15.1845	20.6144	19.4835	19.6192	19.1291	17.0754	18.057	18.9416	20.1498
AAEL000926	AAEL000926	ppk316	pickpocket 316 [Source:VB Community Annotation]	3	complement(334691554..334693496)	2.28486	2.14976	1.89304	5.38933	5.12512	3.45264	5.12412	4.9414	5.28291	5.03732	5.30549	4.43047	2.8438	2.17219	2.65164	3.07349	2.84055	3.16752	2.83272	2.25212	3.161	2.99607	3.48789	4.26428	5.01003	5.60966	4.56577	4.42236	5.52376	3.94555	4.54359	4.54169	3.76938	2.29868	2.15347	2.11739
AAEL000928	AAEL000928			3	335438513..335440121	0.076823	0.152375	0.0775721	0.264184	0.38772	0.784747	0.350565	0.947013	0.455083	0.36123	0.737863	0.528144	0.169501	0.113934	0.168244	0.17029	0	0.0561285	0.195499	0.393755	0.263172	0.416679	0.773005	0.449905	0.180814	0.358821	0.17961	0.468603	0.320496	0.510986	0.50172	0.486157	0.443577	0.295511	0.360486	0.177223
AAEL000930	AAEL000930			3	380115448..380142561	18.2605	17.2182	17.64	45.8913	41.6652	35.2499	43.5776	40.743	41.5698	42.5692	41.7012	40.146	17.8184	17.4591	18.6834	23.0009	22.7096	24.4769	22.7163	19.7751	22.042	35.2889	42.0468	38.7945	38.41	38.168	36.9218	33.8485	40.4896	42.4987	37.0916	41.2299	34.3646	35.2591	33.3692	34.6067
AAEL000931	AAEL000931		Alkaline phosphatase [Source:UniProtKB/TrEMBL;Acc:Q1HQK7]	3	complement(379517841..379533979)	64.8065	64.0624	64.6443	195.003	160.582	204.887	100.331	108.042	94.9051	96.1869	90.36	96.5387	76.0828	72.7843	74.8298	102.433	99.0681	101.478	112.081	110.945	111.048	170.226	260.626	255.96	143.152	144.327	143.875	262.138	158.675	160.47	171.385	151.428	192.546	113.47	116.949	119.908
AAEL000932	AAEL000932			3	complement(377117969..377119118)	2.02418	2.81041	2.75929	0	0	0.159054	0.461845	0.393987	0.266463	0.475895	0.76378	0.189762	4.61499	5.02836	5.31961	6.87994	7.80677	7.02481	0.257557	0.605203	0.520067	0	0.084865	0	0.794032	0.945445	1.02537	0.0771691	0.168892	0.168297	0.0826226	0.0800599	0.0834831	21.4124	22.4002	24.3596
AAEL000933	AAEL000933			2	complement(214682227..214700780)	8.7314	9.82483	9.32518	13.5214	14.5006	13.018	10.94	10.1678	9.4678	9.62483	9.56126	9.61968	9.83822	9.42143	8.70295	11.2074	9.86809	10.6731	10.2552	11.0447	11.4084	13.0538	13.2817	12.409	12.9539	12.7227	13.2166	12.248	14.6639	13.2627	10.9204	11.5114	11.3573	13.0041	11.6874	11.9219
AAEL000934	AAEL000934		clathrin light chain [Source:VB Community Annotation]	3	377081001..377098160	154.645	152.231	148.14	209.415	208.02	211.121	170.414	157.064	154.587	155.747	163.777	163.453	162.374	162.443	161.64	169.047	166.39	168.148	160.291	159.284	165.69	200.429	193.818	198.646	194.077	188.008	194.346	202.463	198.887	203.001	200.487	204.448	201.514	167.266	167.297	138.709
AAEL000936	AAEL000936			3	377072856..377073631	10.8594	11.7953	10.2691	10.5215	13.9191	11.9191	10.881	15.2095	13.6146	14.5892	14.782	16.4826	13.3111	14.188	15.2258	15.4109	15.5752	15.1126	11.2587	13.6941	16.2385	12.0204	11.5629	10.5274	9.60158	9.25871	11.4184	9.46286	7.62259	12.0385	10.2723	10.6355	9.52621	13.3937	11.4586	12.592
AAEL000937	AAEL000937			3	377182273..377197017	5.40838	5.23439	5.59271	0	0	0	0	0.0422766	0.042889	0	1.1176	0.0407247	9.92016	9.13235	9.60877	18.9698	17.0891	19.1385	1.54768	0.723628	0.781278	0	0	0	1.6359	1.11596	1.57423	0	0	0	0	0	0	57.0986	57.6364	66.9926
AAEL000938	AAEL000938			3	complement(380377971..380380008)	2.79427	4.87724	5.07873	7.30294	6.48713	7.37739	5.39794	5.87387	5.37042	5.7436	4.67751	4.47072	5.17879	4.76572	5.1812	5.2855	5.54237	5.63469	4.31393	4.86948	3.68534	5.97571	6.70107	6.77951	5.56828	5.52507	5.83609	5.83772	7.36744	7.38794	5.61156	5.39329	7.14513	4.98734	5.46329	5.50067
AAEL000939	AAEL000939			3	complement(377102369..377108723)	1.93902	2.33212	2.12456	18.8691	16.5877	15.2038	13.3979	13.2763	15.125	12.1659	12.0856	11.3708	1.18334	0.887185	1.29503	1.829	1.39414	2.10996	1.7498	1.72689	1.90795	13.7137	15.2903	15.532	10.1632	9.50631	9.99916	12.0163	16.936	17.2879	11.5183	14.3266	12.7273	5.26872	4.35576	3.83863
AAEL000940	AAEL000940			3	complement(379761969..379769832)	0.957205	1.66125	1.32899	0.720059	0.704511	0.564106	0.727998	0.621035	0.708785	0.401864	0.902951	0.373898	2.37595	2.1294	1.92161	2.03339	1.84585	2.18548	1.82692	1.8398	2.35685	0.46355	1.10361	0.600617	1.40807	0.931431	1.77169	1.27722	0.8985	0.596889	0.78142	0.85183	0.592169	1.56486	2.71368	3.03624
AAEL000941	AAEL000941		mitochondrial inner membrane protein translocase, 8kD-subunit, putative [Source:VB Community Annotation]	3	377117377..377117971	197.311	197.763	209.208	119.591	140.34	127.302	100.522	122.426	114.103	109.109	115.039	108.476	222.695	233.572	237.457	230.874	235.561	235.046	212.113	210.736	213.972	145.721	130.385	124.642	138.974	143.621	145.09	128.495	121.852	130.507	136.031	137.297	122.715	176.208	173.539	183.88
AAEL000942	AAEL000942		ER membrane protein complex subunit 4 [Source:UniProtKB/TrEMBL;Acc:Q17MQ7]	3	complement(380089835..380090740)	72.8019	76.3625	68.0812	65.7467	67.1958	72.1511	59.4596	54.553	53.9618	55.4236	55.5254	56.2396	79.5908	76.0656	81.682	85.6801	84.2217	82.2298	76.4433	73.6205	81.5596	67.5902	64.455	60.908	72.0388	71.0714	64.6079	63.8108	65.8881	62.9293	72.8179	64.541	70.2221	70.9443	67.0924	73.6342
AAEL000943	AAEL000943			3	complement(380290439..380325009)	2.87105	2.67473	4.04109	3.96422	4.53726	3.82833	3.04376	4.17705	4.46661	5.0844	3.93937	4.40433	3.32728	3.80637	3.36612	3.79277	4.15435	4.70382	2.87822	3.27011	2.83138	4.85368	2.91807	4.44005	4.16366	4.53771	5.15299	5.30689	3.33922	4.12315	3.62223	3.99163	4.30583	4.0829	4.49072	5.08448
AAEL000944	AAEL000944			2	complement(301816357..301909288)	72.7946	74.2616	75.7115	88.5781	92.1535	80.3606	117.629	99.7441	111.304	105.916	115.65	106.142	80.6716	81.2643	79.6142	91.1539	90.141	90.7633	86.4153	84.4499	85.3174	91.6375	91.3365	87.1688	78.053	78.9169	82.1794	68.1045	92.0463	90.235	83.3806	93.0026	80.6704	84.5651	80.8371	83.6846
AAEL000948	AAEL000948		Tetraspanin [Source:UniProtKB/TrEMBL;Acc:A0A1S4EXC3]	3	complement(378401250..378614792)	0.575	0.162927	0.331775	0	0.276379	0.258181	0.249894	0.159883	0.324398	0.551777	0.394479	0.410703	0.302064	0	0.35979	0.546248	0.301719	0.300076	0.0696791	0.210511	0.281396	0.0636476	0.482145	0.618506	0.451114	0.767338	0.256064	0.37579	0.274151	0.204889	0.201173	0.324889	0.338781	2.08543	1.863	1.89495
AAEL000949	AAEL000949			3	376995296..377064139	6.02164	6.74762	6.85188	17.7516	17.8427	13.3372	16.119	16.4654	16.0573	16.4607	14.8272	13.8599	6.20818	6.12455	6.45432	8.44158	8.60667	8.12119	8.25607	8.65616	8.89634	14.8855	17.3901	16.3007	14.1728	14.4027	13.5964	13.3024	16.272	17.1676	13.0841	15.1678	14.0306	13.422	13.1463	13.7234
AAEL000950	AAEL000950			3	379856169..379879326	50.2538	52.3488	50.1686	52.944	53.4512	48.589	45.2483	50.2621	44.4081	48.3821	40.4688	45.2525	44.6868	43.6948	45.3258	49.3377	47.6579	49.1557	43.8098	42.7129	45.0441	48.4526	51.9566	49.4569	48.5134	46.1662	48.2399	42.033	47.4754	48.5184	41.5417	46.0608	45.1068	51.0783	49.0532	55.629
AAEL000951	AAEL000951		elongation factor 1-beta2 [Source:VB Community Annotation]	3	complement(376987786..376989299)	298.135	287.674	292.553	134.64	160.598	146.947	122.875	144.643	107.401	134.516	120.557	122.492	346.557	343.528	347.771	306.735	299.042	304.986	270.969	268.747	261.937	169.262	192.634	180.447	180.688	198.828	192.498	150.58	153.635	156.732	154.265	170.523	162.996	329.738	327.814	355.97
AAEL000952	AAEL000952			3	complement(379816732..379833013)	1.59736	1.0396	0.907278	1.24453	2.30936	2.58876	3.1131	3.43297	1.31423	1.81068	3.04789	1.71587	1.61535	3.25738	1.53049	3.72523	3.41035	1.7506	1.31265	2.94229	2.73604	0	1.2557	1.3364	1.76232	2.75897	2.10071	1.29407	0	1.16209	3.05629	0	2.7999	3.99392	0	2.22632
AAEL000953	AAEL000953			2	214623008..214682165	23.656	23.5362	23.1136	40.609	36.3192	39.041	47.8025	46.5406	48.9281	46.2827	46.114	46.3633	25.3369	26.5113	25.6521	34.9015	30.2008	32.1619	30.522	29.233	29.2419	40.6928	37.6816	39.0059	41.2626	40.6445	44.7468	39.4596	38.9009	40.8007	37.9359	38.1521	37.8889	29.1541	28.5592	27.6097
AAEL000956	AAEL000956			3	complement(380008626..380073169)	20.34	18.3972	19.8746	39.2742	39.6856	36.5274	32.9108	32.4347	30.7413	30.2694	27.7833	29.7606	20.5723	20.8506	19.0603	24.2567	23.9826	23.6385	24.1614	23.7078	22.2671	36.3871	38.8567	37.2723	40.2809	41.077	41.6634	33.6346	34.9173	35.7354	32.4342	34.2302	32.2299	23.093	23.1612	25.7496
AAEL000958	AAEL000958			3	380083352..380089947	103.486	102.63	105.509	53.0356	62.2009	55.2633	121.803	99.6042	103.163	115.272	136.065	121.065	104.485	101.324	102.83	98.8838	105.841	104.678	101.761	103.508	108.246	54.0275	60.3206	60.185	58.6455	62.1012	57.1591	51.9394	58.011	46.6128	51.509	52.9314	52.8742	100.794	91.4623	101.982
AAEL000961	AAEL000961			3	380289935..380342024	0.0500459	0.0661759	0.0168446	0.100392	0.0561284	0.0524327	0.063437	0.0216465	0.0878404	0.0224115	0.0114447	0.0208519	0.0490757	0.0247405	0.0730678	0.0616304	0.0245098	0	0.0707539	0.028501	0.0142868	0.0517034	0.0419641	0.0837394	1.63597	1.75314	1.46908	0.101756	0.041757	0.0832196	0.0408553	0.0791761	0.123842	0.141173	0.0391394	0.089795
AAEL000962	AAEL000962		Bardet-Biedl syndrome 7 protein homolog [Source:UniProtKB/TrEMBL;Acc:Q17MR4]	3	380278485..380281118	21.0619	20.0451	23.1186	53.8605	47.6196	40.865	44.2806	42.3295	43.7668	43.0144	40.4035	40.4961	23.3833	24.0738	23.4384	32.7768	33.1788	34.7951	27.8044	29.1464	27.9568	44.9742	49.0074	47.3259	50.7298	50.5451	50.915	43.9495	46.8627	46.5116	45.9602	47.0108	48.5045	29.2077	27.3832	31.1882
AAEL000963	AAEL000963			NIGP01002082	155240..155692	98.8089	97.7131	100.339	66.3653	78.6272	68.5975	122.33	124.936	123.051	126.523	123.058	134.385	129.237	114.901	112.91	133.365	123.315	131.668	120.01	114.621	111.788	71.9935	68.0237	70.2192	77.9606	83.6927	82.9108	63.1392	68.8591	72.8174	77.455	57.5107	69.4631	91.7814	109.108	111.381
AAEL000964	AAEL000964		regulatory factor X-associated ankyrin-containing protein, putative [Source:VB Community Annotation]	2	301909927..301913312	12.2306	7.32571	17.9746	26.0269	27.4003	26.8331	38.4972	38.8905	36.8236	33.3507	37.0526	34.3599	14.695	20.8328	19.5365	22.1005	25.3533	26.5424	11.7102	13.3444	19.7047	28.3365	23.1511	25.2266	30.2116	23.8497	26.1412	19.482	23.9462	23.0563	24.6154	23.8519	25.1714	16.4897	23.5816	17.8787
AAEL000965	AAEL000965			3	complement(377068941..377073114)	16.0787	15.392	14.5819	30.3021	31.4949	28.4853	25.8159	26.949	25.698	26.5013	22.7511	23.1219	15.6301	15.4005	15.7045	18.013	18.2098	17.1861	20.9637	19.0131	19.7628	29.2139	30.0853	30.5158	27.2146	25.5548	27.8747	27.0165	31.0237	32.6473	27.68	28.4996	27.5692	21.9622	21.4817	21.0932
AAEL000967	AAEL000967		tmc7 protein [Source:VB Community Annotation]	3	379899102..379999564	0.716867	1.00716	0.8445	13.747	12.4954	11.3754	9.55633	10.0514	8.48003	9.65756	8.19679	7.14359	0.556518	0.738309	0.421562	0.897519	1.18491	1.16391	0.895251	0.86754	0.886804	10.5074	12.022	12.2615	10.0922	9.36286	9.91644	10.9015	12.2784	13.7914	10.1926	10.7743	9.21464	6.26573	5.59083	5.80339
AAEL000970	AAEL000970			3	380198569..380255455	2.40565	2.39786	2.09618	19.8944	17.657	13.9516	11.2191	10.4739	10.2157	10.4667	9.51701	7.91431	1.67945	1.44883	1.67591	2.13841	2.40416	1.90929	2.90039	2.58703	2.90736	13.6819	17.878	17.3985	12.7228	11.9396	12.0862	14.618	20.7548	20.773	12.7402	16.6243	12.4297	6.51046	6.36042	5.7186
AAEL000973	AAEL000973			3	complement(377255339..377305371)	13.7238	15.8469	15.6988	26.0723	26.6395	28.2412	31.3856	31.2262	28.6149	31.2983	31.7022	28.7903	18.9161	16.3325	16.3938	19.7488	19.0355	18.7215	15.834	17.2983	17.6711	24.0188	19.3133	21.4378	24.5456	23.1971	24.4944	27.221	31.3894	31.3187	24.8357	28.0509	24.3423	18.8643	20.8279	19.0767
AAEL000978	AAEL000978			3	complement(31687439..31689980)	6.26116	7.50684	6.98274	14.863	16.35	13.144	12.7221	11.8229	12.4248	11.5189	10.6105	11.4181	7.07907	7.72657	8.18632	9.25257	8.85589	9.9001	7.13436	7.82329	7.76319	15.4955	14.4572	16.0275	13.8934	13.0945	12.5628	12.2555	15.0876	14.7625	13.9227	14.1931	14.2989	10.137	9.64716	10.276
AAEL000979	AAEL000979			3	14946613..14949382	0	0.121024	0	0	0	0	0	0	0	0	0	0	0	0	0	0	0	0	0	0	0	0	0	0	0	0	0	0	0	0	0	0	0	0	0	0
AAEL000980	AAEL000980			1	complement(210587991..210611891)	0.913921	1.47284	1.57651	1.17857	1.69765	1.19688	1.7377	1.48238	1.3284	1.84172	1.41074	1.30897	1.03624	1.07303	0.806163	1.54752	1.59454	1.33546	1.93812	1.56143	1.43496	2.0064	1.50074	1.21063	2.00166	1.71934	2.01802	1.65499	1.68397	1.42475	1.6476	1.71699	1.03655	1.46481	1.36994	1.34698
AAEL000981	AAEL000981			3	complement(31614708..31618034)	9.29207	9.48426	7.9787	23.1201	24.1328	22.5438	25.9985	24.6428	23.0802	24.1469	22.3584	21.4704	10.9493	11.593	11.3385	10.6745	13.4779	13.3797	10.5575	10.2553	10.5719	22.7558	23.0902	22.6978	20.6729	20.9877	20.1389	18.5915	23.5987	21.852	20.8743	22.2388	21.7072	14.5582	14.428	14.447
AAEL000983	AAEL000983		clathrin coat assembly protein ap19 [Source:VB Community Annotation]	1	210194218..210234173	18.6639	15.2064	17.6719	21.1781	21.2494	17.6035	23.3711	19.713	23.7211	20.7262	23.1729	22.0331	17.447	17.1251	17.3406	21.4286	22.0205	21.12	19.6967	20.426	21.0431	19.842	18.6534	17.9805	19.2524	18.3937	19.5405	16.8899	20.2916	21.2128	18.3401	19.2128	18.2201	18.9032	18.0367	17.5653
AAEL000984	AAEL000984			2	complement(9869548..10032478)	2.00244	1.5304	1.50256	3.0798	2.99785	2.75715	3.61875	3.23008	2.91412	3.41827	2.9366	2.9278	1.97263	1.43039	1.958	2.15828	2.11883	2.20125	2.04144	2.02444	2.06107	2.93232	2.29524	2.27471	3.37262	3.04613	2.96362	2.24118	2.77442	2.68827	2.41456	3.168	2.72763	2.99627	3.16083	2.95247
AAEL000985	AAEL000985			2	10463763..10476897	38.2334	36.0989	37.1613	79.7335	73.2724	72.7348	92.6763	89.417	94.3914	89.2428	89.9491	82.8089	40.485	41.9137	40.6092	50.1233	49.8339	52.0456	44.4188	41.9051	44.8458	70.649	77.317	76.2452	70.5867	67.2542	73.1489	69.5213	69.3612	72.3886	64.87	67.3503	72.1112	51.0188	52.6681	56.462
AAEL000986	AAEL000986		NADH-ubiquinone oxidoreductase ashi subunit [Source:VB Community Annotation]	3	31587522..31599034	279.685	280.659	270.693	197.359	195.887	180.083	194.963	202.642	193.406	190.014	173.154	171.132	288.52	282.108	283.401	282.042	275.448	281.869	283.009	284.895	293.703	193.587	184.578	172.639	181.204	181.982	180.594	163.658	179.198	165.948	175.016	173.623	183.045	259.028	264.813	281.755
AAEL000993	AAEL000993		dally [Source:VB Community Annotation]	2	complement(10059400..10388900)	16.4559	17.8461	18.031	58.7102	62.3552	51.2881	59.7262	54.7528	54.3382	54.7527	56.1367	50.8192	13.5974	14.0755	13.8135	16.9702	17.0172	16.9678	18.5953	20.1254	21.123	49.8409	57.0305	59.3618	40.5115	40.3662	40.3649	44.6975	56.4198	57.4513	44.9407	48.2448	42.642	31.0581	29.0571	27.9936
AAEL000994	AAEL000994			2	complement(10503007..10821838)	18.1876	19.1063	19.3511	45.7637	45.4049	37.3825	48.79	46.4023	45.9558	46.219	46.8738	38.4844	17.0142	16.7315	17.0269	21.3012	21.9888	21.8135	21.2161	21.0623	22.0501	35.3983	41.9443	41.521	42.419	43.9855	41.4053	33.5664	43.9808	45.5551	33.7332	41.7264	32.714	31.2728	31.2947	27.3471
AAEL000996	AAEL000996			3	complement(31636638..31655825)	7.11233	7.56094	6.56168	10.7335	9.29664	10.333	13.348	10.8888	12.6295	12.1329	10.0046	11.7683	8.99403	8.08181	8.14294	9.98111	9.58518	10.1685	8.594	9.39764	8.15077	9.99101	12.3137	10.5737	11.2803	10.3962	11.604	9.1683	10.8867	9.52955	10.2339	10.0784	10.847	10.8647	12.2451	11.3317
AAEL000997	AAEL000997		nucleoprotein, putative [Source:VB Community Annotation]	1	210557177..210558796	2.792	1.21561	2.47541	0	0.0572804	0	0.103583	0	0	0	0.0934366	0.0425598	0	1.86838	0.845098	1.61012	0	1.54236	0	3.08312	1.63297	0	0.0571005	0	0	0	0	0.0519224	0	0	0	0.21547	0	0.419115	0	0.785469
AAEL000999	AAEL000999		DNA replication licensing factor MCM7 [Source:VB Community Annotation]	2	complement(10448498..10451176)	3.15441	3.514	3.2288	3.45488	2.79873	3.36144	3.38499	3.2521	2.84415	3.59924	3.08308	3.07871	4.19496	4.00532	4.63703	3.8633	3.36483	3.82008	2.89571	3.61747	2.44246	3.01335	3.04357	2.74751	5.08516	5.65119	5.05132	2.83346	3.8578	3.48493	3.70394	3.89669	3.3148	4.45464	4.08908	4.35284
AAEL001000	AAEL001000		1-acyl-sn-glycerol-3-phosphate acyltransferase [Source:UniProtKB/TrEMBL;Acc:A0A1S4EXH8]	3	complement(31511320..31576756)	24.6196	26.3234	26.5428	48.799	52.0956	45.1726	37.7737	33.6102	38.1482	32.2427	36.3024	34.7806	25.714	24.5953	24.3065	29.5289	28.4478	28.6677	25.7061	28.4432	28.2228	40.3051	54.5125	47.846	38.3956	37.9646	36.4413	41.8453	45.934	40.7613	43.1975	42.5676	45.1281	36.6316	33.7952	30.468
AAEL001001	AAEL001001			3	31659989..31668616	3.75284	5.35008	5.05258	6.18389	5.9846	5.28338	8.32477	6.49291	6.63843	7.30008	6.38296	6.01025	4.65761	5.3918	4.79431	6.81677	6.54767	5.94079	6.49947	6.07776	6.82979	7.39079	5.048	5.88698	5.70454	5.47768	4.81354	5.36519	6.91489	5.65543	5.23374	6.18464	6.19112	4.45106	5.31966	7.03415
AAEL001005	AAEL001005		calreticulin [Source:VB Community Annotation]	1	210061034..210069131	200.163	198.558	206.157	360.635	378.679	354.144	448.029	437.632	424.226	444.826	406.961	422.612	212.731	210.693	212.929	267.302	261.143	266.941	308.377	309.512	314.857	388.011	412.46	392.03	445.589	451.599	442.228	355.235	487.545	486.838	437.966	457.892	378.365	332.505	333.612	341.388
AAEL001007	AAEL001007			3	complement(31260922..31310327)	45.3662	47.1315	47.0194	91.1996	89.2304	62.4379	92.4136	75.4901	82.5293	84.4675	88.1331	77.3903	52.1494	53.0841	53.1342	67.5726	71.1464	68.8901	62.5895	64.1574	66.2036	73.4311	96.3907	85.8074	81.783	85.3801	86.3473	69.059	78.0059	77.8307	76.3541	74.5233	73.4237	71.0639	77.0235	65.5286
AAEL001008	AAEL001008			1	25032174..25048429	6.95281	8.01167	8.42472	10.3609	10.1372	9.15753	8.46069	8.89308	9.10907	8.0064	8.81311	7.69755	9.83743	9.96779	8.50768	11.6935	11.1882	9.43403	7.07741	8.37174	8.33636	10.7233	10.3275	10.5812	8.72768	11.1342	8.56639	9.39091	9.50298	8.64366	9.35183	10.6855	8.95765	7.64143	10.0984	9.5218
AAEL001009	AAEL001009		dab2-interacting protein [Source:VB Community Annotation]	1	complement(210106391..210187823)	0.563762	0.838647	0.595134	8.12932	7.09159	6.74547	7.26954	6.91635	6.12261	6.76487	4.97526	4.4363	0.395778	0.361042	0.336723	0.30295	0.489451	0.374451	0.934704	0.744278	0.658389	6.03612	7.56353	8.83286	7.67988	7.30112	6.71013	7.85457	8.68079	9.7368	5.37632	7.0542	5.96075	2.30659	2.32475	2.36462
AAEL001010	AAEL001010		defective proboscis extension response, putative [Source:VB Community Annotation]	2	complement(9068227..9379375)	0.421731	0.662217	0.425844	1.11792	0.975536	0.46946	0.374204	0.43323	0.439506	0.661008	0.31344	0.28554	0.232625	0.338789	0.333523	0.259676	0.154906	0.410834	0.775106	0.540394	0.541771	0.408468	1.26716	0.764468	0.441157	0.300942	0.383443	0.428744	1.29023	1.08114	0.573805	0.77841	0.28989	0.459638	0.412279	0.45942
AAEL001014	AAEL001014		vacuolar protein sorting-associated [Source:VB Community Annotation]	3	complement(55511781..55514400)	18.4307	20.5498	19.0945	23.722	23.2098	22.6442	18.9194	21.4965	16.6189	21.2185	18.7108	18.0107	21.2336	21.804	19.7152	21.0964	19.605	21.5998	19.5653	18.7931	19.8903	21.0498	23.6282	22.7729	21.3971	20.2773	19.9263	18.48	21.1115	22.6315	20.3947	22.0375	19.7723	21.4738	21.5378	22.5696
AAEL001015	AAEL001015			3	complement(53911114..53922682)	0.201586	0.0499796	0	0	0.127173	0.1188	0.153315	0.196183	0.199025	0.135411	0.172873	0.0629939	0.111194	0.0747415	0.110369	0.0744745	0	0.147283	0.0854994	0.172204	0.0863214	0.0780984	0.253548	0	0.0395384	0.0784631	0.0392752	0.115278	0.210247	0.167605	0.205707	0.239192	0	0.077543	0.0788271	0.193766
AAEL001016	AAEL001016		zinc finger protein [Source:VB Community Annotation]	3	55233181..55243372	19.4834	20.5233	18.025	15.9806	16.2556	14.4405	14.6177	14.5882	13.6557	13.5827	13.8362	14.6779	21.9199	20.539	21.6805	22.411	22.1269	22.0834	21.7532	20.2422	19.8428	13.954	17.2643	15.6835	16.2358	16.8067	15.5942	14.3336	16.3882	16.6807	14.2288	16.2034	14.9417	20.8227	20.9616	20.6509
AAEL001020	AAEL001020		anterior fat body protein [Source:VB Community Annotation]	3	55161926..55185253	64.3868	59.244	62.2123	42.1123	46.6889	36.2548	45.6447	50.8222	42.973	44.8351	40.555	40.8044	61.5397	63.4886	64.9328	54.034	52.9065	52.2129	56.0297	53.8761	55.5583	38.2235	61.3777	55.7252	39.6821	42.5069	41.3105	30.6832	45.4443	46.8416	36.9297	38.4187	37.1426	48.4671	47.045	51.6987
AAEL001022	AAEL001022		anterior fat body protein [Source:VB Community Annotation]	3	55186893..55198193	109.325	110.238	111.856	64.0594	71.8593	54.2302	59.0506	73.8527	58.3903	54.0008	47.2958	51.4358	79.2815	78.3513	78.7495	61.2612	63.263	63.0859	78.6841	79.4996	78.5253	47.9745	61.3912	62.2112	49.8333	48.4363	48.5497	42.028	84.0202	85.184	57.0268	66.3095	59.384	56.3848	56.5423	61.4655
AAEL001024	AAEL001024		mitochondrial carrier protein [Source:VB Community Annotation]	3	complement(55897496..55916455)	11.7405	12.1514	12.7171	18.7555	20.7207	16.1695	23.0211	21.1066	19.052	21.9386	19.9753	18.9711	12.0571	12.22	11.9989	12.7757	13.7997	14.0989	17.5642	17.2868	15.393	18.6902	20.3692	20.5377	17.4506	16.3514	17.5008	16.0807	18.3095	17.2156	17.5308	19.5536	15.9878	14.8787	14.09	14.8388
AAEL001029	AAEL001029			3	55522585..55524511	8.35647	7.54519	8.87874	9.65041	9.80922	11.3684	11.9047	10.7624	11.4109	9.67663	9.66903	8.84733	8.89773	10.1273	8.78624	9.86074	10.9033	11.6185	7.61752	9.74883	7.63735	10.6305	10.772	9.91295	12.9653	12.1851	12.879	8.46373	9.57407	10.3181	11.0982	10.1127	10.4422	8.92367	9.75424	10.7896
AAEL001030	AAEL001030		S-formylglutathione hydrolase, putative [Source:VB Community Annotation]	3	55933198..55934535	22.3273	23.7117	24.1427	23.0493	23.3649	21.6193	20.1899	21.7289	20.7708	20.9026	19.4787	19.7776	27.3465	22.814	26.8871	32.6049	25.9592	28.8364	22.2204	23.4283	21.0036	24.8603	26.6084	25.4454	27.3786	28.74	25.4153	21.5815	28.4574	28.8687	24.6136	24.7541	25.8126	24.3454	24.9548	23.2524
AAEL001031	AAEL001031			3	55698748..55699892	130.578	131.608	136.352	37.7975	53.0861	18.7856	50.6185	56.2604	47.874	37.222	37.4596	39.8866	102.07	103.289	98.577	100.3	93.2464	96.5874	98.1334	95.8829	92.3098	18.2103	10.7028	20.3405	19.9485	19.7149	18.4736	25.7209	30.8512	31.1636	32.0043	32.454	35.4294	102.874	103.23	119.261
AAEL001032	AAEL001032			3	complement(55534470..55555431)	6.91057	6.18053	6.59734	19.1629	18.58	16.7445	20.0485	17.755	19.7323	17.606	16.878	14.3862	6.9491	7.6028	7.72309	9.2096	9.76562	10.3918	9.76292	10.1108	9.62005	15.8885	19.217	16.6299	15.713	16.9017	15.9805	13.4506	17.3399	16.5476	14.9551	17.3934	14.9243	11.2323	11.3987	10.8985
AAEL001036	AAEL001036		ikappab kinase complex-associated protein [Source:VB Community Annotation]	3	55529579..55564872	4.03066	3.85196	3.97129	9.99664	10.8082	8.19624	7.87741	8.35244	6.9942	6.6457	6.55277	6.62598	4.65319	4.96334	4.65436	5.09001	5.74255	5.24724	4.60021	4.42396	4.12142	10.8836	10.5489	10.8931	8.64345	8.10097	8.75726	8.41888	11.3122	11.2723	8.69477	9.85502	9.26892	6.01388	6.6675	6.18009
AAEL001037	AAEL001037		ribosomal RNA methyltransferase [Source:VB Community Annotation]	3	complement(55146385..55149348)	6.54197	5.63825	6.80236	12.9558	12.0865	12.3922	9.77324	10.7627	9.86772	9.41664	8.20151	8.05556	7.13112	7.50766	7.73207	8.1426	8.18141	8.33602	9.38103	7.08537	7.8371	12.1897	13.4852	12.0215	12.1285	11.6404	12.0782	9.70892	10.9819	10.587	10.4586	10.9967	10.5033	9.97599	9.56257	10.2707
AAEL001038	AAEL001038		cak1 [Source:VB Community Annotation]	3	55924964..55926291	10.1001	7.94419	7.64897	9.35696	11.4986	11.2888	9.66825	10.9593	9.79991	11.0541	9.97567	8.92445	10.3739	12.2675	12.2039	11.6446	11.2576	11.5144	9.23235	7.95859	7.38232	10.9969	10.2943	9.90694	10.2466	10.4382	11.3319	8.23218	10.1709	8.97673	9.02719	9.29819	8.76211	9.44498	9.53329	11.5161
AAEL001039	AAEL001039		metaxin [Source:VB Community Annotation]	3	55498057..55505021	8.3283	9.53008	10.9324	5.01198	6.41261	6.64479	4.7749	4.94619	4.38534	4.69065	4.83461	5.04489	9.65886	9.64363	8.83898	9.70385	8.18889	8.8932	6.95594	7.99004	6.36442	6.65165	6.49991	5.89572	7.0868	6.48323	6.93979	5.51969	6.41438	5.96565	5.85747	4.76361	5.54857	8.5758	7.96628	8.621
AAEL001041	AAEL001041		guanine nucleotide-binding protein beta 3 (g protein beta3) [Source:VB Community Annotation]	2	101762987..101808893	33.3805	29.9159	33.5366	71.8166	69.3487	71.285	79.139	72.4267	70.9918	71.0802	67.6857	63.1809	27.038	27.4064	26.9804	33.0511	35.1605	36.1334	35.5724	37.6382	37.8298	63.7299	68.0527	71.1507	68.4105	69.3161	66.9966	63.3948	71.6357	72.1967	60.3434	64.487	63.9467	36.7143	36.8194	35.5575
AAEL001046	AAEL001046		phosphatase fragment [Source:VB Community Annotation]	3	55680111..55880283	10.2076	10.0126	10.5325	49.6449	49.0656	34.7461	45.0531	41.9439	42.2486	41.8806	41.4916	34.809	9.3944	9.99937	9.55889	12.2099	12.4979	12.8985	13.9345	13.5324	12.922	35.4081	52.0453	47.6116	32.8102	32.382	31.4943	33.4394	49.6708	48.3363	33.4006	42.5682	35.2323	21.2633	20.3831	19.7091
AAEL001047	AAEL001047		adenylate cyclase [Source:VB Community Annotation]	3	complement(54481583..54495163)	29.245	27.0113	27.5516	40.8512	43.8836	39.0311	36.8468	35.215	34.8868	33.3664	31.8597	30.2484	30.4434	26.4448	27.1423	28.5221	26.6301	26.664	26.7606	30.5481	26.4725	36.6663	41.692	38.4015	40.3539	41.1848	40.5434	39.8534	44.1021	42.8063	37.4711	40.7651	36.528	41.041	41.644	41.5113
AAEL001048	AAEL001048		short-chain dehydrogenase [Source:VB Community Annotation]	3	55483512..55485145	32.2739	27.2058	31.1813	26.2329	30.3556	26.743	27.8371	32.3607	28.6292	28.3309	27.8278	26.2218	28.3755	27.9028	30.7353	34.0357	31.8994	32.3152	33.0389	31.3294	28.5823	28.5308	25.4014	28.1671	29.291	29.806	29.8392	27.9635	29.1929	29.3949	28.4427	27.9667	26.9239	31.6008	31.4931	31.4731
AAEL001050	AAEL001050			3	complement(54443883..54456192)	0.498049	0.889072	0.201162	0.556635	0.335148	0.665298	0.265152	0.290821	0.295034	0.535286	0.341687	0.404654	0.476184	0.406253	0.54537	0.184001	0.292701	0.400273	0.760462	0.553094	0.469195	0.501681	0.918765	0.416681	0.27352	0.34894	0.2717	0.189874	0.664895	0.621142	0.243951	0.709153	0.369738	1.03454	1.01272	0.957456
AAEL001052	AAEL001052		heat shock protein, putative [Source:VB Community Annotation]	3	complement(55218179..55219771)	94.5206	95.2183	98.8983	46.1007	55.8094	46.1351	45.7889	49.3674	50.3714	53.2344	45.5186	47.0067	90.6227	84.4078	86.299	86.7649	86.7153	85.4096	175.396	171.984	173.775	52.4976	51.5867	52.2784	52.8799	48.712	48.2874	40.8861	54.9203	54.4348	46.3548	51.7205	45.8241	87.369	84.1485	87.3276
AAEL001057	AAEL001057		lipase [Source:VB Community Annotation]	2	158944733..158945941	0	0	0.0969483	0	0.0807608	0	0	0	0	0	0	0	0	0	0.140179	0	0.0705324	0.0701484	0.162888	0.164036	0	0	0	0	0	0	0	0	0	0	0	0	0	0	0	0.07383
AAEL001060	AAEL001060			1	complement(185316227..185655223)	1.01747	1.24849	1.00998	14.1737	11.2856	8.52344	6.15131	6.52302	5.83431	6.22068	5.53696	4.19264	0.342446	0.422003	0.428032	0.675341	0.658773	0.705585	1.06789	1.14907	1.28492	8.00402	10.6717	11.3114	7.84722	8.01456	7.83532	9.32265	14.4897	14.6394	6.56047	9.56276	7.15512	3.11781	3.30431	2.67872
AAEL001062	AAEL001062			1	301107499..301205893	5.90443	5.85559	5.13966	17.1247	14.9281	24.3975	13.8847	14.6407	14.5177	15.5456	14.8993	13.7639	6.06449	6.74366	6.837	7.17088	8.00197	8.45425	7.25375	7.2469	7.41067	14.3297	13.174	13.3148	17.4377	16.7212	16.158	16.0932	14.8928	14.6146	13.4908	16.2398	18.2497	7.3097	7.51036	8.6892
AAEL001063	AAEL001063			1	300928780..300930555	0	0	0	0	0	0	0	0	0	0	0	0	0	0	0	0	0	0	0	0	0	0	0	0	0	0	0	0	0	0	0	0	0	0	0	0
AAEL001065	AAEL001065			1	complement(185198721..185212770)	31.058	28.2138	28.601	35.993	35.0068	34.1661	48.7538	50.5372	51.4328	51.4887	43.3817	47.2845	29.8772	32.7034	32.6485	36.7173	33.7674	33.3112	27.9262	30.9884	29.7906	39.0815	37.5012	34.5066	33.1383	35.589	33.4987	31.827	34.7247	34.3957	36.5103	33.4124	33.9188	28.0991	28.1758	28.8501
AAEL001067	AAEL001067			1	300886652..300888673	0	0	0	0	0	0	0	0	0	0	0.0386733	0	0	0	0	0	0	0	0	0	0	0	0	0	0	0.131647	0	0	0	0	0	0	0	0	0	0
AAEL001068	AAEL001068		myosin light chain 2V, putative [Source:VB Community Annotation]	1	complement(299659286..299678129)	1.427	1.30633	1.44091	0.754962	0.830993	0.776278	0.333938	0.997054	0.939248	0.44241	0.52715	0.89185	0.726577	0.732579	0.801322	0.486641	0.56447	0.481197	1.58293	1.8754	2.35022	0.425267	1.19655	1.01019	0.861189	1.96537	1.88201	0.334783	0.732707	0.273797	0.358442	0.520987	0.814895	1.35118	1.71694	1.60376
AAEL001073	AAEL001073		malic enzyme [Source:VB Community Annotation]	1	complement(299178034..299188549)	0.0560843	0.166861	0.113262	0.0482166	0	0.132208	0.255928	0.109163	0.147658	0.0376735	0.0769534	0.0701036	0.0824956	0.29112	0.081884	0.16576	0.370806	0.245858	0.095149	0.0479099	0.24016	0.0434564	0.0940548	0.140765	0.0440007	0.0436593	0.174832	0.0855254	0.0467953	0.0932607	0	0.310553	0	0.129442	0.0877237	0.129381
AAEL001074	AAEL001074		cadherin [Source:VB Community Annotation]	1	complement(299867405..300050300)	0.0148917	0.0295371	0.0451108	0.153632	0.10021	0.0936116	0.0906067	0.0289852	0.0784137	0.0800256	0.0919483	0.0372283	0.0219045	0	0.0108711	0.0330099	0.043759	0.0435208	0.0631608	0.0381636	0.0255072	0.138464	0.174816	0.161964	0.210298	0.150704	0.255321	0.215736	0.198804	0.148578	0.0729417	0.0471195	0.110552	0.0687399	0.0349391	0.0687073
AAEL001076	AAEL001076		lipase [Source:VB Community Annotation]	2	158638374..159213040	0.386006	0.30361	0.524173	0.446289	0.403064	0.198721	0.354315	0.388615	0.183981	0.473877	0.392664	0.191334	0.176209	0.108573	0.223487	0.206535	0.234677	0.175049	0.451637	0.341115	0.20519	0.237212	0.334832	0.41203	0.501252	0.445554	0.529036	0.19283	0.422027	0.409473	0.206457	0.294815	0.252524	1.84324	1.84253	2.09825
AAEL001080	AAEL001080		RNA 3' terminal phosphate cyclase [Source:VB Community Annotation]	1	complement(28333156..28334525)	8.95383	6.86924	8.01761	9.07754	10.0184	7.30113	6.8098	7.12454	7.50574	7.54655	8.46081	7.76048	9.50503	8.39343	7.76964	9.67413	9.37006	10.3065	8.95665	7.21583	9.83853	10.014	9.56194	10.1058	9.80805	8.54834	10.0719	8.43719	8.66899	8.21705	8.75762	8.82007	8.50045	7.5383	9.44679	8.63895
AAEL001082	AAEL001082			1	299399179..299421642	61.1381	54.3492	60.2949	9.05528	14.3221	10.8278	19.1535	14.0785	20.1205	14.2037	26.7854	14.6506	9.66857	11.0404	11.9094	11.118	11.4029	11.2251	24.5872	24.0163	23.8062	8.59082	10.0936	10.866	13.4204	11.8367	12.6522	4.46838	7.86326	8.82321	6.72369	6.76572	8.88409	108.449	105.538	106.084
AAEL001085	AAEL001085			1	185219671..185221539	10.3953	13.1497	9.63983	13.132	9.5471	0	3.79172	0	0	3.20641	8.44164	0	10.1418	10.0683	12.4671	13.4025	12.6238	7.98255	15.6565	15.3138	24.619	15.1232	9.60607	8.78575	4.24425	7.92719	11.408	4.20571	12.4794	4.14513	4.15655	4.27935	0	4.16193	11.2823	13.4587
AAEL001086	AAEL001086			1	complement(28309725..28311059)	4.0539	5.13238	5.22566	6.97041	7.18266	6.37086	8.13434	7.66667	7.77773	7.18441	6.09493	6.57663	5.26517	6.14014	6.98917	7.90268	6.77988	6.93202	5.5606	4.49457	5.31859	7.81939	7.23244	6.27807	6.22561	7.52019	7.05803	5.12972	7.12478	6.74109	5.98513	7.70991	5.83403	7.29929	5.73376	6.83155
AAEL001087	AAEL001087		synaptic vesicle protein [Source:VB Community Annotation]	1	complement(299068020..299070066)	13.8712	13.1686	13.1086	2.44622	4.3879	2.51529	4.46334	3.99985	5.38438	4.85795	4.14817	3.96417	14.0383	14.2861	15.0161	13.2277	12.1497	12.8199	15.5881	16.6095	13.1996	2.75589	2.33618	2.38052	4.92974	5.26066	4.80454	3.88706	3.51171	3.20361	4.06498	2.48525	5.37863	15.8249	15.8088	17.1849
AAEL001088	AAEL001088		beta-1,3-galactosyltransferase [Source:VB Community Annotation]	1	185233443..185284565	23.3502	22.2119	21.2021	41.4806	41.4367	34.0278	45.4846	40.0769	44.735	39.1725	44.1761	40.6533	19.1665	18.9273	20.068	23.349	23.9143	24.2846	27.7908	28.1139	28.2365	33.8545	38.9591	37.8249	35.9844	35.5893	35.3271	34.109	35.3374	34.9405	30.8057	36.1642	34.1237	25.2046	27.6252	25.1011
AAEL001089	AAEL001089			1	185219686..185221532	15.8216	12.8965	17.1796	5.58991	13.3084	20.8622	20.1925	24.7487	22.6107	20.1638	13.6052	21.6729	12.2738	11.893	12.1037	14.0124	10.4287	17.2602	13.421	9.44238	7.33185	6.12961	15.72	11.4235	20.3196	11.5572	8.8676	15.0381	8.22811	16.6685	16.0124	14.83	16.9837	19.3419	9.15308	9.08304
AAEL001091	AAEL001091		Malic enzyme [Source:UniProtKB/TrEMBL;Acc:A0A1S4EXR8]	1	complement(299200760..299218424)	93.5005	89.1478	89.6784	125.038	128.097	102.998	115.284	110.56	106.945	96.2473	96.6403	87.5497	60.6661	62.0501	59.9447	64.3851	63.1661	64.2086	89.5077	90.9332	92.9174	89.8319	121.33	119.252	95.8028	93.4665	93.5415	78.1851	93.1019	94.8773	83.3157	96.0065	93.3905	92.0269	89.6517	95.0446
AAEL001092	AAEL001092		udp-glucose pyrophosphatase [Source:VB Community Annotation]	1	299177196..299178149	132.651	129.729	127.997	101.594	115.915	86.5879	78.4888	91.8762	80.7687	67.5094	75.7679	69.0235	125.447	122.024	129.265	129.567	131.253	136.366	130.22	131.347	130.841	92.7049	107.011	98.66	97.5246	95.6216	90.2769	75.0385	91.432	97.0273	91.4611	96.4868	92.11	98.2764	104.99	115.97
AAEL001094	AAEL001094			1	complement(28161252..28223598)	99.0217	99.5135	99.1378	172.741	181.697	178.609	262.399	248.171	246.348	249.959	248.157	226.856	82.8579	77.349	80.3575	96.4297	99.5807	99.9604	121.204	114.616	121.083	175.892	208.938	210.378	171.166	181.204	174.429	151.598	188.505	194.135	155.444	182.706	160.434	106.32	110.101	111.167
AAEL001095	AAEL001095			1	300003281..300005031	5.02062	5.98836	6.1657	4.37464	5.02207	5.01127	5.36641	5.72242	6.74309	7.29188	6.14406	4.53709	6.58656	6.3391	8.12263	6.61724	7.52602	7.63375	6.61845	5.15821	5.22945	6.41353	5.51831	6.64114	5.53576	6.12659	5.55179	4.75923	6.05717	5.58454	5.59405	5.63521	6.21195	9.13431	7.00398	6.99096
AAEL001096	AAEL001096		lipase [Source:VB Community Annotation]	2	complement(158958029..158959292)	0.547031	0.632923	0.184122	0	0.230068	0.50148	0.0693404	0	0.0600091	0	0.125097	0.0569809	0.469373	0.338036	0.266224	0.404194	0.468836	0.266448	0.464029	0.467299	0.702735	0.211931	0	0.22883	0.286114	0.283894	0.213157	0.139032	0.0760714	0	0	0.14424	0.150408	0.631271	0.142605	0
AAEL001098	AAEL001098		clip-domain serine protease, putative [Source:VB Community Annotation]	1	299625882..299627035	50.3846	48.0537	44.3113	60.6955	72.7144	90.3561	63.4285	67.2903	55.4946	67.7578	57.9126	62.5347	58.3481	52.9545	57.1739	54.1164	51.1921	56.4797	49.2023	46.6855	43.9335	78.7884	68.8235	64.2494	82.6444	73.7791	75.4445	62.9695	83.4859	90.0327	66.4245	91.6848	88.064	54.0797	54.022	56.0851
AAEL001099	AAEL001099		DEAD box polypeptide [Source:VB Community Annotation]	1	complement(28252710..28303071)	6.20031	6.64567	6.83869	18.7798	17.3914	16.8459	22.0727	21.5991	20.9389	19.1427	20.467	17.3187	7.48906	6.41917	6.54569	9.09217	9.39005	10.1927	9.93241	9.75796	9.86452	17.5355	18.0767	17.5572	17.961	18.6199	17.5813	16.6738	17.49	17.587	17.1902	17.9963	16.9955	12.7325	12.8314	13.3682
AAEL001100	AAEL001100		phosphoserine phosphatase [Source:VB Community Annotation]	3	complement(406542217..406590396)	36.1928	33.2779	31.163	26.9186	22.1366	22.9718	22.5331	23.9916	19.7963	22.0879	20.4415	21.8484	23.8121	26.6302	22.8982	25.4156	25.8047	26.0742	63.2587	62.0269	59.4938	20.0001	222.317	218.437	25.2252	25.9905	24.5326	24.0021	26.3123	24.54	17.8651	16.1126	18.8381	27.6715	24.7507	28.0036
AAEL001101	AAEL001101		ATP-dependent transporter [Source:VB Community Annotation]	3	complement(406460452..406484817)	11.4758	12.1644	12.9934	28.1098	26.5217	28.0571	23.4364	23.2397	20.7531	21.9379	19.6437	20.3642	11.9267	12.5274	12.1953	14.2897	13.2674	15.147	21.001	21.8883	20.4296	24.5474	27.2587	26.5363	28.0134	27.0346	27.3579	23.2663	28.788	28.624	23.6819	28.7213	26.07	20.0309	18.6559	19.0666
AAEL001102	AAEL001102		adenosine kinase [Source:VB Community Annotation]	3	407099770..407114978	93.1481	88.2646	84.8434	60.3994	76.6075	66.219	71.0958	68.7758	62.2381	66.4147	60.5469	62.8298	91.444	94.0445	92.522	86.5379	88.2319	91.327	87.317	83.8937	87.3751	67.0975	68.6469	69.6028	65.8557	66.8298	65.8053	57.8048	70.7304	72.0672	65.2756	66.9252	64.0397	75.8094	77.7135	80.5572
AAEL001103	AAEL001103		prefoldin, subunit, putative [Source:VB Community Annotation]	3	complement(407139393..407140241)	94.2461	99.9658	99.5767	71.9029	84.1317	69.5191	145.612	134.138	142.86	144.749	142.268	147.451	101.102	108.88	97.2774	107.684	104.082	109.785	105.889	101.836	99.9577	79.4335	84.7834	88.2479	71.3696	77.0107	72.5971	59.2488	74.9911	81.0837	74.0086	80.9703	76.8387	84.9909	82.0052	90.35
AAEL001104	AAEL001104			3	complement(406816017..406851432)	26.694	27.5422	24.7772	39.8964	38.0849	36.9084	40.5259	38.002	39.0255	41.1036	42.2265	40.7136	26.1639	26.7226	26.8693	34.5925	34.0534	33.943	31.3527	34.0294	31.1705	36.5144	36.2436	34.6589	42.4491	43.9979	42.8067	35.7358	39.1058	39.2667	37.046	37.643	39.3373	32.5819	31.6761	30.4743
AAEL001105	AAEL001105		von Hippel-Lindau disease tumor suppressor, putative [Source:VB Community Annotation]	3	1421195..1422664	32.7029	36.7567	34.5628	32.1451	39.4284	30.1511	44.2723	41.5866	44.4133	42.1776	44.7222	47.7586	36.0776	37.1031	36.8446	42.4476	42.1225	42.8489	36.433	35.6654	34.9161	28.2958	37.6593	35.477	33.0119	28.7674	31.348	28.8416	33.0166	33.4441	29.189	30.8705	29.2232	31.7846	35.2096	35.374
AAEL001106	AAEL001106			3	complement(1615944..1617481)	25.7926	26.889	27.6915	37.0686	40.9079	40.4731	53.4726	47.733	52.0038	48.6893	45.9965	50.1078	29.9969	30.3599	27.9597	37.025	35.3844	40.1867	32.3573	33.0499	34.7309	40.3917	36.8709	39.1278	37.3016	36.7703	37.4166	37.4368	38.828	40.1768	38.053	36.2581	36.9754	27.9715	25.5183	29.9894
AAEL001109	AAEL001109		Glutaredoxin [Source:UniProtKB/TrEMBL;Acc:Q17M81]	3	complement(1679162..1679864)	84.4621	86.8404	80.9344	59.7209	67.4208	55.6676	55.9782	58.4896	58.7696	53.262	57.8271	63.1295	88.9943	91.3911	91.3545	88.6447	91.0453	97.4762	83.9287	82.1644	85.9166	64.9104	68.3654	58.1169	62.3427	64.4084	69.7191	57.1714	59.8301	61.6257	60.2267	58.7677	55.7354	67.764	76.705	78.866
AAEL001112	AAEL001112			3	406507714..406535964	14.2889	13.433	14.784	26.5544	25.092	24.8241	22.092	22.8083	20.5104	20.4324	19.3909	18.5946	14.2518	15.5597	14.7463	16.4008	17.1114	15.2735	15.0431	15.8179	16.0259	23.5385	24.5208	26.8238	24.0483	26.2997	23.3697	23.3419	26.3923	27.9267	23.809	25.0833	23.8309	18.0704	17.9717	20.7712
AAEL001113	AAEL001113		inorganic phosphate cotransporter, putative [Source:VB Community Annotation]	3	complement(406331471..406406403)	70.064	69.5134	70.3336	265.915	202.297	270.926	228.322	210.111	205.779	204.429	215.029	207.261	78.1653	76.4464	76.9451	89.5101	92.002	91.3729	108.319	110.907	108.835	243.198	399.031	368.885	156.643	160.529	156.512	258.655	179.919	183.857	185.61	164.858	194.179	115.929	115.584	120.801
AAEL001114	AAEL001114		amino acid transporter [Source:VB Community Annotation]	3	complement(933367..959144)	11.0278	9.40784	11.0955	23.753	22.6084	20.8403	25.6425	23.4392	25.5739	24.0817	22.2902	23.0235	11.221	11.0499	11.9169	14.077	14.4023	16.0277	11.5339	11.3789	10.7308	23.5824	24.9237	24.7354	24.281	22.0003	21.1314	20.4333	24.0752	22.4129	22.3614	23.1373	21.0945	17.6675	17.1563	17.6591
AAEL001116	AAEL001116			3	406869836..406875670	3.4907	3.24909	3.72165	10.1766	10.3834	8.59642	9.53666	7.97097	9.16463	9.62811	9.16445	7.65399	3.78637	3.77426	3.48781	4.5821	4.95677	4.98677	4.31751	5.24751	4.55943	8.65817	10.4979	9.41384	7.51207	7.49933	8.55631	9.30803	10.2671	9.95532	8.99472	9.08595	8.39672	6.61623	6.92406	5.71336
AAEL001118	AAEL001118			3	complement(1259305..1347860)	5.27731	4.19946	4.18005	8.06878	10.1805	6.00906	9.4693	9.75919	9.77577	7.34457	7.08925	7.20871	3.83477	4.14764	5.02898	5.0201	5.75719	5.74893	5.5488	4.99403	5.22326	6.51313	9.53911	9.25327	5.92533	6.00235	5.29484	4.28884	7.77819	7.80333	7.24906	7.69914	7.08997	4.9352	5.36292	5.66185
AAEL001119	AAEL001119		DNA-binding protein Ewg, putative [Source:VB Community Annotation]	3	complement(1023423..1041239)	13.2053	12.5112	12.8024	25.3492	25.5104	19.4287	30.8825	28.3263	28.7783	27.6014	28.031	25.6412	15.0404	13.8527	13.622	15.9975	16.5085	15.757	14.4174	14.4471	14.1412	21.5247	25.554	24.4921	20.869	21.8712	20.4675	18.676	23.1258	22.624	20.9587	22.3744	21.3159	21.1286	21.742	19.0942
AAEL001123	AAEL001123			3	complement(406774993..406793290)	19.598	18.2212	17.6347	21.7063	30.4439	14.2818	23.4997	25.2766	23.3021	16.6149	18.3517	17.6565	16.1281	15.7925	15.3163	16.028	15.1518	17.0612	19.3392	18.463	18.9161	12.4299	26.1407	25.4869	10.0437	9.22757	9.54577	8.43553	16.7477	18.9226	12.7089	18.9721	15.7093	11.6424	13.6275	12.7307
AAEL001124	AAEL001124			3	407123761..407132446	11.839	12.595	12.1174	15.1747	16.703	13.0661	14.0382	15.9558	14.0972	13.9893	12.8478	12.5786	13.7731	14.2859	14.7316	15.9446	15.3782	15.1765	11.686	13.1934	12.5357	17.4293	15.7932	14.0918	14.6079	13.0702	14.4268	13.7045	15.1315	16.5994	15.947	16.0057	15.758	14.6557	14.5197	14.9385
AAEL001126	AAEL001126		rest corepressor (corest) protein [Source:VB Community Annotation]	3	complement(1812674..1876186)	29.8883	29.1076	27.7956	57.0183	56.8933	47.1116	73.0362	65.2914	69.5225	67.92	68.2199	64.2956	33.8518	31.1394	32.2481	35.975	35.0866	35.3105	35.4693	37.2767	35.8359	52.7786	58.5192	56.2621	48.539	48.9069	49.1943	43.3903	55.138	56.2359	50.263	55.5131	50.8605	41.2512	42.098	40.3813
AAEL001127	AAEL001127		defective proboscis extension response, putative [Source:VB Community Annotation]	3	complement(1147512..1258848)	6.37558	5.91925	7.60202	5.94768	6.36124	5.46274	8.92408	8.05293	8.8169	8.65644	8.14303	8.01165	6.03582	6.08568	6.41193	6.76555	6.20332	5.72355	7.01915	6.40232	6.7962	5.12399	7.08061	6.01491	4.46982	4.59353	5.23294	4.13719	6.64952	5.49824	4.42957	4.85552	4.78341	12.6797	12.7571	9.98774
AAEL001128	AAEL001128		AMP dependent coa ligase [Source:VB Community Annotation]	3	complement(1707809..1792537)	15.1238	16.3531	16.2928	3.17445	4.33976	3.53733	7.15531	8.10584	6.32559	6.9313	4.61528	6.10121	13.5038	13.6904	12.8498	10.8384	10.4414	10.3476	12.829	10.759	12.3026	2.97862	1.22998	1.52344	7.53984	7.44197	6.10999	5.78503	25.9553	26.747	5.53318	8.76254	8.13587	19.5347	21.2427	23.1816
AAEL001129	AAEL001129			3	1689081..1709933	13.467	13.5564	12.1158	22.5897	21.9742	19.9306	27.1458	25.3253	23.3595	24.0097	21.3957	21.1998	15.5641	13.6278	15.3009	16.5344	16.5877	17.2002	14.7734	16.7805	13.6147	21.8502	24.5372	24.1432	22.3225	19.6664	21.5032	19.2625	23.698	23.6566	21.0784	23.228	20.254	18.462	19.4013	20.0105
AAEL001130	AAEL001130		Alpha-amylase [Source:UniProtKB/TrEMBL;Acc:Q17M63]	NIGP01000574	complement(65991..67814)	0	0	0	0.183093	0	0	0	0	0	0	0.0487025	0.0887347	0.20884	0	0.051823	0.15736	0.104301	0.103733	0.0602182	0.242571	0.303986	0	0	0.178175	0.0556946	0.165787	0.055324	0.541276	0.118464	0.118046	0	0	0.0585564	0.327687	0	0
AAEL001131	AAEL001131		splicing factor, putative [Source:VB Community Annotation]	3	406459773..406460955	16.226	14.1496	12.4294	7.21538	10.2756	8.28008	7.09229	8.10731	6.56753	7.83006	5.62989	7.75142	13.7853	14.7981	16.8146	16.9502	16.8523	15.1935	16.6117	18.2423	15.0144	8.23717	7.97573	6.24141	6.95029	6.60599	8.64822	4.90607	6.69145	9.304	7.15597	8.33557	7.69202	11.694	10.5019	10.4694
AAEL001132	AAEL001132			3	1894098..1919235	49.9572	45.3557	50.9644	67.9215	68.361	63.779	67.9989	67.5645	63.1872	64.3478	60.0664	61.2217	54.2411	53.1615	53.9894	54.1894	55.0115	60.8079	55.0465	54.2906	55.664	63.6102	67.8873	65.8387	62.9524	65.4308	65.022	63.2231	68.2398	67.3998	71.4751	64.3693	68.651	57.9277	59.3703	60.1973
AAEL001134	AAEL001134		Probable methylmalonate-semialdehyde dehydrogenase [acylating], mitochondrial Precursor (Malonate-semialdehyde dehydrogenase [acylating])(MMSDH)(EC 1.2.1.27)(EC 1.2.1.18) [Source:VB Community Annotation]	3	complement(1643889..1652068)	84.6314	81.1009	86.0448	41.8127	58.2046	39.8181	54.4432	60.464	50.452	48.4765	44.6749	44.4842	82.2482	82.8844	79.8101	73.8948	74.6234	76.4726	96.593	103.444	98.0205	40.573	109.597	122.215	42.635	47.2465	42.8052	31.3541	48.6475	48.0886	52.2093	53.4465	43.0961	74.6541	79.7167	83.0838
AAEL001137	AAEL001137			3	complement(1367494..1389636)	0.142284	0.376286	0.335234	0.244649	0.319155	0.111803	0.252499	0.369257	0.249737	0.318589	0.455534	0.385344	0.313934	0.175848	0.276983	0.420528	0.487783	0.277216	0.402318	0.486184	0.365567	0.183746	0.397691	0.198398	0.0744191	0.221525	0	0.180813	0.316582	0.433767	0.116155	0.262621	0.195608	0.547318	0.333829	0.364706
AAEL001139	AAEL001139		br serine/threonine-protein kinase [Source:VB Community Annotation]	3	complement(406613655..406674690)	3.22438	3.36169	3.06103	35.4918	33.7054	27.7832	28.652	30.432	29.5306	29.2305	28.379	23.7344	3.01999	2.61579	2.41418	3.90966	4.98033	4.51025	3.71698	4.40236	4.08314	26.4999	32.1207	30.2731	29.5561	29.5413	27.1258	26.3921	33.4108	34.1408	27.9873	28.3836	26.1419	18.1699	18.3631	19.3905
AAEL001140	AAEL001140		MutS protein homolog 4 [Source:VB Community Annotation]	3	complement(406600346..406613647)	14.0566	14.6241	14.014	19.7524	19.4568	16.0436	30.6174	21.4145	28.8395	28.6704	31.0059	28.1348	14.771	14.0189	13.4438	19.9179	21.2244	20.7676	17.5838	18.1067	19.1243	17.044	17.7919	17.6588	18.5139	19.4264	17.6627	14.7878	18.4464	18.4184	15.5061	17.541	15.1722	20.6702	20.1079	16.3846
AAEL001141	AAEL001141		Transcriptional regulator ATRX (X-linked helicase II) [Source:UniProtKB/TrEMBL;Acc:A0A1S4EXX2]	3	complement(959058..1011335)	17.1321	15.9297	16.8749	63.1679	63.1373	50.6209	56.4623	55.2296	54.32	56.6683	50.1195	48.0814	18.4013	17.8169	16.9682	21.8458	22.365	22.8294	20.8026	21.9607	20.8553	52.6102	63.6278	58.8667	47.0358	46.6857	45.7999	45.3046	64.5249	62.773	47.1966	56.6862	51.1856	34.1041	33.7278	35.6447
AAEL001142	AAEL001142		Rab gdp/GTP exchange factor [Source:UniProtKB/TrEMBL;Acc:A0A1S4EXX1]	3	1074079..1138283	1.29786	1.06737	0.974893	3.37458	3.04876	2.5371	2.47974	2.76233	2.26063	2.26458	2.10655	1.7212	1.32702	1.37319	1.24786	1.20456	1.37201	1.51487	0.980097	0.932922	1.11152	2.10937	3.43734	3.57526	3.47688	3.33901	3.33039	2.98081	3.4732	3.68467	2.75215	3.15507	2.54582	2.63014	2.37662	2.99402
AAEL001143	AAEL001143			3	1581604..1616233	2.05561	1.49498	1.66053	0.706898	0.806906	1.18451	1.45916	1.06695	0.992201	1.79506	1.22222	1.4132	1.61261	1.9816	1.55063	1.92389	2.0638	1.10137	1.2206	1.17067	1.05628	1.06185	0.861828	1.03187	0.913876	1.60021	1.06799	0.835918	0.457373	1.25334	1.0628	0.54202	0.678236	1.47601	1.82198	2.68718
AAEL001144	AAEL001144			3	complement(1622271..1643110)	13.7711	12.6949	13.7923	31.6996	29.6967	27.4188	26.567	27.6515	25.1535	26.9741	21.8653	22.9978	12.4062	12.6194	13.2133	14.4494	15.3255	14.5332	11.6182	13.3898	13.6157	23.8276	30.1354	30.5984	21.3446	21.1209	21.1734	23.6465	27.8381	28.4226	23.7943	24.5913	23.3648	18.6337	18.2126	17.7926
AAEL001146	AAEL001146		n-acetylgalactosaminyltransferase [Source:VB Community Annotation]	3	405791125..405819833	0	0.0442399	0.0450439	0	0	0	0.0339271	0	0	0	0.030604	0	0.0656162	0.0330791	0.0976946	0.0329609	0.0327706	0	0	0	0.0382041	0.0345648	0	0	1.81988	2.18775	1.66871	0	0	0	0	0.0705744	0	0.102957	0.174436	0.205816
AAEL001148	AAEL001148		homeobox protein [Source:VB Community Annotation]	3	complement(1936329..2107893)	0.373959	0.247244	0.125868	0	0	0	0.0474022	0.0404374	0	0	0.0427591	0	0.0458387	0.0462173	0.272993	0.276313	0.320504	0.227685	0.105739	0.266211	0.213511	0	0.0522615	0	0.048898	0.0970372	0.0485726	0	0	0	0	0	0	1.15079	1.36482	1.2461
AAEL001151	AAEL001151		n-acetylgalactosaminyltransferase [Source:VB Community Annotation]	3	complement(405849845..405871694)	1.95858	1.21963	1.74771	4.85567	3.79299	5.86963	3.42951	3.39845	3.02796	3.48795	3.21859	3.27369	2.41192	2.46562	1.99503	2.55778	1.84034	1.93015	1.77731	2.29566	1.91142	4.90567	2.74988	2.85801	6.53945	5.95685	7.63183	4.61899	3.07835	3.10537	2.60285	3.53096	3.53166	3.32895	3.38408	3.88778
AAEL001152	AAEL001152		beta-1,3-galactosyltransferase-6 [Source:VB Community Annotation]	2	307495421..307497089	13.1298	10.0587	10.9429	20.784	20.4521	21.0706	25.0966	25.5558	23.2739	22.5858	24.2588	22.4034	10.5761	11.5907	12.5262	13.6025	14.1874	13.8056	14.1429	13.1744	12.1966	20.8852	20.3879	19.6446	20.2203	18.8196	17.7577	17.0559	21.0408	20.9089	20.5865	20.2227	21.4885	15.5525	13.2566	16.4533
AAEL001154	AAEL001154			2	complement(307203837..307221386)	32.7652	33.1658	30.9474	38.7229	38.3141	37.3215	37.7977	34.5512	33.9929	32.0187	35.8379	34.6057	41.9682	43.6961	42.2133	44.3532	45.2789	48.3727	35.7655	36.8854	37.777	38.9017	40.6076	37.3287	38.1934	39.347	39.2588	35.8276	39.842	38.1529	35.7332	38.9111	38.4099	37.648	38.0066	41.0156
AAEL001155	AAEL001155			2	307438970..307444017	6.08724	5.82506	4.20557	6.88592	4.40166	4.36359	5.19818	5.05801	5.13128	6.67149	5.27515	4.6721	5.96923	4.5931	7.01642	6.23376	5.88396	6.63218	5.07302	4.37895	4.48157	5.04763	4.20875	4.55666	4.10544	4.40613	5.40975	4.72278	3.65334	3.99563	4.44627	5.06865	4.40448	5.58685	5.76289	5.74844
AAEL001156	AAEL001156			2	complement(307262361..307273699)	3.77616	3.56659	2.4512	4.94694	4.38636	2.47266	3.28222	4.14162	3.78737	2.29498	2.34391	1.85432	3.10784	3.13351	2.95353	3.18875	3.50058	2.89032	3.432	3.37938	3.54199	3.97089	6.63427	4.28753	2.18666	2.65963	1.82177	2.19369	3.0007	3.8124	3.89006	4.90734	3.41145	2.07508	2.74228	2.28151
AAEL001159	AAEL001159		ribonuclease t2 [Source:VB Community Annotation]	2	307200366..307203839	69.1265	62.0134	66.2093	108.574	110.2	110.972	168.64	148.645	164.035	159.327	183.043	162.668	70.7667	69.7209	69.4396	79.3145	79.4266	78.8997	66.4817	72.7505	70.0007	115.942	109.42	109.282	96.6959	94.3852	97.4131	107.386	116.542	116.131	103.203	117.189	115.213	90.0944	87.136	74.6867
AAEL001162	AAEL001162			2	307894450..307896334	2.53604	2.82945	5.12154	5.99577	6.48848	7.47279	7.63474	7.88414	7.23329	8.0208	8.11932	6.00973	2.72002	5.32827	4.62833	4.45039	4.81282	3.24255	3.22687	2.70801	3.61988	5.64945	7.17695	5.48111	5.05701	4.03067	4.941	7.25123	5.11369	5.71066	6.03842	4.6809	6.53711	4.95893	3.47088	4.06277
AAEL001163	AAEL001163		Macroglobulin/complement [Source:UniProtKB/TrEMBL;Acc:A0A1S4EXZ1]	2	309053752..309071391	0.924731	0.545291	0.35331	7.06911	6.09658	6.93239	6.70987	5.95101	6.49782	5.38906	5.98405	4.52981	0.441148	0.648655	0.71155	0.57247	0.771127	0.712148	0.636016	0.661848	0.64213	5.59659	7.62824	8.80292	4.35296	4.66939	5.47316	5.96461	7.48633	7.93787	5.4884	5.19954	5.93725	1.98045	2.11097	2.26779
AAEL001164	AAEL001164		NADH:ubiquinone dehydrogenase, putative [Source:VB Community Annotation]	2	309081194..309092923	350.05	356.624	340.207	220.174	240.376	220.663	236.663	268.154	236.8	260.337	233.719	220.481	310.493	297.379	316.904	313.199	311.14	310.941	314.003	325.393	319.213	223.539	220.606	233.804	231.69	225.911	238.52	197.61	206.286	217.893	205.868	213.105	199.152	258.023	267.897	292.515
AAEL001166	AAEL001166		protein phosphatases pp1 regulatory subunit [Source:VB Community Annotation]	2	complement(307234449..307248442)	35.7832	36.4684	34.8833	47.1375	52.0147	46.3224	42.0763	45.5764	42.9805	46.5779	42.0842	43.0789	37.9598	41.636	40.1461	43.8632	43.9127	41.8062	40.6349	41.8369	40.2488	46.3169	46.4588	47.7339	42.4985	43.4524	43.9506	44.1946	48.087	47.1634	48.1928	46.3067	47.6066	37.9318	37.3993	41.3375
AAEL001167	AAEL001167		synaptotagmin [Source:VB Community Annotation]	2	complement(309112410..309250566)	8.29303	8.80979	7.86728	10.149	9.33403	9.04411	9.65163	8.75052	9.77083	10.6854	10.0223	9.2962	8.74724	9.03834	8.66084	9.13689	9.90799	10.3715	10.8149	10.4374	10.1859	9.53574	8.56233	7.9258	8.26596	9.53433	9.49894	9.046	8.15071	8.7845	9.9503	9.01134	8.81241	13.6002	13.6408	14.0023
AAEL001168	AAEL001168			2	complement(147822652..148504773)	3.5355	3.37687	3.13525	16.6333	13.5416	14.608	18.991	17.1064	18.0325	18.0527	17.3994	15.7935	3.31983	3.07638	3.40951	4.10646	4.22651	4.13678	4.72543	4.37983	4.81556	13.2221	13.1381	14.0909	13.1114	12.0042	12.5564	12.832	15.4027	15.1424	11.7153	13.3127	10.4706	5.67077	5.91772	5.41728
AAEL001169	AAEL001169		ribosome biogenesis protein BOP1 homolog [Source:VB Community Annotation]	2	complement(148893091..148906299)	6.91205	7.47804	7.69325	13.4042	12.7844	13.3313	11.3801	11.0839	10.469	11.1327	9.40321	9.278	8.3474	7.5718	8.57221	8.79254	8.25131	8.80896	8.66165	7.95107	7.97133	11.5939	13.4358	13.4056	12.0781	11.4647	12.5792	10.8699	12.9107	13.355	10.3236	11.7741	11.6945	9.48716	10.1971	10.902
AAEL001170	AAEL001170		Protein phosphatase methylesterase 1 [Source:UniProtKB/TrEMBL;Acc:Q17M26]	2	complement(307292824..307313570)	26.2824	26.1327	24.8843	33.1008	29.9744	31.112	31.3074	34.0155	33.295	35.6762	29.7864	31.1455	29.6723	30.1705	28.8543	34.1989	30.8921	31.3225	28.3169	26.4172	25.0813	32.7421	32.1127	30.784	31.7062	31.3539	32.4529	29.0444	31.2137	30.7064	31.0413	30.0244	30.4636	29.4632	30.5384	31.0766
AAEL001171	AAEL001171		tRNA-dihydrouridine synthase [Source:VB Community Annotation]	2	307369650..307382855	12.5005	14.8431	14.5468	21.1563	24.2359	21.4949	19.4833	19.9302	19.5917	20.1451	16.9211	16.7462	21.3143	19.4951	19.3966	19.5911	20.2193	20.9283	15.7392	17.0951	14.9783	21.9343	21.9036	24.5275	21.5054	21.3822	20.8381	20.5584	25.0228	23.6296	22.7435	21.3729	20.576	18.5008	19.1579	19.9576
AAEL001172	AAEL001172			2	complement(307810550..307817130)	19.2619	18.2342	17.7699	17.2372	18.7061	18.4376	18.6449	18.916	18.729	18.1142	15.5572	17.7839	27.5599	22.0743	23.0733	28.8528	29.2651	27.0587	24.5831	26.0278	23.0948	19.2666	17.693	19.7042	21.3626	20.1745	19.5146	16.7561	16.4368	17.398	16.2249	18.0764	18.6326	20.4768	23.8287	23.8334
AAEL001173	AAEL001173		amidase [Source:VB Community Annotation]	2	307789750..307811396	11.4505	9.26541	10.7568	17.4355	16.2444	16.2267	16.724	15.1354	16.7045	16.2825	16.8251	14.1525	10.3906	11.5959	10.7918	12.7962	12.7013	13.0692	11.6944	12.4338	11.4165	16.9721	15.9068	15.9901	16.2238	17.3397	18.1359	15.3113	16.9928	16.104	18.021	17.6423	17.5039	14.4629	13.0094	14.237
AAEL001175	AAEL001175		DNA photolyase [Source:VB Community Annotation]	2	complement(309092962..309101274)	7.68519	5.83783	7.65005	13.3547	13.7082	13.0198	14.3014	12.2355	12.9868	11.4231	12.4145	11.3435	9.21982	9.45765	9.3902	10.028	9.48957	11.3892	8.18355	7.35658	7.74875	14.2746	14.3507	13.6345	11.8022	10.0983	13.5077	11.8857	14.189	13.9577	12.8147	13.1933	13.7124	8.80577	9.20735	8.8016
AAEL001176	AAEL001176		s-adenosylmethionine decarboxylase [Source:VB Community Annotation]	2	307819913..307857749	21.9822	23.0736	22.1016	149.626	156.167	121.944	143.226	138.659	124.179	125.007	118.885	110.515	19.23	19.4817	18.9503	20.1062	19.7371	22.6267	24.0655	24.1281	23.5459	126.459	167.571	155.405	99.7911	96.6279	97.3455	110.998	138.605	140.121	120.428	135.84	122.741	82.7027	78.6601	80.5927
AAEL001177	AAEL001177		signal recognition particle, 14kD, putative [Source:VB Community Annotation]	2	307251251..307262391	44.5374	47.8012	43.4923	38.7933	37.9557	37.6438	47.1321	51.8985	47.6359	48.0247	46.1339	43.5839	48.7022	48.5613	55.6137	57.2643	50.2609	52.1281	47.3488	55.8173	49.4351	38.1419	41.0305	35.5451	34.7117	35.2407	36.1934	33.4	37.5275	33.8628	33.8467	30.3632	32.9908	40.0121	46.1744	50.0196
AAEL001178	AAEL001178		serine protease [Source:VB Community Annotation]	2	309182697..309208699	0.408963	0.60837	0.103238	0.175796	0	0	0.0777589	0.132668	0.0672948	0.137356	0	0.0638988	0.300776	0.379076	0.298546	0.151089	0.0751082	0.298797	0.260183	0.262017	0.525369	0.158441	0.428651	0.0855373	0.160425	0.238771	0.318715	0	0	0.340026	0.16693	0	0.253003	0.314628	0.159919	0.314479
AAEL001181	AAEL001181			2	308031905..308603305	6.27053	7.0532	7.51029	0.98016	1.43849	0.490586	2.89032	2.00774	1.64375	2.44338	1.60157	1.28936	6.32865	5.77705	6.85639	5.29509	6.32141	5.49369	6.44738	6.37688	6.41637	1.13579	1.25188	1.3172	0.809271	0.845255	1.03659	0.434646	1.13246	0.993052	0.753444	0.85891	0.940418	12.4884	10.8907	10.6247
AAEL001182	AAEL001182		phosphotyrosyl phosphatase activator [Source:VB Community Annotation]	2	complement(309079860..309081143)	64.4271	62.3771	64.7827	72.9495	86.5877	70.0687	49.2735	71.2823	64.4379	60.2621	63.2755	62.0297	81.4653	79.7361	83.6202	80.2491	78.9264	85.0053	68.4669	69.1801	64.6555	77.1818	81.7134	73.4745	57.4643	58.4894	57.4325	51.7996	72.7512	73.4673	68.6826	68.6876	66.5032	60.8495	61.7868	67.6708
AAEL001183	AAEL001183		zinc binding dehydrogenase [Source:VB Community Annotation]	2	complement(307646692..307670086)	27.1447	25.0455	24.1264	26.457	26.5217	24.8943	22.6575	23.7436	22.7438	19.3005	21.5794	18.7135	24.1902	26.4645	26.8811	26.0907	27.9397	28.2848	24.437	25.5781	25.7081	23.0833	28.3405	26.5055	23.9064	25.6045	22.8045	22.196	23.9106	24.2664	23.5177	21.0537	26.3822	29.0853	25.605	28.8389
AAEL001184	AAEL001184			2	complement(148923329..149048450)	4.9517	4.88098	5.24241	6.06308	7.21957	6.06036	7.12116	6.13327	6.87395	6.59192	6.856	6.18946	3.33278	3.64961	3.74623	3.32613	3.81399	3.96863	4.55676	5.28106	4.80618	5.97607	7.22207	7.15561	8.26411	7.05526	7.69458	5.26286	5.00796	5.14002	5.02231	5.64993	5.32216	4.52521	4.4828	4.49999
AAEL001185	AAEL001185			2	307531391..307533160	25.8962	24.7189	23.6646	32.0593	33.0552	26.9617	31.3155	32.8469	30.979	29.7893	31.7569	27.0285	29.9493	29.6206	30.1998	31.189	29.9626	31.0766	26.6349	25.3847	27.9444	29.2955	37.8914	30.1691	25.7515	25.2493	25.3783	25.027	31.0062	33.1039	27.6941	30.676	31.9877	31.4281	31.341	30.1686
AAEL001187	AAEL001187			2	complement(307744728..307748376)	13.0537	13.0008	14.8076	22.5883	23.3621	19.7288	23.6159	26.0565	24.7887	25.4102	22.2935	20.8299	13.6041	13.181	14.3954	16.8278	17.5468	14.5698	16.7745	16.9876	15.3659	21.3051	21.7517	21.7028	19.9595	19.1993	19.567	17.6191	21.2272	22.9074	19.9979	22.805	22.9553	17.6494	16.6384	16.5304
AAEL001188	AAEL001188			3	complement(121365682..121405577)	13.682	13.462	11.8029	16.8567	17.6708	17.6501	23.5564	21.5282	22.7619	22.7594	22.5425	22.2865	14.8562	14.6194	13.3304	14.4875	14.206	14.7584	14.9416	13.1603	13.7474	16.9037	18.2928	16.3138	14.9179	16.186	17.2115	14.0054	17.5733	16.7052	16.2264	17.0014	17.7728	16.0376	15.4185	15.7401
AAEL001189	AAEL001189			2	309466656..309535469	0.39315	0.155959	0.47638	1.55479	1.58736	1.2357	1.07643	0.918272	1.29385	1.26763	1.29466	0.884564	0.346975	0.116614	0.287003	0.0580986	0.404342	0.574487	0.400196	0.403016	0.875427	1.27944	1.31864	1.05254	1.54222	2.08115	1.47068	1.37892	1.83699	1.89589	1.21961	1.11958	1.42689	0.423447	1.10689	0.906956
AAEL001190	AAEL001190			2	307225794..307231877	35.5773	33.1214	35.5693	31.1305	30.2808	32.1544	30.2132	33.1641	29.5257	29.7548	28.4115	30.145	44.4714	45.0994	44.6036	38.1326	41.3215	41.7643	34.7716	40.6626	37.936	31.2714	31.0112	29.1767	29.7324	29.6112	30.5757	29.3783	30.1541	31.4509	28.5272	29.2553	33.174	41.5429	41.461	45.0375
AAEL001191	AAEL001191			2	complement(307861175..307874103)	7.60561	7.28885	9.04588	24.8029	24.0213	21.8363	21.4135	19.7143	19.9999	20.976	20.0435	17.8252	9.49302	11.0899	9.82304	10.5639	9.42845	11.4342	9.7084	9.83931	9.927	18.8127	24.5898	22.5154	17.7861	17.5627	16.5564	19.544	22.3022	21.3724	19.4923	21.8959	20.6002	12.5182	14.2698	13.5527
AAEL001192	AAEL001192			2	complement(307315978..307317516)	5.09642	7.15372	6.09617	3.37037	5.86971	2.89564	7.93102	4.88353	4.12856	5.95147	7.31555	6.37036	9.28404	4.65129	7.15466	6.60441	6.85428	7.90538	3.59152	6.09504	5.30478	3.52364	3.22149	3.27984	3.26021	4.27253	5.07164	3.04892	3.79438	3.91138	4.09649	4.34156	4.5272	6.69557	3.92444	4.70276
AAEL001195	AAEL001195		juvenile hormone-inducible protein, putative [Source:VB Community Annotation]	2	413340269..413342046	0	0.191268	0.259659	0.607962	0.378531	0.454638	0.537832	0.417099	0.465456	0.561392	1.05851	0.602682	0.283687	0.0953434	0.375445	0.0475014	0.0944542	0.42273	0.109067	0.329506	0.22023	0.298876	0.916404	0.376494	0.756551	0.550499	0.45091	0.784282	0.482761	0.320706	0.262409	0.305123	0.159085	0.296751	0.351943	0.296611
AAEL001196	AAEL001196		cadherin [Source:VB Community Annotation]	2	409722290..410415986	0.342347	0.353096	0.470132	0.753463	0.737193	0.333567	0.187467	0.248768	0.297439	0.38634	0.253657	0.179727	0.201426	0.152317	0.129956	0.151773	0.171017	0.14007	0.499491	0.280751	0.269738	0.498696	0.585607	0.527006	0.343791	0.351784	0.309487	0.407207	0.696975	0.762831	0.234761	0.422461	0.169433	0.463545	0.449802	0.452795
AAEL001198	AAEL001198		sodium/solute symporter [Source:VB Community Annotation]	2	complement(413209977..413247507)	23.6197	25.5502	26.7361	68.8365	67.6506	70.4018	71.7649	64.5173	67.4115	67.7306	66.6964	62.0001	33.2245	32.5864	32.1378	40.0082	40.9146	42.664	38.7584	38.3194	39.641	69.2996	126.555	130.289	67.4581	67.8	66.4523	62.3214	81.2154	83.5036	67.147	66.917	58.5797	43.9471	42.5327	46.4905
AAEL001199	AAEL001199		Putative GTP-binding protein 5 [Source:VB Community Annotation]	2	complement(411472129..411473556)	4.56938	5.01711	4.77872	5.68211	5.42215	5.38571	6.64016	6.2998	6.55218	6.08396	5.82182	4.79364	4.08073	3.99342	4.28873	5.48641	4.49566	5.6635	4.22213	4.3913	5.03141	5.05791	4.99461	5.46123	4.4171	4.6369	4.89642	5.03939	4.62955	4.54539	3.73024	4.38908	4.37484	4.6453	4.91366	5.52152
AAEL001200	AAEL001200		Aspartyl-tRNA synthetase [Source:UniProtKB/TrEMBL;Acc:A0A1S4EY33]	2	411523475..411526992	4.85283	5.62275	4.22092	8.09628	7.39605	6.75806	7.05272	6.95168	6.48313	7.1328	7.0871	5.73556	5.86599	4.84557	5.36652	6.10633	5.11805	6.14333	5.58377	5.17164	5.6786	6.18008	7.33255	8.28081	7.35067	7.33104	7.86343	5.89826	7.93779	6.991	5.80518	6.49929	7.09425	5.65559	6.42563	6.17017
AAEL001201	AAEL001201			2	complement(413247703..413264402)	33.6246	34.1135	34.4457	77.0636	78.858	67.7481	83.9328	79.2335	81.0243	79.9281	76.4657	72.0762	37.2739	37.7931	37.8594	46.1402	44.229	44.4939	43.4055	45.6936	44.3458	69.897	76.6989	74.2105	65.1197	60.9385	60.7842	57.3591	74.5541	72.6668	66.9957	73.8052	66.3167	53.0834	52.116	52.3696
AAEL001202	AAEL001202			2	413378261..413387646	11.7542	11.5355	12.8579	13.5789	16.4784	14.1427	18.1586	12.8691	16.0373	14.5576	14.6159	13.2384	14.0477	14.3453	15.3737	14.9273	14.5713	18.1597	11.4247	11.8191	14.2609	16.7921	15.1947	14.2386	15.7537	12.3908	12.5954	12.6031	14.2003	12.3178	14.8932	9.78223	16.3612	11.021	13.1186	13.8403
AAEL001203	AAEL001203			2	413352665..413356619	20.0614	19.1919	19.6202	41.2711	39.8495	35.894	26.9481	25.8271	27.1351	25.1778	21.4694	22.6621	20.2329	18.8218	18.7306	21.6376	21.5127	20.1285	20.0598	21.548	20.489	31.7911	37.9728	38.4809	29.2209	29.6998	29.7636	32.0951	32.5566	35.7188	31.2744	32.4244	32.1853	22.0743	20.4671	20.1545
AAEL001204	AAEL001204		sterol o-acyltransferase [Source:VB Community Annotation]	2	complement(411551417..411574436)	39.4862	37.8278	38.4729	96.5376	91.7353	97.6971	101.103	100.514	98.7389	97.7808	98.5126	93.3628	43.2367	40.7934	40.4349	47.7168	46.7015	47.367	48.8363	45.345	50.5636	90.9735	121.003	119.959	93.1666	87.5112	88.655	95.6644	98.6636	98.0367	88.6199	88.5598	91.6197	49.6828	50.7353	52.1439
AAEL001205	AAEL001205		ubiquitin protein ligase [Source:VB Community Annotation]	2	413315371..413328811	22.4644	23.7114	24.8953	102.896	91.1673	90.7128	77.5746	71.9673	74.9731	75.0899	74.9163	72.9229	25.7251	26.9744	26.9804	36.0727	37.525	36.4184	32.2605	32.6073	33.1494	88.1871	89.6109	91.6709	83.4049	77.9142	80.9429	93.5314	93.8546	97.0888	86.2349	84.5924	86.3641	46.1286	45.5803	42.0032
AAEL001206	AAEL001206		threonyl-tRNA synthetase [Source:VB Community Annotation]	2	complement(413338188..413348859)	61.8478	60.1334	61.0732	84.1557	82.1154	78.0189	59.3164	65.4028	56.7718	59.6954	54.5463	52.2727	64.3836	64.2409	64.5702	64.6555	66.0082	64.0152	68.3118	64.8114	67.865	77.7559	87.7681	85.0976	72.8728	71.5698	74.1894	71.1981	82.9081	83.0885	75.7347	78.152	74.5541	74.0251	73.3541	76.2339
AAEL001207	AAEL001207			2	complement(411815399..412010105)	1.95395	1.84248	2.07003	12.6126	13.2024	10.2189	11.0846	12.7188	11.3639	10.3065	10.1087	7.94771	1.43705	1.73395	1.59008	1.46741	1.2001	1.94246	1.84767	1.50497	1.59111	8.14083	13.5639	13.0778	8.54437	8.07911	8.68722	6.83856	12.4813	11.4253	9.12615	10.5154	9.03625	6.38256	7.54041	7.46332
AAEL001208	AAEL001208		Ubiquitin-conjugating enzyme variant [Source:UniProtKB/TrEMBL;Acc:A0A1S4EY35]	2	complement(411415084..411455344)	5.17345	5.0432	4.8974	106.467	95.5387	98.0714	76.3455	64.3844	81.0272	75.3477	75.845	68.7631	3.93458	3.83629	3.99124	13.618	14.835	13.8952	7.70475	8.5877	8.20679	90.6716	84.4924	88.8765	83.5054	83.5897	83.0413	100.363	112.673	113.082	93.3942	106.332	98.5615	24.9434	25.5863	22.9425
AAEL001209	AAEL001209		sodium-dependent phosphate transporter [Source:VB Community Annotation]	2	complement(413387664..413425441)	21.9439	21.3007	21.8557	45.9918	46.9005	47.4178	50.8772	44.9981	46.6567	46.6554	47.194	47.2737	25.0152	25.0986	24.6841	26.2864	26.4033	26.1381	22.7038	24.6248	22.1248	44.5169	36.1313	40.7232	40.1967	39.6001	41.2248	47.0766	46.7445	47.2708	42.9122	44.7373	46.2936	31.59	30.943	32.7511
AAEL001210	AAEL001210		NADH ubiquinone oxidoreductase subunit, putative [Source:VB Community Annotation]	2	413266426..413267167	206.683	216.781	213.207	143.623	150.223	143.694	158.041	187.203	179.997	172.7	160.301	166.147	216.86	205.684	203.437	216.358	217.022	203.744	205.622	210.726	206.642	148.615	142.108	135.563	149.601	150.323	151.94	136.881	130.852	137.042	145.187	131.854	143.477	174.035	187.684	195.125
AAEL001211	AAEL001211		COMPASS component SWD2, putative [Source:VB Community Annotation]	2	complement(411489299..411490880)	23.5007	21.8811	25.6931	30.8873	29.9359	28.2305	37.4826	40.3668	36.1664	35.2631	32.9412	32.1224	27.4178	26.0145	28.3871	25.8591	32.3546	29.3991	26.8905	25.2025	23.8188	27.7724	29.7002	28.9968	31.6353	30.9292	30.8319	28.7471	34.3499	26.4272	27.6732	29.289	26.9155	26.2091	22.7426	29.4469
AAEL001212	AAEL001212		phosphoinositide-binding protein, putative [Source:VB Community Annotation]	2	413440964..413465923	18.6198	14.2979	17.3279	43.7077	42.3711	42.0121	41.4626	40.2936	41.4152	37.9929	37.6016	33.5614	20.5626	17.6161	19.8137	19.0196	18.5667	18.295	19.8051	16.5541	18.4958	39.483	41.8955	42.2896	38.2375	41.6213	37.0277	37.2951	45.1465	42.4153	38.9778	41.6472	39.817	27.8412	31.8629	29.8927
AAEL001215	AAEL001215			2	413275151..413296616	41.0445	41.4349	41.6196	67.8933	71.0888	61.8153	70.006	64.2988	66.8831	65.5533	62.2875	62.7232	46.0123	42.1865	42.9214	42.1958	43.447	43.7482	46.7895	47.2673	46.5349	61.1233	66.2187	65.6713	52.5479	47.5901	50.14	50.8053	66.6505	66.3076	58.8492	62.6406	56.7479	52.0283	49.7748	50.5055
AAEL001216	AAEL001216		DEAD box ATP-dependent RNA helicase [Source:VB Community Annotation]	2	complement(413303061..413308388)	100.712	99.8789	97.7781	173.322	155.176	149.412	188.132	167.613	172.672	180.67	174.453	172.162	133.922	131.401	130.055	153.811	154.589	148.821	146.619	147.703	146.24	159.539	157.49	149.998	181.618	180.255	180.874	139.25	152.83	152.49	161.317	167.451	155.762	131.139	135.83	139.427
AAEL001219	AAEL001219			2	complement(413476692..413497652)	2.50482	2.13423	2.42237	23.9911	18.725	22.1493	12.4229	12.1083	14.0717	13.7449	14.2073	13.5601	3.11357	3.76715	3.45104	4.50964	4.82052	4.69117	2.21454	2.50138	2.23583	11.3443	53.3659	55.43	16.6345	15.1872	16.8813	31.1495	21.7826	22.0578	12.845	17.0233	19.7882	5.1297	5.35261	4.47619
AAEL001223	AAEL001223		engulfment and cell motility protein [Source:VB Community Annotation]	2	complement(413375163..413377857)	1.4327	1.74561	1.364	12.106	11.2937	9.93895	6.22648	6.6661	5.68495	6.81919	5.19535	4.4259	0.903166	0.940981	0.776941	0.907373	1.50356	1.37574	0.97225	1.36375	1.36723	7.96109	11.9447	11.6781	7.00103	7.36096	7.01824	9.26974	10.9977	11.6397	7.75273	10.7179	8.23866	3.65307	3.13732	2.83293
AAEL001227	AAEL001227		sidestep protein [Source:VB Community Annotation]	3	complement(75652337..76714192)	0.714117	0.47214	0.587547	2.22837	1.71306	1.57948	0.784505	0.943798	0.940062	1.22588	0.798389	0.446311	0.213972	0.235352	0.308925	0.410395	0.524605	0.405805	0.51602	0.858564	0.588935	1.2706	2.06252	1.85873	0.809261	0.844161	0.948161	1.02849	2.44957	2.26501	0.885257	1.50638	1.17809	0.75287	0.827392	0.691499
AAEL001228	AAEL001228		myelin transcription factor 1, myt1 [Source:VB Community Annotation]	1	113609606..113657740	8.91932	9.13651	9.56918	14.1002	14.314	8.82982	13.1208	12.6207	12.2048	11.0761	9.62149	8.94842	9.36498	8.52857	8.58875	9.6254	8.96632	9.68921	9.25836	10.4013	9.44788	9.57088	14.023	11.635	7.06667	7.19456	6.90532	5.77167	10.8938	11.0261	8.38312	10.6529	9.12386	11.7149	12.3907	12.0026
AAEL001229	AAEL001229		metalloproteinase, putative [Source:VB Community Annotation]	1	complement(113562676..113564012)	0.547031	0.542506	0.920608	0.156764	0.383447	0.28656	0.277361	0.295761	0.300046	0.183728	0.312742	0.170943	0.469373	0.338036	0.798673	0.741021	0.736743	0.399672	0.696043	0.545182	1.01506	0.282574	0.382243	0.91532	0.429171	0.283894	0.28421	0.0695159	0.0760714	0	0.223286	0.21636	0	0.771553	0.570422	0.490756
AAEL001231	AAEL001231		MIND-MELD/ADAM [Source:VB Community Annotation]	1	114848102..115918270	0.559695	0.555065	0.428737	1.47672	0.795472	0.606609	0.719242	0.738782	0.622453	0.764891	0.648793	0.410111	0.19872	0.271919	0.338137	0.285208	0.368629	0.310219	0.327429	0.461631	0.396692	0.62808	1.01954	1.17871	0.635948	0.676086	0.947573	0.603339	1.14333	0.946745	0.378133	0.702275	0.382071	1.20268	1.38863	1.43957
AAEL001232	AAEL001232		tubulointerstitial nephritis antigen [Source:VB Community Annotation]	2	complement(60889002..61195048)	18.1198	17.5634	19.497	53.6417	43.3798	56.1789	44.2425	44.6574	42.1204	40.5904	37.7715	37.9195	9.19584	8.48141	9.03788	12.5101	10.9622	13.059	14.675	14.2181	14.1841	39.8964	48.7436	50.7947	41.2002	41.1997	39.0411	42.5416	36.5654	36.4365	35.6085	34.277	36.216	18.0086	17.5053	18.0947
AAEL001235	AAEL001235		palmitoyl-protein thioesterase [Source:VB Community Annotation]	2	371627693..371629282	30.5386	30.2078	28.2866	44.8431	50.3797	42.4121	51.3133	49.0473	54.3804	48.2363	48.0738	45.2248	33.0225	28.9652	29.8398	39.4734	35.5934	36.2645	31.3269	32.087	34.9396	42.4948	47.244	45.6853	40.4269	39.2532	42.5563	38.2064	45.2331	44.0239	37.1057	38.4516	38.1431	37.5787	31.8445	36.4687
AAEL001236	AAEL001236			1	complement(59706296..59708408)	22.8676	23.4551	23.3014	41.0249	41.237	41.9679	49.0387	48.1001	53.9858	51.0274	51.9363	46.2365	28.2607	30.3912	26.5648	29.8197	30.3763	30.8594	28.1224	27.5625	27.0067	41.2223	40.8886	41.0151	37.9294	37.8383	36.8632	37.6584	41.0789	38.4164	36.2707	38.0779	39.3615	32.2533	28.7452	31.8767
AAEL001237	AAEL001237			2	373200708..373213348	0.407292	0.230813	0.235008	0.300133	0.0489421	0	0.22126	0.0755002	0.038297	0.156337	0.199588	0.109093	0.342339	0.215729	0.254851	0.558893	0.427435	0.425108	0.296136	0.844967	0.747459	0.0901674	0.0975769	0.0486787	0.136945	0.0905885	0.0906893	0.133092	0	0	0	0.092052	0	0.537157	0.318531	0.492161
AAEL001238	AAEL001238		bap28 [Source:VB Community Annotation]	2	372026278..372059210	1.78425	2.27506	2.41936	6.93931	7.30404	7.07682	5.53142	5.99759	5.91671	5.82146	5.26941	4.65168	2.52452	2.80999	2.44377	3.30218	3.12083	2.69413	2.55137	2.64193	2.8233	5.72755	6.55442	7.00883	5.09271	5.02674	5.01909	5.80456	6.45118	6.69689	5.25758	5.61874	5.41046	4.13111	3.78754	4.28596
AAEL001241	AAEL001241			2	60570050..60598178	20.4094	23.3681	25.0545	19.1321	18.1184	18.6554	22.22	23.8195	19.2298	22.5429	18.8597	17.2181	17.5485	20.4291	20.1549	21.4113	20.4571	22.3021	22.6124	21.0436	22.6769	19.8713	10.8269	11.2506	16.5256	18.945	17.7141	17.6032	13.653	14.3965	19.2844	23.0166	23.8044	17.8989	17.0784	17.9361
AAEL001242	AAEL001242		ribosomal pseudouridine synthase [Source:VB Community Annotation]	2	370887236..371592317	2.4347	2.78041	2.64469	35.2982	31.1072	18.7833	17.8858	21.5644	16.6201	16.8998	16.02	12.6804	1.22088	0.943741	0.875211	1.19931	1.31434	1.19937	1.89317	2.41072	2.51164	15.9781	31.5354	32.3441	14.7312	14.5308	13.857	16.4825	29.5792	29.1682	15.9308	21.9148	15.0926	5.67603	5.42382	6.24067
AAEL001243	AAEL001243		growth factor independence [Source:VB Community Annotation]	2	371741438..371931143	2.01423	1.38293	1.31419	2.79731	2.47625	2.67845	2.92242	2.77451	3.03906	2.3938	2.50862	2.38215	2.11952	2.16001	1.92284	2.35836	2.00328	2.33198	2.2869	2.03831	2.57428	2.30504	2.65036	2.5407	2.40685	2.77415	2.65648	2.36276	2.48215	2.52493	2.75741	2.45127	2.3516	2.14561	1.93879	1.97779
AAEL001244	AAEL001244			2	61211738..61609649	4.67673	4.46302	4.52631	12.8358	12.0984	10.6778	12.59	11.7019	11.1861	11.5465	10.2792	8.90099	5.26965	4.52798	4.8312	4.88996	5.48403	5.49285	6.18272	5.93986	6.54444	11.0079	12.3712	12.1219	10.2874	9.78165	10.5077	9.19054	12.2365	12.1054	9.23494	10.5679	9.28745	8.52646	8.21219	9.24167
AAEL001245	AAEL001245		heterogeneous nuclear ribonucleoprotein [Source:VB Community Annotation]	2	complement(154088099..154529750)	2.41866	2.42086	2.12566	7.37404	5.08616	5.03283	3.08287	3.3564	3.16918	3.44493	3.07282	2.25344	1.36706	1.2289	1.079	1.22451	1.26679	1.57078	2.16565	2.12353	2.32073	4.45961	7.09827	7.38208	3.58426	3.90513	3.40334	5.00314	8.24045	7.7459	3.41879	5.50944	3.91622	2.86004	2.62717	2.92757
AAEL001246	AAEL001246		Thymidylate kinase, putative [Source:VB Community Annotation]	2	151942156..151943134	5.25906	4.97297	5.31034	4.94188	4.7323	5.57394	5.48804	5.23714	6.52051	6.24377	4.53095	5.2742	5.84672	4.89739	5.80337	6.68727	7.18774	6.5231	5.3948	4.28358	4.18975	6.44407	6.46084	4.29754	7.48432	4.95083	5.3376	4.66265	5.30644	4.7793	5.79091	4.74057	4.74151	6.39824	5.5477	5.54879
AAEL001247	AAEL001247			2	complement(153239404..153253246)	117.164	124.778	131.872	139.265	140.713	141.699	160.828	156.474	163.587	164.607	168.915	172.852	121.512	120.408	124.194	143.935	132.096	137.795	163.38	158.904	165.283	144.533	144.062	141.252	146.344	146.013	148.591	135.725	145.183	146.927	134.033	129.57	130.315	125.517	120.019	115.723
AAEL001248	AAEL001248			2	complement(152912926..152914196)	1.89344	0.889474	1.30814	0.428374	0.3353	1.72272	0.151584	0.32328	0.590334	0.401646	0.546946	0.24913	1.31926	1.84744	1.16398	0.957236	0.732084	0.582479	0.929873	1.02156	1.70693	0.617732	0.501371	2.41784	0.234551	0.620617	0.465981	0.303936	0.0831494	0.248569	0.244061	0.236491	0.246603	1.07334	1.16906	1.2261
AAEL001249	AAEL001249			2	153142863..153144062	5.66233	5.51867	6.21044	6.37876	8.12976	7.21091	8.39018	8.67758	8.41774	8.78752	8.43907	8.11498	6.96464	6.15344	6.12905	7.93483	7.74558	7.34677	6.04537	6.42157	7.10681	7.71577	6.79446	6.28911	6.1274	6.68784	5.40187	5.88056	8.06424	7.62996	6.29614	6.5642	6.84488	6.00855	8.55128	7.95756
AAEL001250	AAEL001250			2	complement(155110813..155123385)	22.8409	22.7576	23.2787	33.1856	38.4254	32.2138	31.7061	31.3655	30.3831	30.9362	30.4634	30.1476	24.2777	26.1759	23.5535	29.859	25.4233	28.1635	24.6594	24.2419	23.3461	35.1486	31.3849	30.6907	36.0484	34.9812	33.5678	27.3615	34.9172	36.8304	35.4671	37.7784	33.5967	29.6966	25.7746	25.7112
AAEL001252	AAEL001252		rap1 GTPase-gdp dissociation stimulator [Source:VB Community Annotation]	2	151971246..151992387	15.2936	13.0581	14.9427	36.2639	35.4073	34.3808	30.4856	27.7263	29.1058	29.2345	29.4781	27.0544	14.7829	15.1642	15.3538	15.2822	17.0558	16.5373	16.6055	15.4286	15.892	30.5168	36.4442	35.6311	29.6192	29.0039	31.7151	31.2513	35.2192	36.3545	31.8428	32.5372	30.7567	20.551	20.1851	16.2179
AAEL001254	AAEL001254			2	complement(153076901..153138143)	13.7377	13.0873	12.8838	48.1726	49.2685	46.1717	63.7337	58.4748	59.0753	62.9462	60.347	56.2372	15.8748	15.404	15.8179	16.7331	17.5387	16.9109	15.3611	16.5362	16.6497	50.9485	53.4946	49.9959	39.6331	38.1914	37.6337	38.9941	54.29	52.4719	43.8229	50.6468	45.464	29.1603	29.0735	26.3775
AAEL001255	AAEL001255			2	151958105..151966140	23.4354	24.021	25.9726	33.9073	31.7928	28.5205	64.8283	55.5813	58.7378	59.8013	51.5178	50.1919	27.4827	29.776	29.5218	34.1571	33.33	33.2529	27.6373	28.6256	25.5166	31.9438	32.4719	26.9592	35.3709	32.816	32.0173	26.5309	30.5828	26.97	28.2892	29.7855	28.7606	31.6617	34.5887	33.0751
AAEL001256	AAEL001256			2	152905502..152906733	1.62981	1.61633	1.33713	0.175147	0.428413	0.80041	0.309887	0.0660889	0.603416	0.478971	0.349417	0.44564	0.749164	1.5107	1.11541	0.677388	0.598646	0.967504	0.604851	0.261049	0.87238	0.473566	0.256241	1.36354	0.399582	0.475778	0.396923	0.233004	0.42496	0	0.332627	0.322309	0.0840227	0.783664	0.796642	1.17494
AAEL001257	AAEL001257		sugar transporter [Source:VB Community Annotation]	2	153479200..153497958	0.229829	0.319099	0.185656	0.513728	0.502635	0.46954	0.0699182	0.238581	0.211782	0.247012	0.157674	0.201095	0.101418	0.102256	0.167777	0.305671	0.13507	0.302252	0.116974	0.157064	0.590492	0.0712322	0.308343	0.307649	0.685183	0.679867	0.78809	0.0700952	0.153411	0.30574	0.187622	0.218163	0.303322	0.49508	0.359485	0.106038
AAEL001258	AAEL001258			2	152851294..152852423	0.22264	0.110399	0	0	0	0.0874716	0	0	0	0.149553	0.152742	0	0.0818713	0	0	0	0	0	0	0	0	0	0	0	0.0873355	0	0	0	0	0	0	0	0	0.0856416	0.0870598	0
AAEL001261	AAEL001261			2	152982984..152984302	34.1504	32.124	37.4738	10.6618	14.0125	13.599	24.0021	27.2006	24.1834	26.2969	23.3019	24.6982	32.1951	35.0689	37.7667	27.6951	29.4388	28.3319	31.3239	31.5447	31.4665	12.0473	15.443	16.4148	11.6174	13.8327	10.7467	9.6675	15.0579	10.4649	14.2794	12.958	12.367	27.3409	29.8203	29.6053
AAEL001263	AAEL001263			2	complement(152860491..152861491)	0	0.125178	0	0	0	0	0	0	0	0.0847868	0	0	0	0	0.184286	0	0	0.0922203	0.10707	0	0	0	0.105839	0	0	0	0.0983678	0	0	0	0	0	0	0	0	0
AAEL001267	AAEL001267			2	155419598..155421217	0.27239	0	0	12.7627	11.1697	11.2904	6.31853	6.31797	6.18539	5.90085	3.13013	5.31997	0	0	0	0	0	0	0	0.523548	0	8.12575	11.4772	10.5398	6.94533	7.2095	4.88244	10.4364	11.8183	14.5509	9.17264	10.7196	8.93115	4.55788	5.16593	10.8918
AAEL001268	AAEL001268			2	151699684..151823119	1.19405	1.34474	1.75745	4.07137	3.74513	4.00742	2.72439	3.30888	2.89059	2.95001	2.72134	2.75737	1.65216	1.48572	1.62514	1.77948	2.11116	1.8483	1.95708	1.84985	1.99322	2.9324	2.9867	3.471	3.39783	4.0174	3.78529	3.37938	3.15771	3.53359	2.89126	3.02571	2.77113	3.62776	3.65618	3.73497
AAEL001270	AAEL001270			2	complement(155155972..155174428)	16.3221	15.1872	15.0755	27.4869	27.8625	23.8778	27.8212	28.4989	27.9322	28.0549	26.4794	26.8827	15.782	15.4496	14.4735	14.9333	16.5046	16.2043	16.7775	14.5992	17.021	24.178	30.633	26.9494	19.1704	20.2923	21.2128	21.2299	23.8728	26.4229	21.6329	24.3416	23.9569	17.1736	17.7208	17.6084
AAEL001271	AAEL001271			2	complement(152944434..152961331)	34.3211	28.5959	31.3552	7.1257	6.67726	8.16392	11.4533	11.7397	10.6804	9.95891	9.45045	10.5062	41.0394	41.2918	46.4449	33.5538	35.847	33.7755	32.5794	32.4101	34.4923	7.86947	11.257	8.39931	12.0894	11.4504	12.9188	6.40871	10.9092	9.5119	6.38511	9.69614	9.14781	37.9898	39.5319	42.2807
AAEL001275	AAEL001275		ef-hand protein nucb1 [Source:VB Community Annotation]	2	153054644..153065130	43.6739	45.4739	41.7231	97.1654	95.4706	92.8149	136.311	137.266	143.042	127.244	121.704	119.887	46.5137	48.7402	44.4188	47.8575	50.9112	51.2073	50.3575	47.0263	49.1991	89.7678	91.7354	97.9835	76.6327	75.6988	74.3564	84.5131	93.5011	96.723	79.4196	86.5412	84.3813	64.5501	66.8462	59.8272
AAEL001277	AAEL001277		arf GTPase-activating protein [Source:VB Community Annotation]	2	complement(153029460..153046446)	16.9988	17.3574	16.2653	40.6133	42.7329	41.9274	41.3766	39.9449	38.8414	40.8624	40.1928	38.2124	18.7102	18.2618	18.0061	19.2265	20.5947	19.5772	19.6749	19.1851	20.262	38.4939	40.1311	39.9761	32.2928	34.6345	33.8281	35.5471	44.8116	41.9171	36.4787	38.594	39.2541	27.8236	28.2238	25.1901
AAEL001278	AAEL001278			2	152891818..152892973	0.103877	0	0.10489	0	0	0	0	0	0	0	0	0	0.0763978	0.0770288	0	0	0.152621	0.075895	0.0881159	0.177474	0.177926	0.241465	0.0871025	0	0	0	0.0809543	0.0792036	0	0.0863672	0	0	0.0856842	0.319664	0.0812394	0.159756
AAEL001281	AAEL001281			2	complement(155191304..155403763)	34.8486	33.9187	34.4966	100.404	101.491	74.3137	76.8682	75.097	73.6131	69.502	68.0335	63.0718	27.6077	26.5658	27.1252	33.8479	34.2489	34.2849	38.7294	38.829	40.0361	70.459	105.438	104.203	64.7429	64.8035	65.6171	65.9585	82.1283	82.0603	65.5452	77.2302	70.9891	52.3123	51.0157	45.9857
AAEL001286	AAEL001286			2	complement(152871129..152872299)	0	0	0	0	0.0892252	0	0	0	0	0.0712536	0	0	0	0	0	0	0	0	0	0	0	0	0	0.088745	0	0	0	0	0	0	0	0	0	0.0816066	0.082958	0
AAEL001287	AAEL001287			2	complement(448094142..448116633)	64.8482	72.9787	69.8288	201.771	157.889	223.13	119.351	109.621	91.6183	106.008	105.227	103.46	97.6221	102.091	98.9325	98.8255	101.512	94.4812	102.389	94.6715	103.807	156.629	241.824	213.73	175.881	163.671	165.334	345.631	188.426	181.864	124.18	139.364	223.469	107.769	112.427	122.425
AAEL001289	AAEL001289		permease, putative [Source:VB Community Annotation]	NIGP01001447	complement(14967..52334)	4.41986	8.0139	6.04077	1.38175	2.74139	1.15766	4.48201	6.14073	3.90824	3.35881	2.97099	4.77131	8.79969	8.73995	6.81157	5.01412	5.34593	5.05588	4.62025	5.18675	3.74703	1.59127	0.89845	1.30729	3.32748	4.76134	4.31433	1.19142	4.35833	4.52856	2.15033	3.60221	3.75623	15.0782	11.4872	16.1697
AAEL001290	AAEL001290			1	34908489..34909826	6.79297	6.01819	6.58484	11.2907	13.1039	8.75384	5.51079	3.81964	4.29228	4.01547	5.2817	5.66066	0.799354	0.604468	1.0579	1.20462	0.665367	0.794094	1.76709	2.32115	2.24949	7.50921	6.45546	5.6074	2.34494	4.23044	3.88222	4.48886	4.15644	2.56038	0.665458	4.08384	3.66078	0.836166	0.708344	0.975065
AAEL001293	AAEL001293			2	complement(447820565..447869816)	15.9222	15.4145	16.1412	0.597516	1.96643	1.09224	1.77799	3.52542	2.07935	2.37675	1.90726	2.76419	9.71197	8.85514	8.99423	6.3025	6.77668	6.27816	9.43294	8.20406	8.27907	1.07705	7.73506	10.8364	1.63581	1.57394	2.06809	0.963508	5.58815	5.62099	1.70214	1.64934	1.1987	7.92322	6.76967	7.67654
AAEL001294	AAEL001294			2	complement(448130762..448161856)	179.805	177.144	181.559	576.248	502.013	600.214	411.601	440.469	386.814	416.741	343.099	386.419	202.183	192.821	192.97	264.65	252.751	258.354	218.853	218.374	224.143	474.685	655.388	643.942	649.884	658.529	650.566	658.089	537.537	532.198	462.094	512.424	537.054	244.727	236.219	263.332
AAEL001295	AAEL001295			2	complement(447958921..447984593)	38.9357	41.1879	45.5039	157.822	169.031	166.513	211.784	189.789	209.433	193.202	198.509	196.927	41.6808	46.4629	47.4776	75.0127	77.175	76.9656	67.4626	72.0649	69.4697	160.678	155.078	154.609	215.469	208.801	211.843	158.937	171.519	171.454	165.343	167.515	148.449	69.7827	72.63	68.1417
AAEL001299	AAEL001299			3	complement(327151042..327475689)	9.39854	9.30255	8.78445	37.1905	42.6377	34.9599	47.7421	46.861	46.3655	49.8019	47.1667	43.8533	7.19632	7.22848	7.33094	11.334	11.0524	11.6775	11.358	10.7782	11.7193	39.4046	31.554	32.8371	45.9154	45.8168	46.1545	29.0431	49.4454	50.8156	40.5699	49.685	36.7142	16.0176	16.1247	17.3819
AAEL001300	AAEL001300			3	complement(327097114..327107541)	13.2817	12.8119	15.17	18.0325	19.4746	20.5875	19.8715	19.5887	20.2069	19.4035	17.9749	18.5975	20.4971	17.5449	18.8087	17.2677	18.3943	17.7109	13.6059	14.2598	14.6069	18.2767	19.8394	19.1269	17.9932	19.2095	19.4006	15.4947	18.5304	17.922	16.886	17.166	19.2171	17.8675	17.312	18.8078
AAEL001301	AAEL001301			2	447762142..447763227	0	0	0	0	0	0	0	0	0	0	0	0	0	0	0	0.0841201	0	0.0831791	0.0965728	0	0	0	0	0	0	0.177251	0	0	0	0	0	0	0	0.087586	0	0
AAEL001304	AAEL001304		nuclear hormone receptor ftz-f1 beta [Source:VB Community Annotation]	2	449120683..449274623	6.86401	6.6335	6.91486	22.7692	23.6038	18.8461	22.3229	20.066	21.6774	20.9463	19.9835	18.4037	6.38347	6.45981	6.69654	8.143	8.79795	7.93555	7.92997	7.97226	8.23808	18.3371	23.4362	23.3302	16.2554	16.34	16.1844	14.693	20.7161	20.1267	16.1994	20.4589	16.7885	11.7376	11.496	10.9972
AAEL001305	AAEL001305			2	complement(447922191..447944700)	21.0979	23.8381	22.6815	15.2505	12.1842	14.5161	15.4073	15.4589	13.6103	11.8453	11.6658	15.0883	25.0119	26.1526	26.1291	25.9816	24.2894	25.0007	29.8278	28.5137	27.3278	12.1183	11.0018	10.4501	11.1995	13.3188	12.1066	15.1262	12.2612	11.8689	13.196	12.9528	14.0261	20.8341	18.9627	20.4207
AAEL001306	AAEL001306			2	complement(448016444..448038534)	2139.66	2103.77	2164.26	5048.97	4633.62	5363.42	3741.27	3788.68	3407.74	3684.87	3658.15	3709.89	2695.85	2708.43	2740.82	3448.83	3386.23	3411.46	2919.99	2848.62	2879.95	5088.09	4580.71	4592.54	4488.15	4522.96	4512.6	5337.32	4238.07	4270.86	4627.7	3928.93	4527.88	2636.27	2622.1	2822.36
AAEL001307	AAEL001307		SEC14, putative [Source:VB Community Annotation]	2	complement(447788846..447807869)	1.19632	1.01694	0.776562	0.146928	0.0718778	0.13429	0.194969	0.110882	0.056244	0.229601	0	0.160217	0.125692	0.253461	0.187141	0.315695	0.125549	0.187298	0.289943	0.364983	0.292731	0.0662112	10.8911	11.2241	0.402244	0.332602	0.399567	0.0651544	0.213895	0	0	0	0	0.328702	0.133658	0.262837
AAEL001308	AAEL001308		CRAL/TRIO domain-containing protein [Source:VB Community Annotation]	2	complement(447580295..447641198)	352.741	335.23	339.516	1554.03	1301.85	1568.11	1380.02	1384.81	1328.88	1419.66	1312.45	1385.64	458.945	453.271	458.035	631.856	632.03	644.21	523.202	517.097	509.99	1476.95	1631.1	1578.13	1292.06	1313.93	1321.79	1673.73	1269.38	1294.52	1254.98	1248.47	1528.17	582.901	598.848	659.641
AAEL001309	AAEL001309			2	complement(448001814..448002945)	0	0.114561	0.233285	0	0.0971667	0.363076	0	0.149894	0.228098	0	0.0792499	0.144391	0.254873	0.0856593	0.0843277	0	0.169721	0.168797	0	0.0986793	0.0989307	0.0895065	0	0	0.181255	0.179849	0	0.264233	0.289151	0.192088	0.0943023	0	0.0952844	0	0.0903417	0.0888279
AAEL001313	AAEL001313			NIGP01001875	complement(8181..9566)	0.292104	0	0	0	0	0	0	0	0	0	0	0	0	0.433211	0	0	0	0	0	0	0	0	0	0	0	0.757969	0	0	0	0.404775	0	0	0	0	0	0
AAEL001314	AAEL001314			3	complement(327092876..327096810)	112.779	107.408	115.687	72.5263	72.6543	78.772	80.4981	83.6243	96.3238	81.7696	89.1931	88.8058	112.074	110.345	104.219	120.202	114.247	118.857	109.524	111.443	106.169	76.1159	73.552	72.6377	84.7939	78.2134	83.8808	62.6165	68.8947	73.8613	76.1754	73.1046	70.8777	88.1417	101.502	101.349
AAEL001315	AAEL001315			2	complement(447452599..447459637)	6.881	6.32878	6.16363	11.9268	12.1827	13.2992	13.8008	13.4652	12.1992	13.6056	11.5734	12.6241	8.93785	7.6949	8.30445	10.7426	10.6805	10.3386	9.4144	9.38595	9.50491	12.6842	13.6335	12.7671	11.7547	12.3547	10.8116	10.3662	12.9643	12.6879	11.1894	12.6421	11.9467	9.22138	10.5892	9.38769
AAEL001316	AAEL001316		Secreted protein [Source:UniProtKB/TrEMBL;Acc:Q1HRW1]	2	complement(447910213..447911407)	79.407	92.507	84.9238	50.9894	62.5672	37.8493	56.3222	64.2751	61.4678	49.8916	49.8313	48.3311	123.067	123.031	127.019	104.755	99.9782	101.908	96.8219	98.9973	101.588	42.824	82.1536	84.436	33.3344	33.3308	31.8357	24.4847	45.7498	45.4977	36.826	53.7416	47.0299	75.2913	74.9151	85.1666
AAEL001317	AAEL001317		DEAD box ATP-dependent RNA helicase [Source:VB Community Annotation]	3	327108754..327119289	17.2854	18.3977	19.0116	26.4905	27.6153	22.1295	25.33	25.1241	23.6396	24.3115	20.8137	20.2218	20.8	20.4438	20.0971	21.8321	21.0087	21.6457	17.6488	20.7129	18.767	23.017	26.1688	25.9114	21.7537	20.3225	21.424	21.0512	24.1915	23.3169	22.442	24.5306	21.7296	22.8229	23.3555	23.9983
AAEL001318	AAEL001318		CRAL/TRIO domain-containing protein [Source:VB Community Annotation]	2	complement(447702928..447716021)	0.855178	1.23954	1.99273	2.71462	1.992	2.48113	0.750464	0.981638	0.432982	0.927953	0.812347	0.493358	1.88685	2.78048	2.11297	2.04145	1.20814	1.73024	1.78565	1.23629	1.69014	1.58011	0.772236	0.880571	2.78692	3.63586	3.12724	2.10662	0.329325	0.711023	0.751831	0.780548	1.57359	1.51826	1.59485	2.17514
AAEL001319	AAEL001319			1	complement(34932984..34946537)	423.093	472.025	454.962	23.5018	25.0953	21.4803	28.8116	41.5941	31.8758	21.6252	23.7047	29.0531	15.7166	15.7435	16.6131	11.6886	11.6211	13.4841	28.4857	34.732	33.3944	13.225	47.2405	33.319	14.2616	15.2312	15.14	8.67594	15.1674	16.9599	10.5352	17.7824	14.0787	11.3161	12.2632	13.3381
AAEL001321	AAEL001321		Transcription factor dp [Source:UniProtKB/TrEMBL;Acc:A0A1S4EYF0]	3	327044878..327090186	8.02454	8.47324	8.36501	19.6471	23.1549	19.2836	25.9527	21.7857	25.1951	25.3816	25.5664	23.6477	10.4474	9.72489	10.3131	9.99716	11.0459	11.1566	8.12869	9.09554	9.74146	19.8203	16.6366	18.0114	17.3792	16.375	16.5349	15.7219	22.4916	21.6997	17.0662	20.1729	17.3939	14.8044	14.5622	15.0371
AAEL001323	AAEL001323			2	complement(448186811..448213070)	711.644	716.605	722.076	1032.89	1162.68	1134.02	1439.84	1435.06	1262.08	1371.3	1227.04	1281.53	722.028	715.79	720.292	933.178	917.282	939.679	1008.51	1013.55	1023.33	1246.54	574.302	583.256	826.401	824.937	813.397	974.728	1240.99	1241.04	1275.63	1221.71	1002.2	694.071	704.76	771.383
AAEL001324	AAEL001324		replication factor C large subunit, putative [Source:VB Community Annotation]	3	48696379..48712096	6.28707	6.91078	6.6611	14.9372	14.0155	13.7984	13.8031	12.9002	13.8006	13.8138	11.6436	11.4202	7.08389	7.30316	7.46094	10.2749	9.23721	10.4088	7.69755	7.01102	7.61241	14.3024	15.0363	16.868	15.1862	15.2613	15.9782	11.5474	15.8148	15.8621	12.9197	14.0869	13.9484	9.95957	10.4152	11.9315
AAEL001325	AAEL001325			2	57326250..57327371	37.8633	38.7091	41.5366	36.8719	31.9472	38.3835	37.507	38.9716	40.7668	37.5229	36.8798	38.2713	38.0747	41.6822	41.2049	46.1097	46.7879	41.2395	42.8243	39.5323	42.4354	43.2826	32.3368	29.1354	35.7567	34.1146	32.8776	39.6513	35.6875	30.6064	37.9696	30.2285	37.8831	34.4338	32.2622	32.2608
AAEL001326	AAEL001326			2	complement(56612500..56614139)	4.91515	4.33288	3.97046	3.66222	3.85877	4.97791	4.81812	5.74011	4.88867	5.8696	4.34619	4.91502	6.50682	4.5357	4.46519	5.97219	5.69699	7.10242	5.65181	4.9452	4.20945	4.57015	4.67094	3.47248	4.5417	5.5268	4.17099	3.83095	4.00994	4.26825	3.74501	4.57927	4.2345	5.20989	5.12532	4.78747
AAEL001328	AAEL001328			2	complement(57204848..57231280)	22.9108	20.0586	23.8571	1.33364	2.35875	1.40645	4.22005	5.41936	3.61288	4.28832	3.92949	3.91532	24.3974	25.6165	24.8263	18.6037	18.8469	19.3546	16.1954	17.2779	15.7379	2.31148	2.85163	3.69379	3.46385	2.74029	3.11532	1.86516	3.5345	4.41495	2.58145	2.17101	3.14969	22.6751	22.1173	25.3253
AAEL001329	AAEL001329		mitochondrial carrier protein [Source:VB Community Annotation]	3	complement(47714031..47719228)	15.2325	15.1064	17.0072	19.8453	23.0857	20.0365	16.6885	19.4609	17.7994	17.0835	16.3889	15.685	16.6809	20.5009	17.586	21.7168	19.9154	19.856	18.9549	17.1395	17.6429	16.8982	20.4249	19.0877	17.4784	19.2755	17.4666	19.0332	19.5403	19.1924	19.3374	18.2599	19.9263	18.843	17.5806	18.4212
AAEL001330	AAEL001330		zinc metalloproteinase [Source:VB Community Annotation]	3	complement(48787618..48788884)	0	0	0.18397	0	0	0	0	0	0.0599596	0	0	0	0.0669979	0.0675513	0	0.06731	0	0	0	0	0.156034	0	0	0.0762137	0.0714694	0.0709149	0	0	0	0	0	0	0	0.0700833	0.142488	0
AAEL001331	AAEL001331		mannose-1-phosphate guanyltransferase [Source:VB Community Annotation]	3	47693527..47695575	16.3502	16.0926	17.5065	25.6201	24.2365	24.3376	20.9755	20.7357	19.8178	21.883	17.5664	19.5504	19.2853	19.6734	18.9622	22.3384	21.4842	23.8015	17.69	19.3432	17.8601	25.242	24.9882	26.5838	27.0588	25.9843	26.1094	22.2988	26.5122	26.9831	24.1265	24.1102	25.5992	18.9868	22.9202	22.2989
AAEL001332	AAEL001332			3	complement(48935767..48954029)	8.70358	7.84035	7.79975	16.9606	18.0281	14.6184	15.9695	17.4112	17.6396	15.6636	13.7584	14.4376	9.46835	8.87427	8.9481	9.834	10.5498	10.2804	9.47481	8.55026	7.82664	16.3258	15.6604	15.4431	13.6852	13.6072	13.5376	13.6043	16.2488	16.1011	15.1874	15.8638	14.8071	12.1922	10.8625	11.6287
AAEL001333	AAEL001333		protein arginine n-methyltransferase 1, [Source:VB Community Annotation]	2	56589789..56591056	0.0915501	0	0	0	0.231023	0.0719372	0	0	0	0.0614969	0	0	0	0	0	0	0.134509	0	0	0	0	0	0	0	0.143651	0.142536	0.0713473	0.0698044	0.229161	0.152236	0.149475	0	0	0	0	0
AAEL001334	AAEL001334		geranylgeranyl transferase type ii beta subunit [Source:VB Community Annotation]	3	complement(47739123..47740883)	30.0947	28.4575	26.5012	31.8898	34.2183	30.453	32.8688	38.3697	33.7431	30.7345	29.2291	29.5252	26.8303	28.2845	27.6533	28.3774	32.391	28.3796	30.5004	28.025	31.3181	31.7918	32.8638	32.4971	30.4056	26.9688	28.0897	27.6823	32.3367	31.859	30.2814	30.7954	34.3492	31.1619	29.4201	31.0799
AAEL001336	AAEL001336		charged multivesicular body protein 2a [Source:VB Community Annotation]	3	48963219..48964860	70.6795	69.8255	70.2721	84.5721	89.5209	88.8177	104.619	100.404	100.726	100.912	100.705	98.7541	74.6117	78.8519	82.713	83.3178	87.0251	85.4273	81.8337	72.2832	78.3577	88.7043	95.69	87.9034	89.0345	96.0226	95.7063	82.2512	91.2913	95.5593	91.7579	95.0683	101.746	76.7945	84.2945	76.6885
AAEL001339	AAEL001339			3	complement(47647069..47649108)	26.6304	25.4135	27.9048	34.2219	40.574	33.6034	25.7735	30.4987	28.1478	26.2138	23.4405	25.2968	33.0532	36.8452	32.7267	37.6623	37.773	37.2818	31.7298	30.475	32.0826	35.4287	36.1866	35.9651	33.1131	32.5954	34.459	32.2239	36.0546	38.6198	36.6433	35.4184	35.6895	36.3793	35.9776	42.4582
AAEL001340	AAEL001340			3	47902813..47910429	0.841319	0.973419	0.955712	1.59728	2.38841	1.18444	1.67964	1.95595	1.26902	1.64832	1.75561	1.18307	0.696101	0.623867	0.71653	0.673442	0.74681	0.998862	0.981287	1.07804	0.840612	1.41242	1.58728	2.14093	0.797564	1.09155	1.01081	0.908766	1.90118	1.80704	1.25916	1.91335	1.56143	0.67422	0.767631	0.40434
AAEL001341	AAEL001341			2	complement(57005099..57011470)	53.3992	50.9114	56.4933	40.0653	38.4856	36.4284	57.4114	59.7633	54.1587	63.9949	60.447	65.3819	62.569	62.5459	64.763	71.738	72.7503	66.5907	62.0772	56.9164	61.9465	41.0937	38.0595	36.857	41.0372	36.8453	33.6706	31.5544	31.5935	42.2789	39.3326	40.5126	37.0393	49.1112	53.2464	50.861
AAEL001343	AAEL001343			2	complement(57051369..57528017)	0.903551	0.924078	1.05492	3.32566	2.25632	2.08557	1.35291	1.04421	0.984998	1.40355	1.16228	0.899997	0.643759	0.628139	0.618374	0.876253	0.788223	0.783931	1.00597	1.15778	1.08819	2.03469	3.10158	2.74026	1.97156	1.93429	2.15649	2.66961	3.60458	3.63883	2.0515	2.70261	1.72351	1.75954	1.50161	1.5633
AAEL001344	AAEL001344		pair-rule protein odd-paired [Source:VB Community Annotation]	3	48309294..48394558	0.462134	0.327365	0.599965	0	0.0555321	0	0.0502105	0.0856664	0	0.0221735	0.0226462	0.0206304	0.461267	0.342688	0.60243	0.512196	0.387992	0.554701	0.336011	0.563966	0.197891	0	0	0.0552333	0.0258975	0	0	0	0.0275423	0	0	0	0	0.812647	1.11008	0.913795
AAEL001345	AAEL001345			3	complement(47710433..47712073)	9.64757	10.1917	10.1652	23.5002	23.5808	20.4351	13.4519	14.6051	15.3229	14.1351	15.1559	16.1662	12.1856	13.3231	12.8608	15.8582	16.7425	15.2722	11.8605	12.3024	11.4955	22.2093	21.9826	21.8162	21.7745	20.5715	19.0689	22.1213	24.6157	22.0295	22.7715	23.3371	21.3363	12.8543	12.1924	13.2245
AAEL001346	AAEL001346			2	57274054..57318276	19.6451	18.59	18.4141	10.1605	9.21688	9.13276	13.0064	13.736	11.8743	11.4087	10.8733	11.2506	17.7293	17.7016	17.055	16.7131	14.9779	15.3538	17.1623	17.2832	16.3218	8.36897	8.95824	10.215	7.39923	7.21996	7.53297	7.45958	6.33451	6.57248	6.96445	7.18182	8.06994	15.4447	15.3026	15.5277
AAEL001349	AAEL001349		Zinc finger protein [Source:UniProtKB/TrEMBL;Acc:A0A1S4EYH3]	3	complement(47876529..47884800)	0.474894	0.518062	0.335667	0.489929	0.199729	0.298526	0.577886	0.462167	0.781436	0.5742	0.358382	0.356161	0.279413	0.352151	0.346676	0.315803	0.20932	0.381664	0.64454	0.324541	0.366039	0.33117	0.318564	0.516501	0.298061	0.184843	0.222058	0.144837	0.396239	0.27639	0.348914	0.413223	0.470064	0.548025	0.44568	0.766872
AAEL001350	AAEL001350			3	47664009..47680866	14.154	13.5651	13.7516	25.7684	26.2625	24.2062	23.0221	23.0349	23.4469	23.3696	21.2975	23.3044	16.8392	16.3168	17.93	19.0708	17.9996	19.1182	15.3359	15.4948	15.8398	23.8695	25.0331	24.6285	23.7486	22.0366	19.9755	22.0375	24.4134	27.9369	23.1579	21.0283	24.2331	17.752	18.6506	18.5667
AAEL001351	AAEL001351			1	complement(84583432..84584547)	152.824	151.069	153.516	216.114	218.016	224.168	181.261	190.223	169.881	165.405	162.422	152.659	155.29	149.755	150.602	163.025	156.201	165.245	157.223	158.838	155.856	216.99	231.257	197.822	160.768	161.675	157.002	183.227	192.093	189.361	171.241	182.897	203.356	141.375	138.305	150.81
AAEL001352	AAEL001352		scaffold attachment factor b [Source:VB Community Annotation]	3	47754617..47782173	74.1475	66.554	72.4381	139.561	134.806	106.233	135.686	125.469	130.631	130.661	118.832	116.37	94.8091	93.8618	89.8748	111.965	113.309	115.057	107.34	110.926	109.822	126.629	134.225	126.901	131.552	135.131	129.239	111.607	126.277	129.4	128.19	132.669	129.121	126.568	126.692	127.145
AAEL001354	AAEL001354			3	47737524..47739247	118.565	115.171	119.038	88.1009	92.2256	83.6037	83.6962	91.6606	93.2554	89.2695	90.3381	92.4361	127.966	131.128	118.727	125.965	118.782	120.012	108.717	115.258	114.625	86.3167	90.349	89.9196	90.2617	83.6678	86.1842	80.8157	84.0374	80.8187	84.6507	80.1001	87.8742	103.8	104.462	111.444
AAEL001355	AAEL001355			2	57127034..57154993	59.7516	57.5669	61.5772	148.979	139.072	157.818	138.204	136.759	144.661	134.722	132.593	130.378	64.0718	64.1798	70.8551	94.3164	90.9893	88.8335	77.3534	79.6782	77.5294	144.543	131.807	135.154	149.474	152.369	155.859	146.063	140.716	131.954	140.074	134.006	143.486	79.8441	74.9456	87.452
AAEL001356	AAEL001356		RNA-binding protein [Source:VB Community Annotation]	2	56986858..57005485	60.0037	62.7692	64.9871	112.764	103.898	85.1477	152.727	129.71	147.446	148.058	131.76	120.726	55.1466	55.3714	53.5696	84.698	84.4049	89.4334	82.1928	90.6696	85.1908	93.0554	109.684	95.7531	109.216	104.943	105.96	86.3849	92.1576	94.124	79.9352	89.3397	86.4505	82.4772	86.7282	93.3068
AAEL001357	AAEL001357			3	complement(47913108..47938920)	0.708756	0.421736	0.286267	4.9051	4.35206	3.95412	4.17757	3.97762	3.33549	3.80874	3.16058	2.83495	0.495199	0.210227	0.465658	0.654613	0.442566	0.207133	0.511033	0.363272	0.515946	3.78929	5.11098	4.50652	5.86635	4.99322	5.46828	3.5937	4.84921	5.36248	4.05018	4.70947	4.18006	3.43518	2.96549	3.2973
AAEL001358	AAEL001358			2	57256039..57258477	12.1945	10.5468	12.9577	19.6267	17.4138	15.8216	18.9804	17.8016	20.626	17.1448	18.6777	17.9457	14.7043	15.2989	15.2681	13.306	13.8542	14.6075	11.1862	11.5073	12.9939	15.9311	19.0237	17.9726	14.5732	14.1842	12.3766	16.0552	15.9721	15.68	16.0323	15.535	14.6788	17.0723	16.3016	16.5736
AAEL001359	AAEL001359			2	complement(204897194..204970279)	9.91824	10.8645	12.2911	11.4725	12.2487	8.11227	17.3838	17.0526	16.4985	15.8988	16.4234	13.8345	9.91385	11.3998	11.3872	12.2918	13.7443	13.6365	12.6582	13.0941	14.3629	10.1652	11.5298	11.1644	9.72665	9.08965	8.78356	8.21549	10.6829	10.7203	10.5995	10.1994	10.6727	13.0064	12.3403	9.91482
AAEL001360	AAEL001360		Coronin [Source:UniProtKB/TrEMBL;Acc:Q17LF4]	2	complement(205714102..205783954)	15.5092	17.3589	15.3131	23.8583	26.2936	24.5083	25.5785	24.453	22.2043	23.9081	21.4689	20.4176	14.846	15.4786	14.8112	14.6102	14.9806	15.4769	19.1067	18.3601	18.8486	23.528	23.8178	21.9229	23.364	20.9073	21.4934	18.8785	25.8235	24.9319	20.8584	22.7956	21.3876	19.5245	18.5569	19.3037
AAEL001361	AAEL001361		brahma associated protein 170kD, putative [Source:VB Community Annotation]	2	205669844..205710209	6.16672	6.17064	7.02851	23.3177	22.5967	19.0778	31.2438	30.3547	30.9645	29.9267	27.6008	23.6323	7.06107	7.35215	7.77699	9.57685	9.27741	10.2251	7.90919	8.09112	7.76386	19.2416	22.5103	22.5678	18.8743	19.7771	18.907	17.1326	22.353	23.0878	17.7103	20.7246	18.0775	13.1106	12.7646	13.4593
AAEL001363	AAEL001363		small nuclear ribonucleoprotein Sm D1, putative [Source:VB Community Annotation]	2	204488956..204489584	23.8465	18.1237	21.8286	17.4356	15.9344	21.0144	28.3063	22.8459	25.6706	26.6474	33.4843	30.5038	27.8643	26.9377	26.1935	30.1349	28.8148	29.1464	24.1982	23.4169	27.4847	19.3406	17.0056	18.6454	19.7578	15.2672	17.021	19.0319	22.1283	16.6767	20.9227	19.216	16.9125	20.7462	19.5211	18.8512
AAEL001364	AAEL001364		glucosyl/glucuronosyl transferases [Source:VB Community Annotation]	2	complement(393089316..393146535)	0	0	0	0	0	0.032153	0.186725	0.0265483	0	0	0.0842177	0	0	0	0	0.0604691	0	0	0	0	0	0	0.0343112	0.068468	0.0963087	0.0318538	0	0.0623993	0.0341418	0.0340215	0	0.0323684	0	0	0	0.0314654
AAEL001366	AAEL001366			2	complement(205161797..205162683)	11.6054	11.2448	7.27358	13.8765	11.5572	10.1673	12.986	10.6453	11.9409	13.172	10.3413	10.1711	13.5388	12.9582	13.4384	14.4889	13.4253	13.6446	11.7681	9.91386	10.7388	12.92	14.6528	10.0442	11.1981	13.188	12.475	10.2727	12.6884	12.0891	10.9987	10.9741	12.3236	9.03099	10.2238	9.12929
AAEL001367	AAEL001367		type IV inositol 5-phosphatase [Source:VB Community Annotation]	2	complement(204858432..204891079)	4.06985	4.17147	4.20136	9.79305	10.9203	8.84352	10.5655	9.27869	9.42806	10.4619	10.3106	9.64858	4.18046	4.31615	5.02916	5.15752	5.41169	4.65131	4.74453	4.7197	5.238	8.93192	9.3418	10.2338	7.83084	8.51345	7.86732	7.52382	10.0356	8.99828	9.20633	9.28048	8.98339	10.0928	9.77988	8.88169
AAEL001368	AAEL001368		kek1 [Source:VB Community Annotation]	2	393469707..393475402	10.6134	9.81498	9.8369	19.7643	21.1296	15.2641	20.3715	18.6852	18.0125	19.5017	18.8943	16.6194	9.84268	8.94738	10.1232	11.8777	12.2786	12.0278	11.451	12.5409	12.1416	15.8172	20.0726	20.6918	23.0657	23.9722	22.7612	17.13	20.1028	20.1608	18.3248	18.1394	16.311	20.2939	20.7966	23.4416
AAEL001370	AAEL001370		muscle-specific tyrosine kinase receptor [Source:VB Community Annotation]	2	complement(205595739..205633545)	0.159881	0.317117	0.36324	1.54634	1.71468	1.09926	1.06397	1.06324	1.07864	0.886023	1.3985	0.474634	0.117586	0.237115	0.145893	0.206734	0.205541	0.204422	0.305149	0.375589	0.23962	1.42464	1.47468	1.30417	1.12891	1.49353	1.18369	1.64571	1.76756	1.72809	1.3052	1.70736	1.45067	0.922509	0.65645	0.491772
AAEL001371	AAEL001371		pre-mRNA cleavage factor im, 25kD subunit [Source:VB Community Annotation]	2	complement(118107790..118111531)	26.6712	24.8946	27.765	36.5596	35.284	34.2585	45.3422	45.1089	41.9035	47.9788	44.6398	40.2018	40.5065	38.1469	39.0006	48.5047	45.6163	48.3241	40.8358	36.7503	40.1676	34.8057	39.0506	37.4429	39.9708	34.1326	36.809	29.9059	34.5174	35.2882	33.8394	33.8349	35.2816	39.1321	42.6861	46.2886
AAEL001372	AAEL001372		sentrin/sumo-specific protease senp7 [Source:VB Community Annotation]	2	206315044..206378155	8.24836	7.34317	8.63429	19.0013	18.8187	16.2158	22.5862	20.5693	20.4166	20.2908	19.2486	16.7491	7.98696	7.82859	7.93937	9.53017	9.82608	9.65624	10.063	9.92988	10.7189	16.8169	18.2522	18.4776	16.2655	15.817	15.2638	14.8123	19.9026	19.7663	15.1961	17.6848	14.6714	12.5077	12.7148	13.1752
AAEL001373	AAEL001373		lim homeobox protein [Source:VB Community Annotation]	2	complement(204512829..204546066)	0.822299	0.944259	1.09252	0.0744151	0.0364042	0.0340072	0.263325	0.224635	0.0854583	0.232573	0.118766	0.18934	1.52784	1.28371	0.979412	1.15121	1.14457	1.20158	0.844378	0.998213	1.00076	0.134137	0.181449	0	0.101863	0.134763	0.0674566	0	0.0361108	0.0359835	0.070662	0.102705	0.0713979	1.66479	1.89544	1.76384
AAEL001374	AAEL001374		flagellar radial spoke protein [Source:VB Community Annotation]	2	complement(206393069..206475074)	18.6396	19.6234	20.0427	87.323	79.8286	85.5877	80.175	70.9907	81.8176	80.6662	80.2796	74.4711	20.0726	19.8245	19.9012	35.4969	38.4589	37.6604	32.6488	33.1438	33.8126	76.491	75.261	79.1914	104.19	98.6739	101.322	83.3103	77.9172	79.7571	77.7538	78.8503	82.0428	36.697	34.0303	34.2709
AAEL001378	AAEL001378		spermine synthase [Source:VB Community Annotation]	2	204979432..205002382	43.9575	45.2763	43.7312	43.2816	44.8652	31.6	46.2579	47.5219	44.3351	42.2636	44.842	40.1021	38.7508	38.9599	38.9006	38.4151	40.4292	39.5529	43.4671	46.3308	43.5004	35.3745	45.2264	43.3297	31.7074	28.859	31.4186	25.5272	36.6354	37.8752	34.7445	40.2975	34.3244	39.6908	38.6312	37.2549
AAEL001379	AAEL001379			2	complement(206228239..206274641)	11.1423	10.3195	11.065	28.3893	27.8692	24.5437	21.4307	20.1698	20.4984	20.994	20.0138	19.0611	9.58985	9.35495	9.04819	11.5941	11.8248	11.747	12.623	12.9008	12.4289	24.8302	26.4691	28.0274	21.4856	19.6272	20.1944	21.3726	27.6446	29.0631	20.7481	25.2181	23.4859	15.7557	15.8005	14.3745
AAEL001381	AAEL001381		Sphingomyelin synthetase [Source:UniProtKB/TrEMBL;Acc:A0A1S4EYL4]	2	complement(206144343..206198019)	13.4837	12.815	12.9264	22.3564	22.9538	18.8252	23.379	19.5534	18.7537	18.4653	19.4096	17.9578	13.0748	14.3433	13.7395	13.9659	14.0032	15.393	14.4334	14.878	15.6033	16.8843	20.358	22.696	16.718	15.7136	15.9812	16.8902	19.7553	22.3549	17.5269	20.983	19.53	22.5684	21.9065	17.3426
AAEL001382	AAEL001382		small nuclear ribonucleoprotein sm d1 [Source:VB Community Annotation]	2	complement(118114971..118115885)	34.8697	35.8054	35.3655	29.4475	30.6286	28.6119	45.1779	44.346	45.0899	44.1513	37.5772	45.2253	42.78	42.5613	41.4491	40.6992	48.3983	47.233	39.1331	46.658	45.3234	31.2027	27.8156	29.1729	34.4987	34.3512	33.187	28.94	33.2139	32.4554	32.2448	30.2682	31.9443	35.254	33.9072	34.4068
AAEL001385	AAEL001385			2	206289385..206297595	45.7134	46.1218	46.96	64.2199	66.5935	63.3986	90.9211	79.293	83.3366	83.064	85.1812	88.1438	52.7109	51.7561	52.2148	58.9233	56.8881	59.7919	48.9302	52.5396	51.9942	57.9914	68.0773	67.4416	68.6173	68.4778	69.6779	58.1103	63.4097	67.6224	65.6898	65.4204	67.3256	55.0274	57.8559	61.4329
AAEL001387	AAEL001387			2	complement(206040278..206094801)	1.78105	1.12789	1.19172	9.99892	8.88052	7.3347	7.68678	8.26981	6.89247	8.02874	7.03692	6.46419	1.27833	1.36845	1.30018	1.96606	1.90742	1.34831	1.92947	1.61311	2.05828	7.66498	9.33846	10.2689	7.72733	7.4001	7.10732	7.32993	8.55829	8.58165	7.35745	8.13073	6.95617	5.34879	4.39689	5.34626
AAEL001389	AAEL001389		Palmitoyltransferase [Source:UniProtKB/TrEMBL;Acc:A0A1S4EYN0]	2	complement(205016202..205120082)	10.6361	11.4328	11.2479	39.6044	38.5376	36.5214	46.4478	42.4133	43.2836	45.2028	40.8783	38.5691	11.1196	9.46444	9.70135	12.5235	13.5602	14.3219	14.1057	14.3029	15.0053	34.4892	40.2578	39.1339	31.7091	32.015	32.015	31.9505	37.1201	37.845	30.9968	35.3005	32.1875	18.6529	16.9225	18.2571
AAEL001390	AAEL001390			2	205812293..205814321	30.4595	25.1729	28.3906	19.3041	20.037	13.9616	18.1169	16.0884	14.5222	12.4599	11.7879	16.474	14.6473	16.2161	16.9618	9.66607	14.0568	10.2712	23.0221	25.6863	20.9024	21.7857	30.4523	26.4633	9.19109	9.57577	12.9341	9.97461	13.5219	13.6365	13.8674	16.8352	9.5023	11.266	12.0634	13.2126
AAEL001391	AAEL001391			2	205974929..205993247	2.67545	3.80309	5.04288	3.52687	2.70056	3.08336	5.22267	3.1245	5.34164	3.59436	3.24271	2.67538	2.88595	2.513	2.86455	1.51559	2.16199	2.28053	3.10165	4.571	3.89524	2.62586	5.68328	8.58036	1.74918	1.45791	1.11203	1.83596	1.3394	1.63127	1.60169	0.776005	1.25056	2.88163	2.30163	2.94884
AAEL001392	AAEL001392			2	205927148..205928997	0.940209	0.932431	1.42407	0.269438	0	0.123131	1.07261	0.915012	0.515704	0.842088	0.860042	3.72156	3.34219	1.2782	2.17347	3.82089	2.64767	2.97672	2.25972	2.67724	3.75768	0.364256	0.525585	1.31101	1.10646	1.58581	0.85485	0.358442	0.130748	0.260574	0	0	0	6.14831	5.14716	5.42241
AAEL001394	AAEL001394			2	47735903..47792750	29.687	27.9005	31.078	47.0658	45.7992	39.043	54.2081	45.557	45.1942	46.7007	51.1211	46.1574	34.8657	33.3396	34.8244	34.906	37.2059	36.0371	35.306	33.7757	37.061	42.6241	43.4101	43.0912	39.2676	37.3673	38.7486	36.0958	44.0509	43.4284	40.131	43.3842	41.8852	52.596	52.3294	42.123
AAEL001395	AAEL001395		suppression of tumorigenicity [Source:VB Community Annotation]	2	complement(45988249..45998707)	9.28132	8.77532	8.93479	10.0878	11.1644	10.0892	13.7886	14.1027	14.2753	13.9873	12.471	11.2407	7.63951	7.13205	6.45948	8.45682	10.2097	9.13519	10.1167	9.98256	9.22548	10.3588	13.2665	10.8629	10.3754	11.1185	10.4562	9.0201	10.4726	10.8755	9.97162	9.43408	10.3135	9.91516	9.74087	9.94744
AAEL001396	AAEL001396		mandelate racemase [Source:VB Community Annotation]	2	47801236..47847673	0.334635	1.16153	0.619479	0.95897	0.469131	0.701188	0.975603	0.796073	0.844315	1.08645	1.18614	0.801708	0.451203	0.165429	0.407143	0.370885	0.53263	0.285239	0.37848	0.619364	0.620942	0.950723	0.701488	1.0732	0.612585	0.651248	0.825832	0.807973	0.698026	0.834679	0.956133	0.838241	0.782074	0.557796	0.872359	0.514645
AAEL001397	AAEL001397		ribonuclease [Source:VB Community Annotation]	2	complement(45714602..45744519)	11.5789	11.7201	10.78	31.028	30.2017	26.3559	26.3582	25.3801	24.6815	23.2801	23.412	22.4899	13.8479	13.6472	13.6871	16.0121	16.9146	15.5031	13.111	12.9312	13.2598	29.5286	30.7081	29.0837	24.9397	25.2631	24.7117	26.9716	31.3543	31.9724	28.6176	30.4609	28.4337	19.716	19.8348	21.3812
AAEL001399	AAEL001399			2	47853216..47872332	0.556849	0.306801	0.468565	0.345751	0.67657	0.364629	0.870546	0.642281	0.590499	0.727322	0.827724	0.657373	0.432292	0.412923	0.361337	0.525739	0.431798	0.700677	0.498599	0.396405	0.264943	0.383527	0.415044	0.41411	1.09218	1.3727	1.32601	0.165115	0.309747	0.360097	0.328313	0.489429	0.510357	0.6664	0.483883	0.594718
AAEL001400	AAEL001400		DNA-directed RNA polymerases III 12.5 kDa polypeptide, putative [Source:VB Community Annotation]	2	complement(45675095..45677616)	3.22208	8.6733	7.28164	14.5099	18.3265	12.2974	17.6206	20.4071	18.481	18.7578	18.1051	16.3977	9.02747	7.85051	7.84048	10.6567	6.87558	8.51966	6.50759	8.9127	10.6436	13.9096	11.0643	15.0188	11.0745	11.4663	16.1424	10.6459	12.1619	11.7363	12.4003	11.2874	11.8966	10.7416	11.2795	11.5624
AAEL001403	AAEL001403			2	complement(46190252..46222255)	51.9187	54.1486	52.0488	55.2018	60.2129	63.1549	66.1131	67.273	66.0903	61.2444	62.3458	62.0568	49.0313	46.2878	48.6134	55.369	55.9248	56.9809	56.4255	57.7777	58.499	56.9088	56.9008	58.5178	58.2646	62.3354	60.5472	58.0451	54.8176	58.1545	56.127	53.7969	57.0803	42.6933	43.9828	45.7661
AAEL001405	AAEL001405		clathrin coat assembly protein [Source:VB Community Annotation]	2	45785481..45788136	44.3883	43.3737	44.8211	40.3259	39.8474	43.7452	54.327	48.3413	51.7423	50.9894	53.8039	50.9379	49.7231	45.7082	46.0869	51.7462	55.2152	54.097	45.959	46.9999	46.7203	37.7898	42.7718	40.023	35.7026	33.3929	37.3545	39.3197	35.8693	40.3173	38.3682	38.4321	39.7678	47.4932	45.7272	50.339
AAEL001407	AAEL001407		cdk4/6 [Source:VB Community Annotation]	2	45750050..45762145	7.0271	6.66923	5.41708	8.63973	8.77096	10.2715	9.02232	10.0498	8.80285	10.2019	9.43454	10.0115	6.94644	6.38748	6.45366	7.81625	8.2707	8.5569	5.4481	6.26106	5.88875	9.953	8.80678	9.67199	9.06991	9.99948	8.95066	7.08634	9.45682	7.66443	8.57408	8.66676	8.7257	6.45251	5.96843	8.25065
AAEL001410	AAEL001410		snf2 histone linker phd ring helicase [Source:VB Community Annotation]	2	47652230..47678463	6.90172	7.00759	6.19468	13.8213	14.3062	12.0515	10.9981	11.088	10.0769	9.62171	8.83102	8.84943	7.43262	6.86444	6.57779	8.90403	8.32951	7.90397	6.505	5.89577	6.87246	13.2208	14.3531	13.3814	10.9583	10.916	9.98898	11.3809	13.6653	12.8201	12.9901	13.3021	11.4988	10.4087	10.0027	9.91937
AAEL001411	AAEL001411		myosin heavy chain, nonmuscle or smooth muscle [Source:VB Community Annotation]	2	45819624..45987488	14.6483	14.252	14.471	44.3096	40.8641	37.7687	34.3564	32.762	30.3676	35.1531	34.1356	29.702	13.9596	14.1434	13.7596	16.5816	16.253	17.2646	16.4032	16.5301	16.8777	35.2886	43.2389	44.755	41.7721	41.119	39.5795	34.8563	45.1525	44.6969	32.4349	38.0741	32.0645	30.4547	29.0583	30.7653
AAEL001412	AAEL001412			2	complement(45674248..45677732)	17.8952	17.961	16.1829	13.2841	13.1786	12.4803	14.3754	12.3098	12.8193	12.2621	11.5374	11.858	18.9226	19.292	20.5661	20.0728	21.6463	19.9007	22.0688	24.9871	21.5424	12.6965	13.5591	12.807	13.5322	16.1126	14.8423	14.357	12.6526	14.1019	12.2034	15.3496	14.4053	16.9742	16.7494	19.0662
AAEL001416	AAEL001416			2	complement(47814446..47844266)	8.10227	8.72847	8.66252	25.5134	27.0472	23.5186	26.1227	25.6447	24.9705	26.5083	23.0844	21.1686	9.1136	9.82503	9.99703	11.1047	12.2076	12.0715	11.7513	11.047	10.9391	22.0344	28.6407	25.094	21.2634	24.3139	23.1772	19.8415	25.0794	26.1798	21.4512	23.3495	21.7532	17.2088	14.6113	15.8324
AAEL001421	AAEL001421		high density lipoprotien binding protein / vigilin [Source:VB Community Annotation]	2	46307992..46329467	40.9344	40.7611	42.6086	123.09	130.493	111.81	97.7647	100.436	91.0696	95.0384	85.0828	83.4808	49.2414	49.1358	46.8587	53.9601	55.4865	55.9677	50.367	49.3379	51.9735	117.344	141.252	140.974	102.738	100.123	97.7647	99.8653	130.455	130.808	109.763	125.036	115.013	91.1582	89.8354	94.6145
AAEL001422	AAEL001422		proteasome inhibitor [Source:VB Community Annotation]	2	complement(47678389..47679614)	61.8634	64.6761	60.1074	90.8249	90.4872	90.3561	76.9486	75.5286	76.5559	73.6943	67.9481	73.9623	94.0592	95.4387	95.0674	105.005	103.13	109.545	72.6401	75.3215	73.3385	96.8916	80.1521	89.0653	90.0561	85.0081	86.5276	83.5721	85.52	86.2321	91.8001	89.9973	99.1243	80.0255	80.0796	89.0487
AAEL001423	AAEL001423		acid phosphatase-1 [Source:VB Community Annotation]	2	45601275..45629282	22.2394	23.5374	24.0539	89.3254	63.5141	91.623	54.954	59.5977	57.3656	55.9468	52.3152	54.0038	25.2454	26.1384	25.1866	32.3776	33.8373	32.465	32.8459	34.429	31.2043	71.6863	54.5435	56.8845	51.24	51.2188	51.9609	106.735	51.634	51.1596	49.9449	37.4093	68.9544	35.3009	35.1636	38.7652
AAEL001424	AAEL001424		mitochondrial inner membrane protease subunit [Source:VB Community Annotation]	2	45671178..45672327	27.1739	28.7591	26.3126	21.0082	21.5781	20.3963	24.677	22.3669	23.6253	20.9779	25.3206	21.4191	30.6491	28.6466	29.7557	27.7951	27.6346	28.2991	27.6093	24.7723	26.5722	20.5055	19.8099	21.4619	20.8419	21.7063	20.3871	19.7916	17.2587	20.6543	16.7205	22.6986	19.1528	25.508	26.4063	25.2621
AAEL001425	AAEL001425			2	45589640..45590646	21.2003	16.4926	17.8178	14.5155	17.7259	15.5613	22.303	23.6384	23.4795	20.3807	22.47	21.0252	19.5133	18.3566	19.832	21.4802	24.7135	20.3124	16.6913	18.8694	18.9175	16.1318	20.9702	18.5864	20.7161	15.8118	15.8294	15.7775	13.7699	16.9934	15.1307	13.3559	17.9061	16.1147	18.4665	17.4737
AAEL001426	AAEL001426		poly(a)-specific ribonuclease (deadenylation nuclease) [Source:VB Community Annotation]	2	complement(45639950..45663309)	11.2263	11.2437	10.4379	17.535	20.2418	19.3893	24.5999	23.3292	26.3375	23.5564	21.6947	20.3193	13.8971	13.4349	15.7009	15.4812	16.1267	16.2825	12.6344	13.7679	13.2318	22.2632	22.1821	19.2029	17.3535	16.8295	17.8444	16.0601	19.6613	19.6382	20.1895	18.1565	18.016	14.2805	14.2128	15.3849
AAEL001427	AAEL001427		short-chain dehydrogenase [Source:VB Community Annotation]	1	complement(28810722..28811952)	2.64424	2.72727	2.13602	0.363728	0.62278	0.747995	1.28708	0.617611	0.487323	1.06573	0.435381	1.12377	1.86695	1.9608	2.00753	2.03195	1.70941	1.70011	1.16637	1.71672	1.35876	0.491728	0.886892	1.50433	0.995775	1.07039	0.906719	0.806465	0.882515	0.879405	0.431729	0.669341	0.436225	1.87155	1.57167	2.03333
AAEL001428	AAEL001428		transcription factor Hairy, putative [Source:VB Community Annotation]	2	complement(48175550..48198538)	0.426408	0.302058	0.184528	0.36659	0.61487	0.813713	0.833922	0.948527	1.28302	0.777455	1.12836	0.647209	0.268805	0.406539	0.444688	0.450096	0.671246	0.667591	0.516726	0.572405	0.88688	0.613596	0.255392	0.458671	0.382328	0.616462	0.664621	0.325124	0.660741	0.658412	0.994574	0.337304	0.653206	0.656097	0.905163	1.03052
AAEL001432	AAEL001432		protein disulfide isomerase [Source:VB Community Annotation]	2	45686123..45699452	107.578	110.692	108.724	223.654	237.06	215.71	168.023	167.599	165.218	165.353	155.523	161.086	137.557	133.097	136.713	135.57	136.694	137.6	136.393	138.094	138.775	235.951	261.265	255.49	215.827	226.65	223.531	228.776	258.131	261.018	246.553	257.727	243.133	151.806	156.538	156.354
AAEL001433	AAEL001433		fgf receptor activating protein [Source:VB Community Annotation]	1	28441163..28506750	26.6869	26.5953	25.0524	35.9831	37.2667	24.492	38.4525	37.7401	37.086	30.2157	33.7027	30.1164	18.6304	17.934	19.3484	20.6044	21.5001	22.1256	26.2189	28.6078	29.9752	24.3532	31.621	29.6529	22.0412	20.3283	21.8336	18.3807	27.1594	25.7853	23.9773	27.4598	25.087	28.1098	25.8034	24.6095
AAEL001434	AAEL001434		coronin [Source:VB Community Annotation]	2	46001926..46185726	24.0059	23.7226	23.912	59.8276	58.5932	53.5261	63.4075	54.3463	60.4004	59.2301	60.5047	57.5341	24.3579	23.1264	23.2537	32.9738	32.1052	32.5425	30.0376	30.4976	32.2593	50.3307	56.1154	57.2336	53.3355	53.9199	55.2858	51.6262	56.9084	58.6696	49.2168	54.3582	49.2922	36.9238	36.6795	33.1986
AAEL001437	AAEL001437			2	47004237..47644489	1.31074	1.06841	1.52296	1.57453	1.44991	1.4532	2.04838	1.84061	2.28091	1.80917	1.93397	1.73938	0.29052	0.399437	0.511195	0.517412	0.408902	0.380439	0.563546	0.536841	0.553587	1.40517	1.27974	1.0966	1.23964	1.13218	0.881564	0.903571	0.883909	1.47794	1.04072	0.93742	0.859018	0.815003	0.856584	0.538476
AAEL001438	AAEL001438			2	complement(47703985..47708871)	1.52004	1.87291	1.65114	4.95001	5.01747	4.21659	4.67678	4.90112	4.33544	4.70303	4.09229	4.00151	2.15116	1.94692	1.91665	2.99503	2.5886	2.7596	2.01224	1.86903	2.13021	4.38993	5.60038	5.3373	3.9932	4.12357	3.84099	4.00377	5.74569	5.82118	4.0611	4.99179	4.23638	3.56139	3.09802	3.27634
AAEL001442	AAEL001442		map-kinase activating death domain protein (madd)/denn/aex-3(c.elegans) [Source:VB Community Annotation]	1	111516597..111609074	5.1174	5.25987	5.15282	34.1609	32.7119	23.0565	24.0825	25.622	21.5776	22.7337	21.3991	17.7026	3.7531	3.74158	3.67295	4.70264	5.29678	4.67098	5.14345	5.37562	5.64712	22.4137	31.6957	29.058	20.8614	21.0343	20.2981	20.8646	30.0682	30.4389	21.6955	26.6241	23.0448	18.56	18.8225	18.97
AAEL001444	AAEL001444			2	210182988..210221755	6.59032	5.54553	7.01755	19.4698	17.0335	18.4856	15.9784	14.7191	17.3247	16.6344	15.9204	14.9277	7.22631	6.69364	6.50211	10.3292	10.7391	10.6222	8.67351	8.25697	8.68849	14.8551	16.7121	17.0421	16.984	16.7278	16.9955	18.0897	17.4295	17.3348	15.8141	16.3346	15.0233	8.94186	8.09035	9.02976
AAEL001446	AAEL001446		testis-specific protein pbs13 (t-complex 11 ) [Source:VB Community Annotation]	1	complement(111460507..111501591)	23.8963	22.7977	23.3715	33.244	30.2337	30.0121	26.7056	26.8307	24.5937	23.1093	23.2769	22.3651	17.11	18.5107	17.9058	18.6489	18.6573	19.3637	19.5668	20.3121	23.8819	24.8815	26.4294	24.3872	22.3114	22.9377	22.994	24.1832	23.3988	23.9731	24.9894	22.9958	23.3926	20.8151	21.1907	20.0459
AAEL001447	AAEL001447			1	111177649..111349621	29.3738	29.5868	29.1444	70.7528	67.2269	64.8076	69.5847	62.874	65.5332	65.096	61.9453	58.9057	21.3215	22.6341	23.8485	24.4971	26.5511	25.2495	28.5352	28.6709	29.2033	54.248	70.5926	69.3226	57.0317	55.9926	56.035	54.3364	58.4587	58.7411	49.9191	53.3815	50.3968	39.8317	38.9132	32.9973
AAEL001448	AAEL001448			1	complement(111749812..111816730)	25.4917	24.3192	24.9506	26.3256	27.1516	22.8078	28.2131	25.6304	26.2487	24.8973	26.308	25.315	28.6397	28.7835	27.5826	29.582	30.0776	30.8736	27.6731	28.6697	27.9927	22.951	30.6332	28.4185	22.4042	20.7695	22.9376	19.0312	24.1664	24.5753	22.6232	25.9544	22.8588	37.6589	38.7228	33.5763
AAEL001449	AAEL001449			1	complement(111416591..111417907)	5.09025	4.9611	3.72198	4.75342	3.91256	3.86183	5.7403	5.46629	5.37218	5.77738	5.90056	4.93653	5.35732	3.96983	5.18947	5.12289	5.60909	5.32207	4.169	4.12341	4.58489	3.87612	5.96081	4.11178	3.99353	4.44078	3.41979	3.88117	4.17394	4.81595	3.79722	4.72079	3.6196	5.13141	5.01048	5.12898
AAEL001451	AAEL001451		DNA repair protein Rad62, putative [Source:VB Community Annotation]	1	complement(111729098..111733493)	18.9283	20.3429	22.0598	24.1586	23.8473	19.9839	26.3818	27.2123	28.4297	26.1575	26.2004	25.4838	23.5492	23.9911	26.4182	26.5547	30.6893	28.8164	23.7661	22.0816	20.6382	21.9673	21.8847	23.2307	19.8874	20.4471	22.6793	20.2815	21.7071	21.6306	22.3275	22.6243	22.6976	25.2111	23.933	25.7762
AAEL001452	AAEL001452			2	complement(209466658..209467680)	0	0	0	0	0	0	0	0	0	0	0	0	0	0	0	0	0	0	0	0	0	0	0	0	0	0	0.0954201	0	0	0	0	0	0	0	0	0
AAEL001455	AAEL001455			2	209247661..209295329	4.85596	4.90064	4.21209	8.60696	9.10488	7.44642	11.0795	9.31284	10.0532	9.98683	9.46596	8.75707	5.38064	5.21887	5.01281	6.06956	5.76737	6.67373	5.46196	5.29944	5.66103	8.08873	9.36329	8.82322	6.81386	6.89421	6.96857	7.86176	9.40633	8.76845	7.52672	7.69938	7.14633	8.37682	8.61592	8.55379
AAEL001457	AAEL001457		guanylatte cyclase alpha 1 subunit [Source:VB Community Annotation]	1	complement(111822053..111832719)	43.6352	41.6933	40.0594	31.2486	30.1141	30.0639	21.651	25.2963	25.4229	25.2418	18.999	22.2327	42.5102	43.9083	45.0878	41.7658	41.7254	40.1006	40.994	38.0534	39.2036	27.14	30.2487	29.7996	33.1618	31.7699	31.5922	28.3043	31.2395	30.0312	29.4494	29.833	30.3573	52.5975	49.9063	52.1873
AAEL001458	AAEL001458		heparan sulphate sulfotransferase [Source:VB Community Annotation]	2	209477412..209672737	0.757962	0.820027	0.800141	0.651632	0.521641	0.406079	0.262029	0.402354	0.249445	0.208286	0.189091	0.409116	0.228048	0.153288	0.201207	0.356394	0.480885	0.276891	0.818306	0.912367	0.796667	0.213563	0.346669	0.518834	0.621686	0.455941	0.349049	0.472847	0.57493	0.486968	0.337509	0.463307	0.397862	0.23855	0.323334	0.476874
AAEL001459	AAEL001459		deltex [Source:VB Community Annotation]	1	complement(111865454..111878864)	3.0204	2.29745	2.36882	5.87406	6.88187	6.08311	6.73534	7.91464	7.83628	7.13066	7.02116	6.67109	2.95466	3.17477	2.99697	3.16342	3.7268	2.97806	3.50735	3.05612	3.03879	5.40774	9.04866	7.8507	6.69481	5.47865	5.53046	5.99219	6.85087	6.60729	6.48748	6.12388	6.33735	4.21872	4.26565	3.83339
AAEL001461	AAEL001461		oxidoreductase [Source:VB Community Annotation]	1	111127128..111128049	0	0	0	0	0	0	0	0	0	0	0	0	0.0945623	0	0	0.0950027	0	0	0	0	0.110115	0	0	0	0	0	0	0	0	0	0	0	0	0	0	0.0988702
AAEL001463	AAEL001463			2	209324039..209353538	31.4013	26.6342	31.4989	37.1199	43.0954	35.875	42.5794	34.8489	38.7531	43.7129	56.4084	50.8709	35.2494	36.1533	36.3454	47.1673	44.315	40.3003	40.1304	38.8249	45.2932	39.2177	33.4327	40.0981	36.6295	37.1494	35.9028	31.8185	34.9914	39.6775	33.7298	33.3373	30.1618	25.5884	26.0121	27.4826
AAEL001464	AAEL001464			1	111850366..111864748	9.64102	8.8696	9.44505	19.7514	19.1524	18.3104	24.5559	24.0355	25.4098	25.4361	25.1341	24.2558	8.90095	10.7694	10.0329	12.5194	11.121	11.6899	10.5794	9.70774	11.2082	17.1975	25.4908	25.1932	17.1232	15.7129	16.7215	20.27	18.4503	19.0675	16.6118	18.9199	17.6646	13.1614	12.5452	10.3791
AAEL001472	AAEL001472		phosphatidyltransferase [Source:VB Community Annotation]	2	complement(262239480..262263110)	12.8083	13.0563	11.812	19.1593	20.3467	16.9193	20.9302	18.8583	19.4969	18.6192	22.3079	18.4139	13.0947	13.0852	13.2581	15.3532	15.5849	14.6599	15.6414	16.4969	14.5692	16.346	20.0501	18.3462	16.053	14.3541	16.6879	14.3315	18.4291	18.2653	15.7004	16.8445	15.7658	19.0364	16.6846	14.0266
AAEL001473	AAEL001473		dynamin-associated protein [Source:VB Community Annotation]	2	261693076..261723076	20.3512	19.8128	21.416	38.28	35.8687	29.8573	34.4886	33.5603	34.427	32.5911	33.0044	29.9151	18.7677	18.48	18.4379	19.1721	20.281	19.6118	20.0956	21.6077	22.0142	28.4881	34.7707	36.1282	30.3377	29.3617	28.9292	28.0902	34.8326	34.9734	27.3343	31.3559	27.3575	29.4336	29.2061	26.8377
AAEL001474	AAEL001474			2	262965669..262970798	2.24223	2.96491	2.71692	0	0	0	0.227376	0	0.196778	0	0	0.186848	1.4292	2.43862	2.29159	5.85387	5.49063	5.67917	1.26801	1.40464	1.79228	0	0	0	0	0	0.116495	0	0	0.124284	0	0	0	4.71505	4.55932	5.40249
AAEL001475	AAEL001475			2	262406783..262409447	0.662321	0.533684	0.417987	6.61937	6.47644	5.69222	4.37612	4.24343	4.00519	4.449	3.09551	3.10455	0.182667	0.245567	0.120875	0.367035	0.273687	0.483905	0.526712	0.671871	0.638131	5.58097	6.83792	6.1299	3.53992	2.83574	3.19376	5.3972	7.3568	8.12247	4.79862	5.59938	5.05347	1.81525	1.42445	1.40058
AAEL001476	AAEL001476			2	263036296..263198932	7.84391	7.70563	7.93533	30.4986	28.757	24.6889	25.8099	21.9024	23.0185	21.8812	23.3935	20.155	7.27097	8.0334	6.83892	8.96702	9.80677	9.9372	10.42	10.5187	10.9511	24.8271	27.9097	28.1317	23.977	22.0974	22.4911	22.93	26.8829	26.9481	23.5598	26.8914	23.1825	13.128	12.9287	11.3692
AAEL001478	AAEL001478		bile acid beta-glucosidase, putative [Source:VB Community Annotation]	2	264533470..264551616	2.36136	1.77138	2.38438	17.9586	17.2652	15.2958	13.3082	13.6313	12.5336	13.7063	12.0462	10.8605	1.4695	1.57144	1.96691	2.19215	2.1795	2.14551	2.15715	2.17235	2.3853	14.0041	19.1403	17.6029	13.0394	13.716	13.2358	12.4648	16.0147	16.5875	13.5928	15.9012	13.4347	8.94358	9.73094	9.24197
AAEL001479	AAEL001479		protoheme ix farnesyltransferase [Source:VB Community Annotation]	2	262304007..262324141	136.566	141.299	138.553	144.218	151.269	121.093	139.194	148.122	133.676	120.233	112.01	115.114	122.323	125.164	128.767	136.142	132.397	132.673	138.55	139.36	139.27	111.404	144.91	135.507	116.979	115.667	110.682	103.285	128.854	126.455	114.721	126.375	116.827	131.255	135.054	130.393
AAEL001480	AAEL001480		phosphoglucomutase [Source:VB Community Annotation]	2	262420201..262720516	29.1726	28.9948	27.5816	49.9401	54.3297	40.2095	41.9631	43.8587	42.028	39.7299	42.4224	36.8851	33.4194	32.9356	34.8314	35.5626	34.5104	34.8138	31.1568	33.1272	31.8677	42.5532	51.2324	52.5906	41.604	40.1096	41.2273	36.7466	48.174	48.164	43.9967	45.4185	42.5267	39.4668	38.3422	36.6902
AAEL001483	AAEL001483			2	complement(262566966..262674729)	6.83837	5.84638	6.032	8.85238	9.28934	5.89837	9.83388	8.05752	7.83796	7.39189	8.27748	7.14768	6.30114	5.39147	6.22574	6.53377	6.90024	7.06367	6.63421	6.31168	8.51554	6.36446	10.0181	10.3244	6.72169	5.93527	6.70759	5.274	8.06676	8.26706	6.03172	7.83429	7.19674	9.97769	8.02213	8.06903
AAEL001484	AAEL001484		chromosome region maintenance protein 1/exportin [Source:VB Community Annotation]	2	complement(262346112..262386625)	59.7165	58.5528	60.7532	210.662	215.989	180.428	181.854	172.62	174.59	170.557	159.975	147.81	61.6991	59.8445	59.6672	73.1283	76.7843	77.2981	75.6651	75.6537	75.8625	187.51	188.654	186.441	160.695	154.133	156.147	160.449	202.762	204.355	168.42	190.85	174.475	119.832	118.78	114.252
AAEL001485	AAEL001485			2	262151658..262152580	11.8014	11.831	9.97361	4.85239	5.82661	7.86207	7.99994	7.32388	8.02099	7.15187	7.12835	6.25332	10.755	13.7926	11.6117	11.4686	13.2871	10.2156	7.07284	8.98555	9.55774	4.57212	4.51758	6.11721	7.246	6.59063	6.39803	6.55309	7.49214	7.35908	6.38788	7.50887	7.08927	11.1516	8.0257	10.6531
AAEL001487	AAEL001487			2	complement(262939201..262940019)	0	0	0	0	0	0	0	0	0	0	0	0	0	0	0	0	0	0.0984133	0	0	0	0	0	0	2.64192	3.04085	3.04424	0	0	0	0	0	0	0	0	0.103578
AAEL001490	AAEL001490		acylphosphatase, putative [Source:VB Community Annotation]	2	complement(262420488..262441187)	19.1987	20.717	18.7832	11.2032	11.1286	12.2718	20.7296	17.3611	19.3804	18.4424	20.1323	17.0968	19.7532	21.7605	20.7686	19.4777	19.3652	17.5155	29.7867	28.8919	31.6065	11.7157	9.0084	10.5694	6.47755	6.42729	5.89178	6.75038	10.4579	11.9925	9.1764	8.81308	7.87707	36.9636	36.6421	40.0823
AAEL001491	AAEL001491			2	complement(263005033..263006410)	4.45984	3.58843	3.90855	7.66839	7.43203	6.3476	8.25579	8.08008	8.58483	10.1179	10.045	9.51898	4.82722	5.30388	5.03715	5.47146	6.42894	6.57838	4.78246	4.74428	4.97257	7.88934	7.26758	6.96963	5.94161	6.68158	6.68901	8.72581	7.65298	8.67545	5.97643	7.52172	6.94101	5.04952	4.146	4.20594
AAEL001492	AAEL001492		cgmp-dependent 3,5-cyclic phosphodiesterase [Source:VB Community Annotation]	2	complement(262726731..262907913)	9.61689	7.70112	8.23174	22.8552	23.245	20.3682	21.9002	20.2423	20.2991	19.417	19.2811	17.5649	8.06873	9.34441	8.33169	10.8629	10.7392	10.5394	9.2829	9.72604	9.82182	19.1642	20.1365	22.5188	16.4557	17.2315	16.82	17.6362	21.2131	23.413	18.7246	19.3899	18.6233	11.5868	11.1303	12.2188
AAEL001493	AAEL001493			2	complement(263974160..264521445)	1.06526	1.11017	1.03919	1.78508	1.95156	1.17045	1.26333	1.17143	1.24187	1.19463	1.23869	0.998657	0.803377	0.890345	0.691977	0.860482	0.835618	0.949793	1.05679	1.12593	1.17519	1.04925	1.74105	1.3595	1.04114	0.941705	1.13271	0.915483	1.33324	1.32854	1.04651	1.17115	0.856351	1.43766	1.52501	1.43698
AAEL001494	AAEL001494			2	complement(263212003..263453338)	0.0239146	0.118584	0.120739	0.226157	0.201158	0.56374	0.782089	0.558568	0.535178	0.738949	0.656264	0.702472	0.0879411	0.124134	0.104747	0.0883507	0.158113	0.104835	0.202859	0.163431	0.307215	0.296479	0.30079	0.360136	0.375242	0.279248	0.354107	0.182342	0.438981	0.397667	0.273319	0.454014	0.493153	0.20238	0.149623	0.165505
AAEL001495	AAEL001495			2	262109347..262142939	5.43981	5.62117	5.45444	7.26033	6.91157	6.57606	9.316	8.19402	7.68676	8.07475	6.99422	6.63316	6.46278	6.57258	6.72033	5.79019	5.28168	5.55866	6.26012	6.46672	5.89678	6.42564	7.43213	7.31993	8.6251	9.0616	7.82655	4.75681	6.66543	8.16009	5.40352	6.19884	5.96185	7.25792	7.97312	9.27286
AAEL001496	AAEL001496		Transcription elongation factor s-ii [Source:UniProtKB/TrEMBL;Acc:A0A1S4EYX3]	2	264572863..264585996	31.6871	32.0845	31.443	44.8314	45.1467	41.8974	56.4106	53.9091	54.5613	53.8434	54.4278	54.7907	35.4747	37.6243	35.6687	38.7039	39.4288	41.4435	44.0684	40.3021	44.6932	43.7699	46.2514	44.7728	39.8987	38.371	38.5051	35.7038	42.1716	45.3406	38.0354	43.8802	39.8514	37.4997	35.3366	36.4892
AAEL001497	AAEL001497		Vacuolar protein sorting [Source:UniProtKB/TrEMBL;Acc:A0A1S4EYY6]	2	262974185..263001682	5.29976	5.25592	5.91946	14.687	12.4523	12.1209	13.173	13.2737	12.8619	12.0523	11.6796	11.7502	6.18416	5.77418	6.22477	7.3068	6.93835	7.09527	7.60989	7.03123	7.96198	12.8929	14.9454	13.6981	13.5887	12.6305	14.8827	12.5517	13.6859	12.5791	13.4145	14.029	12.846	9.45287	10.1651	8.92475
AAEL001498	AAEL001498			2	complement(262226727..262228390)	19.0935	17.9493	18.7441	20.4047	24.3696	18.7017	39.5811	40.2175	40.8874	35.3596	39.8431	32.6503	32.7658	32.2991	32.8617	33.2124	32.6797	32.5986	24.7445	23.6163	22.6545	21.5238	8.44978	9.98381	14.0955	15.9473	15.965	17.5912	25.4455	25.1905	26.6279	28.3193	26.5771	23.0539	21.5172	22.839
AAEL001500	AAEL001500		insulinprotein enhancer protein isl [Source:VB Community Annotation]	2	261455035..261647473	2.40883	1.8401	2.20223	0.139926	0.438096	0.179047	0.866499	0.633587	0.599914	0.743442	0.446643	0.264476	2.13071	2.55866	1.94857	1.90011	1.72175	1.78372	2.1814	2.19677	1.81207	0.252224	0.300245	0.381271	0.331999	0.329423	0.380526	0.273018	0.244443	0.0811938	0.106295	0.128748	0.187954	2.65456	3.02947	2.97871
AAEL001501	AAEL001501		anamorsin homolog (Fe-S cluster assembly protein DRE2 homolog) [Source:VB Community Annotation]	2	262274157..262280160	48.6127	51.0332	50.4662	59.8024	60.0433	63.8727	45.804	51.1878	50.4306	51.5438	46.2381	51.1587	61.5416	69.0569	69.1469	64.2677	70.922	76.3584	57.2677	57.2823	55.4783	61.22	56.8955	52.3861	61.8976	60.088	57.848	50.6943	56.7097	58.7815	60.3179	63.6703	64.7025	55.5295	61.7913	58.2171
AAEL001503	AAEL001503		sodium/hydrogen exchanger 3 (nhe3) [Source:VB Community Annotation]	2	complement(261762679..262069202)	2.88905	2.58826	2.47596	35.9728	30.4277	24.3037	25.37	24.8084	22.0837	22.6682	20.9612	15.9849	0.964186	1.08917	0.859561	1.5158	1.64081	1.79152	2.3992	2.4887	2.44306	24.323	37.6505	35.423	18.4375	18.1621	18.0404	19.5847	33.3526	32.4176	18.2833	24.5242	17.7828	6.95739	7.39538	6.87009
AAEL001505	AAEL001505			2	complement(262392743..262404045)	20.6786	19.3068	19.9511	35.597	38.1686	35.0467	36.0947	33.6192	34.903	33.5711	31.031	31.3863	22.0466	23.1983	23.3326	23.1154	24.5117	24.4491	23.8261	22.7116	22.1474	35.6474	38.4549	34.9245	34.7642	32.6849	32.8345	32.6414	34.3861	33.218	33.5249	37.1203	34.8328	25.5954	28.3295	25.6577
AAEL001506	AAEL001506		U3 small nucleolar ribonucleoprotein protein MPP10 [Source:UniProtKB/TrEMBL;Acc:A0A1S4EYY5]	2	complement(262289881..262294532)	6.84105	6.40491	6.61792	10.7756	13.9232	10.563	15.0994	12.2601	12.973	13.9467	11.7825	11.2719	7.56457	7.87538	7.78787	8.41281	8.92654	9.6469	6.77698	8.21421	8.72679	11.2316	13.7992	13.448	11.072	9.1613	10.5137	8.86373	10.6576	11.9724	9.64635	10.6338	11.0885	9.42191	9.12897	8.97601
AAEL001507	AAEL001507			3	260944236..260954867	23.4719	24.1115	25.3633	55.8391	54.8102	52.8805	53.208	51.3453	50.498	51.7008	52.9954	47.9935	23.6524	24.1595	24.1931	27.1018	28.6953	26.2099	26.2699	25.0186	25.5924	44.3544	49.5268	52.7566	46.1469	43.6071	44.1471	46.7984	51.9131	50.565	46.302	48.3298	48.7492	31.0753	30.7679	28.3667
AAEL001508	AAEL001508			3	262063301..262064190	6.78657	11.3129	6.70694	0.372417	2.42917	0.453845	3.62403	5.99575	3.5165	4.55874	3.76437	7.4903	7.43378	5.782	6.74621	2.66729	3.9248	5.90789	7.10417	4.81061	4.94653	1.3426	1.574	2.77851	3.39854	3.03495	2.13808	1.65146	3.61439	3.60165	2.47543	1.37066	1.07195	12.9972	10.1634	11.3256
AAEL001509	AAEL001509			3	complement(261623898..261681119)	13.476	14.4609	14.4522	28.7969	28.1751	29.3018	33.3835	34.2362	30.6414	35.5064	29.1091	31.2987	13.8008	15.2664	14.8109	16.9781	17.8239	17.0064	16.2724	17.2039	16.4289	27.1346	27.7859	29.8483	29.6781	28.4476	29.0847	25.9041	30.3913	30.1599	26.9054	32.0508	29.5764	19.4017	17.947	21.828
AAEL001511	AAEL001511			3	260911384..260923936	40.269	42.9251	44.9226	78.465	94.9746	96.7739	159.001	137.36	148.436	148.653	160.962	160.311	68.5431	67.947	65.2185	89.5745	93.2644	90.9068	52.3122	56.2342	58.0812	99.0245	51.8623	57.1421	77.3743	69.0308	75.6849	89.2163	89.4811	85.4568	97.3421	83.0212	91.4939	94.9811	88.3978	80.2414
AAEL001513	AAEL001513		WD-repeat protein [Source:VB Community Annotation]	3	261585621..261590180	10.0743	9.23362	10.1132	39.4418	37.8243	34.7799	28.6374	28.1457	27.4321	28.1539	26.6182	24.9097	12.3559	12.5887	11.8141	15.3215	16.5061	16.0514	12.4324	12.0433	13.3568	32.7486	34.3807	38.0876	31.638	30.2493	31.5419	34.0846	36.6617	36.2639	33.2565	33.4331	32.5126	15.6365	14.9996	15.2225
AAEL001514	AAEL001514			3	262004329..262005490	0.109226	0	0	0	0	0	0	0	0	0.07337	0	0	0	0.0809947	0	0	0	0	0	0	0.0935433	0	0	0	0	0	0	0	0	0	0	0	0	0	0	0
AAEL001516	AAEL001516		vesicle associated protein, putative [Source:VB Community Annotation]	3	complement(263409232..263463355)	10.8252	10.4238	11.7244	31.7621	29.7538	28.5536	37.9369	37.4628	37.8872	39.4807	35.2379	30.9924	11.0338	11.7577	11.6733	12.6118	12.2586	12.9958	12.0403	11.3769	12.6946	27.8258	30.6774	32.5249	25.7781	23.6024	25.2565	27.3988	33.6366	34.377	26.7316	28.4607	28.7514	18.5223	20.6206	20.8795
AAEL001517	AAEL001517		carboxylesterase [Source:VB Community Annotation]	3	260732126..260770846	0.529103	0.367308	0.373983	0.272927	0.445056	0.582053	0.724332	0.308954	0.487556	0.53312	0.508188	0.694429	0.622614	0.706227	1.19737	0.469136	0.816248	0.850461	0.807877	0.813571	0.725017	0.245982	0.266195	0.486927	0.622658	0.453073	0.618514	0.403426	0.397322	0.219957	0.259162	0.334831	0.392791	1.34328	1.03449	1.50539
AAEL001518	AAEL001518		zinc finger protein [Source:VB Community Annotation]	3	complement(260779037..260792768)	7.72614	7.40511	7.53968	19.2359	16.9014	15.2793	17.0564	14.3485	16.4505	15.4825	17.5913	15.7014	9.05731	8.97832	8.27095	10.2106	11.0087	9.98272	9.74278	8.72621	9.88086	16.473	18.5875	20.6931	15.4386	14.2894	13.3557	13.1657	17.5656	17.4606	14.4771	16.5712	14.8418	13.7229	14.2949	10.4269
AAEL001519	AAEL001519			3	complement(261690065..261704716)	0.209464	0.276975	0.423014	0.0600267	0.323018	0.164591	0.265512	0.430351	0.25276	0.398659	0.407159	0.261823	0.256755	0.569526	0.331306	0.541696	0.3334	0.357091	0.266523	0.268401	0.388679	0.351653	0.234185	0.292072	0.219113	0.380472	0.272068	0.186329	0.4078	0.290259	0.284996	0.165694	0.374353	0.725162	0.655263	0.751664
AAEL001520	AAEL001520			3	260802040..260839665	3.07759	3.32509	3.20866	16.1763	16.3111	13.5266	15.4521	11.7856	15.1184	14.9754	14.1617	13.1201	2.81551	3.06141	2.77637	3.3093	3.56591	3.23572	4.24491	3.95422	4.17858	14.1915	13.1967	13.3973	12.9755	12.3879	12.3627	14.1939	17.0564	15.1448	14.3391	15.3788	13.1263	7.46879	7.27938	6.69563
AAEL001522	AAEL001522			NIGP01000591	complement(15233..24070)	0	0	0.0498852	0.042473	0.0415558	0.0776394	0	0.0641059	0.0650345	0.0331857	0	0	0	0.0732688	0.180324	0	0	0.216571	0.0838147	0	0.126931	0	0	0	0.116278	0.115376	0	0	0.0412209	0	0.161323	0.0781597	0.0407508	0	0.0386369	0.151958
AAEL001524	AAEL001524		rab23 [Source:VB Community Annotation]	3	261239102..261399099	0.365897	0.36287	0.369465	0.589814	1.07721	0.790653	0.452207	0.385765	0.391353	0.860242	0.62756	0.485944	0.100913	0.135663	0.166942	0.304151	0.235196	0.200499	0.42677	0.468849	0.274192	0.850534	0.920427	1.07142	1.00472	0.996924	1.17625	1.0462	1.33566	1.06477	1.04546	0.94067	0.414993	0.316682	0.286157	0.351702
AAEL001526	AAEL001526		zinc finger protein [Source:VB Community Annotation]	3	261134014..261219846	6.39839	6.58491	6.65582	82.3875	74.3329	64.5058	82.2491	81.0517	80.6048	78.2071	67.8486	58.6403	6.23291	6.21278	5.39354	8.43846	9.38303	8.96149	7.41423	7.19836	8.06451	64.1698	79.8898	73.2056	61.2988	58.3609	59.1409	59.3899	77.7227	75.2606	59.5069	66.4469	59.1309	24.5009	26.5117	26.3831
AAEL001532	AAEL001532		FAD NAD binding oxidoreductases [Source:VB Community Annotation]	3	261239076..261543919	19.009	16.9175	16.8089	38.2816	39.0725	33.5211	41.742	37.3198	41.3681	40.2625	39.9148	38.3191	17.031	18.3327	17.6667	22.1845	23.8121	24.4852	19.2937	18.5145	19.338	34.3319	36.2318	37.9199	38.6843	36.1816	36.9712	31.6895	37.7032	37.5018	31.8659	36.7227	32.9002	29.354	27.6703	26.8898
AAEL001533	AAEL001533		glucosyl/glucuronosyl transferases [Source:VB Community Annotation]	3	complement(261440892..261442837)	0.60316	0.59817	0.548137	0.103709	0.253675	0.142183	0.0917461	0.117399	0.158799	0.243096	0.165519	0.0376965	0.17744	0.223632	0.264187	0.4011	0.177237	0.308477	0.306984	0.515247	0.619872	0.140206	0	0.151386	0.141962	0.14086	0.376046	0	0.201304	0.100297	0	0.095424	0.0995042	0.139209	0.235856	0.231904
AAEL001536	AAEL001536		homeobox protein abdominal-A, putative [Source:VB Community Annotation]	3	263171042..263175718	0.872731	1.02926	0.690702	7.54357	5.45615	4.2814	3.6596	3.71874	3.75708	3.4699	3.62479	2.50609	0.260213	0.157417	0.206627	0.540279	0.363882	0.430834	0.820343	0.64478	0.626222	4.02081	6.64549	6.374	3.53452	2.82771	3.58453	3.81275	7.12439	6.70705	3.10016	4.6646	3.5994	1.34284	1.27284	0.943167
AAEL001537	AAEL001537		bax inhibitor [Source:VB Community Annotation]	3	complement(263351696..263352427)	0.150708	0	0	0	0	0	0.11462	0	0	0	0	0	0	0	0	0	0.110713	0	0	0	0	0	0	0	0	0	0	0	0	0	0	0	0	0	0	0.115889
AAEL001540	AAEL001540		ubiquitin specific protease [Source:VB Community Annotation]	2	complement(21549556..21581257)	11.3152	10.3896	11.1508	27.9165	25.6734	26.1211	27.8006	28.2325	25.9997	28.1792	25.1242	23.1571	10.4066	10.8961	10.528	13.739	13.6097	14.4634	15.5997	16.8332	16.1769	24.44	25.859	25.3455	24.2837	23.6363	23.5919	22.1999	25.4854	27.0924	23.0469	24.7536	24.989	20.6551	20.6247	22.1623
AAEL001541	AAEL001541		component of oligomeric golgi complex [Source:VB Community Annotation]	2	20503044..20510509	16.2855	17.5194	15.1436	23.8885	23.2953	25.1594	22.5324	22.9826	20.7114	22.8677	20.0098	20.7013	18.0675	18.9672	19.0754	20.3271	18.5876	22.587	16.5851	17.0557	15.7202	24.4887	24.9195	23.2084	21.114	20.6995	19.9338	21.0812	20.5742	22.1846	21.8199	23.4357	22.7302	20.7753	20.4357	20.1995
AAEL001543	AAEL001543			2	20378331..20383123	0.239301	0.284786	0.386615	0.822925	0.704511	0.864963	0.564199	0.71419	0.535526	0.562609	0.558188	0.553369	0.228796	0.24843	0.454199	0.229861	0.210955	0.384645	0.345086	0.18398	0.245932	0.500634	0.822694	0.760781	0.375486	0.447087	0.522182	0.383167	0.599	0.795852	0.351639	0.511098	0.690864	0.331383	0.505306	0.607247
AAEL001544	AAEL001544			2	complement(22409774..22410547)	41.4365	43.94	49.629	47.3439	47.5287	44.6812	42.9741	44.923	43.3305	45.3057	47.2562	37.8927	50.6595	46.9545	46.6174	59.113	51.2605	59.3692	53.7129	54.3979	50.6959	48.7854	46.4771	43.221	44.1895	45.8016	44.4546	46.7757	45.2	51.752	45.249	51.3659	49.2713	46.3684	46.996	56.6917
AAEL001545	AAEL001545			2	complement(22895691..22902199)	4.8854	4.54059	5.13965	10.9289	11.0802	8.60211	13.4422	11.8986	13.3673	14.106	13.7224	12.0054	4.75933	5.42456	4.81741	6.46354	7.53483	6.37254	5.83649	5.59358	6.39643	9.86978	11.5602	11.149	8.88973	8.99996	9.24918	7.25493	10.372	10.9735	9.02048	10.0154	9.19882	9.7996	8.62163	10.149
AAEL001548	AAEL001548		glucosyl/glucuronosyl transferases [Source:VB Community Annotation]	2	complement(20804142..20806040)	32.0258	34.9191	31.6707	43.3918	47.4079	39.8956	41.3111	44.4025	38.6784	41.1687	43.2831	42.9603	28.8566	29.5851	29.6516	32.5428	34.0322	32.7933	37.4112	37.3156	36.5874	45.1603	29.474	32.4238	57.8411	53.931	52.3052	33.1234	54.195	54.4536	41.7429	40.8284	38.2126	26.6724	25.7983	28.6927
AAEL001549	AAEL001549		protein kinase c [Source:VB Community Annotation]	2	20544599..20914618	7.24283	6.60777	6.49362	28.231	25.6377	26.1268	30.8653	27.3504	28.298	29.0268	28.1603	25.7342	7.1277	7.82687	7.61111	8.91303	9.66631	8.85099	8.31936	8.88442	9.39269	26.2827	27.3943	26.6749	22.9619	23.1349	22.6986	22.1095	27.7429	27.2701	22.5252	25.4864	22.1326	14.436	14.5642	14.3102
AAEL001551	AAEL001551			3	371529720..371531359	9.66743	7.11328	8.10851	10.6572	12.3288	12.1297	16.0095	15.0736	14.2143	16.0776	15.1367	15.5435	7.28203	9.01874	8.82163	11.1755	11.6265	12.0758	6.4811	8.05857	8.0791	11.7797	11.3749	15.2629	13.0895	12.3203	10.1467	11.1756	11.5139	12.1864	10.1833	11.1009	11.5112	10.5564	10.2434	12.1101
AAEL001552	AAEL001552			2	21481839..21482848	14.5584	14.5625	18.5022	16.7241	17.9465	10.1576	21.572	26.5452	19.7429	18.3784	22.2143	21.4135	13.2916	14.7974	12.0937	13.2608	14.3828	13.2959	13.627	12.5437	15.4778	9.4328	15.6802	17.43	8.17247	6.93667	9.09617	7.36837	14.3462	12.8348	13.8315	15.6859	11.1805	9.75194	9.03005	11.388
AAEL001553	AAEL001553			2	22346507..22396010	14.5676	14.6341	14.9001	55.6488	47.1902	51.7884	68.3047	70.0449	57.2821	61.8798	53.1079	58.6932	11.13	11.6764	12.1832	14.7698	14.1304	15.5345	20.2355	18.8477	17.846	45.8078	64.0405	73.9542	73.567	73.9871	72.5631	52.4816	49.7208	48.8008	45.1833	50.5318	43.5539	16.14	15.338	17.0024
AAEL001554	AAEL001554		PHD finger protein [Source:VB Community Annotation]	2	22823674..22834233	4.89748	4.88441	4.66585	13.3688	13.7783	11.0666	11.1112	11.4892	9.76161	9.795	8.95979	9.49381	5.84038	5.70396	5.4133	7.13514	6.85003	6.73187	5.58611	5.62548	6.01896	12.8207	13.155	12.2689	10.7454	10.5328	9.98388	10.5275	11.7973	13.7341	9.6677	10.8124	11.4345	7.10982	7.48723	8.10646
AAEL001555	AAEL001555			3	371414152..371415958	0	0	0	0.298559	0.194741	0.454797	0	0.300417	0.38096	0	0.238249	0	0	0.944229	0	0	0.680308	0.676604	0.392777	0.395545	0.198277	0.896943	0.485325	0	0.272454	0	0.451068	0.264788	0	0.384982	0.283501	0	0	0	0.633719	0.534086
AAEL001556	AAEL001556			2	20929941..20983150	29.5841	30.2601	27.3583	21.588	19.9504	16.7134	31.7761	22.7263	28.7222	31.779	34.02	29.6466	22.2856	25.6304	23.6608	35.3927	35.9634	32.6842	33.7944	36.6283	37.3361	21.1244	21.1263	21.22	23.4087	23.7856	21.4111	16.2501	21.0925	22.141	15.8137	18.6615	15.4562	33.1172	29.7709	28.2011
AAEL001557	AAEL001557		mucolipin [Source:VB Community Annotation]	2	complement(23394987..23397887)	31.5024	30.5345	32.4498	73.0734	67.6958	65.169	72.5401	74.3765	78.7924	71.2024	69.8932	67.3371	34.0392	30.3535	32.8611	39.6143	38.7743	40.1265	35.9997	35.8811	36.787	63.3414	65.3567	64.6461	64.0727	63.1129	61.2376	66.4092	61.8602	66.4523	63.1122	62.5965	63.6388	43.6853	41.3717	40.0995
AAEL001559	AAEL001559			2	21494696..21496980	0	0	0	0	0.0537004	0	0.0971086	0	0	0	0	0	0.0469528	0.0946813	0.0466047	0	0.0468991	0	0	0.0545363	0.10935	0	0	0	1.05182	1.29214	1.34334	0	0.0532676	0	0	0.101001	0	0	0.0499284	0
AAEL001561	AAEL001561			2	22079030..22100879	21.5645	23.6706	22.6793	27.6715	26.9125	25.3919	42.2429	42.5543	36.8109	41.7371	35.5151	37.3529	24.378	22.8237	23.4966	23.2149	26.4185	25.0123	23.2862	21.7011	21.7016	26.3278	32.0326	25.9111	29.5192	33.0261	30.7689	25.8588	29.7389	30.6449	27.1116	29.2065	30.9832	26.8298	27.0739	29.6218
AAEL001562	AAEL001562			2	21164059..21193014	9.87663	9.45124	10.1479	16.287	15.9839	12.2538	17.615	16.863	16.1569	18.6229	17.3954	14.764	10.9595	10.4933	10.288	12.8883	12.5593	14.8541	10.3868	11.2001	10.7834	15.1266	14.2387	16.816	15.2255	18.0748	14.809	12.9915	14.5057	14.9348	12.2121	13.0669	14.7691	14.3081	12.7833	13.3242
AAEL001564	AAEL001564		taz protein (tafazzin) [Source:VB Community Annotation]	2	complement(21496991..21541309)	26.1595	24.3016	24.9398	25.1406	25.717	21.601	27.2267	28.9119	27.1517	25.7259	24.4263	22.3129	29.6228	28.3753	28.5976	28.7056	28.1107	28.0999	32.9275	32.1338	32.3824	24.3434	24.33	24.8726	21.2363	20.2883	20.8168	20.6141	23.0725	23.5579	22.7333	24.2617	22.4614	37.9284	37.1605	35.6893
AAEL001565	AAEL001565		peptidyl-glycine alpha-amidating monooxygenase [Source:VB Community Annotation]	2	21734625..21736734	9.4941	9.06897	7.88107	13.6705	13.7673	13.5015	17.4537	17.1944	16.3317	17.2152	15.1447	15.5076	9.89549	9.41574	10.63	11.534	11.0395	11.107	9.23933	10.0508	10.3258	15.0739	14.7985	13.352	16.4508	15.4163	13.7539	13.723	15.9404	14.4799	16.2619	16.9094	16.7195	11.0682	12.3447	12.4066
AAEL001566	AAEL001566		bone morphogenetic protein [Source:VB Community Annotation]	2	23378181..23382497	1.31972	1.36222	1.22381	1.13459	1.1554	0.86769	1.22903	0.943606	0.975002	0.922678	0.794531	0.690142	1.01022	0.818845	0.904422	0.935322	0.692495	0.806792	0.936705	1.08135	1.17637	0.918228	1.03885	1.26184	1.43686	0.964449	1.09146	1.06786	0.853946	1.18683	0.989414	0.8522	0.821991	1.63691	1.53764	1.80182
AAEL001568	AAEL001568		glycine receptor beta precursor, putative [Source:VB Community Annotation]	2	complement(22965914..23008195)	21.2682	21.1351	18.682	28.3188	31.598	19.2594	32.318	29.1682	30.2451	28.1664	26.7206	25.2337	17.1679	19.1369	17.6718	19.9948	21.0861	21.445	24.7149	24.1505	24.7674	17.6183	25.4455	24.3033	18.2459	15.4796	18.0234	13.7444	21.1	20.2349	20.2561	20.9614	19.1478	19.0228	16.498	18.4819
AAEL001569	AAEL001569			2	complement(22846686..22887626)	53.0929	55.2708	55.4689	76.1842	79.5045	71.3502	104.501	94.8015	94.1178	98.1985	100.697	92.6019	50.8207	46.2452	48.1372	50.57	54.4615	52.6174	54.9634	56.5373	55.6702	66.6987	81.4095	78.5247	70.7488	69.8214	69.1955	61.8215	71.5337	70.5309	64.3195	73.1468	70.4601	65.4229	63.6277	66.1396
AAEL001570	AAEL001570			2	22117643..22255765	11.1324	11.0741	11.3786	44.6437	42.8623	40.1607	38.2492	35.0848	31.2841	34.9161	33.5553	30.707	8.55102	8.38146	8.13916	10.1654	10.8331	10.4627	12.4223	13.1215	13.5783	38.3472	42.6563	40.5207	30.8026	30.4176	32.0059	36.7602	42.8298	43.8836	32.1767	39.8095	34.2978	13.8369	13.1861	12.8734
AAEL001571	AAEL001571			2	22537740..22605916	0.106151	0.0526367	0	0.022815	0.0446448	0	0	0.0172178	0.0174672	0.0178262	0.0364126	0.0331714	0.0390351	0.078715	0.0193728	0.0196085	0.0194952	0.0387782	0.0675336	0.0906795	0	0	0.0445046	0	0.0208202	0	0	0	0.0221425	0	0	0	0.02189	0.122498	0.166036	0.204067
AAEL001573	AAEL001573			2	complement(22820884..22822456)	21.8902	17.1953	20.6811	17.4219	17.8661	18.6482	17.3903	15.1164	16.0486	17.5432	15.0921	15.2387	18.2513	20.7324	23.3371	20.6583	24.4399	22.6442	20.4992	17.4036	20.325	18.7247	15.1748	14.3247	18.3641	19.6558	20.2688	15.4512	15.552	17.0289	17.1625	17.4016	16.4473	15.9237	18.9842	19.666
AAEL001575	AAEL001575		Monocarboxylate transporter [Source:UniProtKB/TrEMBL;Acc:A0A1S4EZ55]	2	21598322..21600002	0.076239	0	0	0.262176	0	0	0	0.0494639	0.100361	0	0	0	0.112142	0	0.0556551	0.056332	0.224027	0.111404	0.194013	0.0651269	0	0	0.0639274	0.0637836	0	0.178047	0	0	0.0636119	0.0633876	0	0	0.251546	0.117306	0.119248	0.0586252
AAEL001577	AAEL001577			2	complement(22210206..22225480)	0.306545	0.152005	0.154767	0.230599	0.0644628	0.0602184	0.233142	0.124304	0.100884	0.0514788	0.157729	0.167637	0.253633	0.170485	0.0839176	0.113251	0.0281493	0.195972	0.130016	0.229132	0.164083	0.0890712	0.0963906	0.320579	0.240499	0.447436	0.447934	0.146082	0.0639433	0.127436	0.0938437	0.121244	0.126428	1.76876	2.54723	2.44562
AAEL001580	AAEL001580		otefin, putative [Source:VB Community Annotation]	2	21612782..21614409	7.06713	6.51806	5.70883	8.44526	8.14401	7.71885	9.40603	9.94978	9.11708	10.5388	8.82411	9.27536	7.38058	9.69497	9.02835	9.97365	9.86414	9.50064	6.95399	7.36523	6.35507	6.68059	7.88141	7.56806	8.42762	8.69232	10.189	6.14287	8.60908	8.63749	9.05779	7.71467	9.50189	7.23115	8.67737	7.60813
AAEL001581	AAEL001581			2	22925441..22956868	9.94386	9.44926	9.20116	32.2892	27.949	28.7496	30.6463	30.6843	29.8517	28.1845	25.1011	23.5814	10.4731	9.4548	9.51017	11.9555	12.8537	12.4546	11.3447	11.6614	11.7208	26.1483	31.2894	28.8131	26.8836	26.5402	25.4086	23.5383	27.2034	29.5561	24.24	26.4756	24.7783	17.6459	16.8271	18.3835
AAEL001582	AAEL001582		kinesin [Source:VB Community Annotation]	2	complement(20952055..21084010)	2.0279	1.78487	2.27804	21.5095	16.4501	13.8631	10.1503	10.9203	9.64366	11.1956	10.3126	7.93713	0.997402	0.911655	0.832716	1.31109	1.46181	1.43533	2.1395	1.91639	1.89956	13.5328	19.2041	19.0125	14.1399	12.9942	12.8111	16.4382	22.5992	22.2139	11.4125	15.9311	11.8973	6.53302	6.65112	6.46171
AAEL001583	AAEL001583			2	complement(21635273..21696995)	14.2217	13.7433	13.6625	74.2664	69.0016	50.5778	73.5559	67.3265	66.2669	71.5953	64.6875	56.5426	15.2656	14.5107	14.1612	19.816	20.4052	21.0736	17.7306	17.1927	16.9146	58.1601	76.0742	70.4763	61.0479	61.1499	61.8416	58.5352	70.8531	71.7022	55.5555	60.4402	54.0839	30.1278	30.6457	31.6518
AAEL001584	AAEL001584			2	22685368..22799234	0.286261	0.21292	0.289052	1.26128	1.20395	1.30744	1.95943	2.30997	1.6722	1.89886	1.65704	1.71081	0.315801	0.22554	0.117547	0.290832	0.223436	0.339866	0.333886	0.336239	0.306451	1.02586	1.08015	0.898101	1.4598	1.43455	1.54769	1.3096	1.31367	1.29416	0.686467	1.33035	0.900226	0.467987	0.335814	0.591586
AAEL001586	AAEL001586		glucosyl/glucuronosyl transferases [Source:VB Community Annotation]	2	complement(20814828..20817569)	22.8189	21.1531	24.0619	34.1139	35.7486	34.8994	38.31	37.7542	32.1743	32.9429	36.4552	31.7142	19.4425	19.3665	19.1431	22.7559	23.1715	22.4624	28.6513	26.9903	26.3302	38.247	23.7278	26.656	47.3226	49.3984	48.6243	27.7407	36.0818	36.3084	35.8237	35.7645	30.8002	16.4094	19.6347	18.9785
AAEL001587	AAEL001587			3	371446107..371496958	7.0331	6.27304	6.92302	13.4239	11.2737	12.304	12.01	14.2345	12.8976	12.5091	11.5923	10.0905	6.50637	6.39611	6.94249	8.30158	6.79139	7.2715	8.06716	8.16181	8.29625	9.49382	13.7605	12.1752	10.0986	9.60703	10.4106	9.00502	9.30059	9.04715	8.9192	9.1674	9.66885	8.06511	9.27107	9.96607
AAEL001588	AAEL001588		glutamate carboxypeptidase [Source:VB Community Annotation]	2	complement(22834238..22846813)	28.2224	28.5121	27.0327	24.6601	22.1863	24.8188	18.9569	24.3002	19.227	21.8369	17.462	18.5864	29.4858	28.8003	30.952	27.1383	27.1269	27.2201	26.5691	24.6722	27.4457	23.4517	30.1892	28.1905	32.3849	35.4189	32.9402	21.8204	28.1146	25.2742	23.6317	26.6542	28.2835	27.2926	28.5697	29.2065
AAEL001591	AAEL001591		zinc finger protein [Source:VB Community Annotation]	3	complement(371393647..371397896)	3.71858	3.93367	4.38065	5.00852	5.38693	3.96086	7.95025	7.53272	7.39708	7.52139	6.71799	6.01671	4.22385	3.67661	4.10205	5.28151	4.97784	5.01112	3.92541	4.6237	4.17547	4.99426	5.19679	5.39251	4.47334	4.0205	4.95877	3.81192	4.44718	4.74068	4.45234	4.83718	4.63503	5.91235	5.84869	4.76576
AAEL001593	AAEL001593		glycerol-3-phosphate dehydrogenase [Source:VB Community Annotation]	2	complement(21097629..21159210)	51.9242	52.1642	54.5607	106.812	105.239	100.498	81.9551	79.0747	79.7574	76.8623	77.8064	70.0016	44.2909	44.8653	44.1884	51.4388	53.0635	52.4664	57.288	55.7214	55.9598	91.2543	97.5266	96.8837	96.3916	96.8261	95.0268	81.5836	88.127	92.3066	87.2113	93.8958	91.3911	67.4292	66.0161	72.2639
AAEL001594	AAEL001594			3	complement(371429332..371430654)	12.4243	9.6753	12.4613	12.2585	11.7133	9.10743	15.2203	15.5808	14.5442	13.947	12.2421	13.6018	15.8221	12.7994	13.7569	12.1375	13.4151	10.1131	10.7513	11.2545	11.0689	10.5314	16.8505	13.185	6.93442	6.55606	7.14821	6.42142	7.93143	8.73542	6.26258	7.58542	8.46	13.7923	14.1511	14.6835
AAEL001595	AAEL001595			2	complement(22905354..22925353)	3.18115	3.68064	3.97698	6.34885	6.1162	5.29688	10.1385	8.32944	9.07327	8.90364	9.84693	8.75741	4.26144	3.93156	3.89809	4.00146	4.14529	4.84212	4.11195	4.01153	4.37852	5.45796	6.00173	6.30507	4.96181	5.1002	5.07636	4.93771	5.68772	6.64378	5.22482	6.23109	5.6541	5.94358	6.01239	5.38746
AAEL001596	AAEL001596		Protein YIPF [Source:UniProtKB/TrEMBL;Acc:Q17KU7]	2	complement(22412158..22416519)	86.7063	86.3777	91.41	85.5769	81.8336	76.1375	102.977	110.54	94.2783	102.271	103.779	97.2971	93.0956	84.42	88.9724	98.5243	94.5007	95.6326	91.2521	92.8996	101.107	74.8508	82.3161	82.9506	82.0913	78.3274	81.8504	77.7646	76.8415	74.1269	78.6214	70.8352	73.2175	86.6798	87.962	96.508
AAEL001597	AAEL001597			1	138850587..138856823	8.11919	7.02955	8.32849	6.31542	7.3715	5.87347	7.35121	7.77617	8.05847	7.445	8.75314	8.85999	8.15136	7.26303	7.80868	8.28455	7.66867	8.38019	7.76182	6.8257	7.39495	7.28965	7.13223	9.59607	7.07764	7.92565	7.7336	6.97677	8.92505	6.75056	6.52294	5.40311	7.97284	5.84974	6.85372	7.82899
AAEL001600	AAEL001600			1	138024989..138045976	5.18092	6.64405	5.59223	7.37234	7.36343	5.96613	8.22034	6.37503	6.05582	8.0404	6.98619	7.64835	6.3725	6.29266	7.56422	8.44824	6.75895	8.02742	5.98603	6.71498	6.57909	7.33663	6.3666	6.20281	5.81668	5.70202	6.33489	4.83572	6.40971	6.23858	7.2922	8.05526	6.18924	7.21574	5.72847	7.28101
AAEL001601	AAEL001601			1	complement(138053795..138060035)	26.8341	27.4006	24.4865	35.0318	35.9473	40.9994	51.9284	44.8145	48.7345	52.4067	58.8424	55.6544	31.9421	31.9849	31.1249	36.7907	33.5849	33.4746	36.5886	33.6203	34.472	36.5787	31.6677	31.4301	29.6295	27.0786	30.4393	39.2533	33.9162	33.714	34.8065	32.7834	34.8411	27.8315	27.4374	25.2963
AAEL001604	AAEL001604		guanine nucleotide exchange factor [Source:VB Community Annotation]	1	complement(138859995..139032101)	7.46549	7.17937	7.58723	20.8383	18.6214	17.2683	23.3873	21.0309	22.7076	23.4132	22.2384	18.6127	7.03553	7.57295	7.41983	9.12193	9.35416	9.92896	8.5533	9.09672	8.4833	16.2143	19.9585	20.157	17.6598	18.3907	17.4163	16.054	20.3454	20.005	16.0013	18.0998	15.0884	14.1223	13.0293	12.9476
AAEL001605	AAEL001605		microtubule binding protein, putative [Source:VB Community Annotation]	2	90696112..90728550	60.4461	57.9631	53.969	132.263	141.924	113.303	177.22	161.285	181.996	166.83	161.55	157.888	63.8555	63.4421	60.8558	73.1878	73.7539	72.8467	64.2235	65.0704	67.1132	124.33	147.121	142.576	115.359	113.656	113.363	103.67	134.332	130.214	117.996	126.685	117.163	85.4625	87.7498	80.425
AAEL001607	AAEL001607		galactose-1-phosphate uridylyltransferase [Source:VB Community Annotation]	1	138821411..138824146	20.5406	23.5437	22.6147	10.8375	10.9265	10.3076	18.1041	19.4712	18.5739	19.7725	15.2333	16.1169	16.6128	20.5935	21.5346	15.9337	17.1579	15.9892	15.4156	13.9937	12.7689	8.87511	15.1846	16.8101	12.0989	10.0124	11.2204	9.66046	16.658	17.4506	10.082	12.0471	11.4538	29.3897	27.2741	28.8837
AAEL001610	AAEL001610			1	138843612..138845094	4.06846	4.65554	2.68609	5.38111	5.59398	4.48791	11.7225	11.2691	9.73297	9.67027	8.26616	8.06825	5.06371	5.16355	5.08328	6.47474	5.57521	6.34515	3.25204	3.87648	3.55133	4.24362	5.51081	5.3675	4.17402	6.21244	4.81695	5.369	6.00586	5.98469	5.55681	5.38445	5.35654	4.87556	5.44581	5.95619
AAEL001612	AAEL001612		dicer-1 [Source:VB Community Annotation]	1	138739045..138795698	0.488335	0.559966	0.446869	6.63855	6.63641	4.9044	5.3621	5.25742	4.80123	5.67899	4.78454	4.17744	0.392821	0.29422	0.367628	0.484857	0.650217	0.724724	0.517798	0.560557	0.705748	5.74666	6.8459	6.47302	4.26222	4.88253	4.19818	5.3175	7.02858	7.16875	4.80878	5.90299	4.46864	2.39503	2.43469	2.28828
AAEL001616	AAEL001616		vesicular-fusion protein nsf [Source:VB Community Annotation]	1	137423871..137452161	67.8579	67.7571	68.8404	116.929	116.44	94.4635	99.1466	94.1741	89.2796	88.3071	94.701	84.7742	71.5162	72.0888	67.6134	64.3718	66.2269	67.3308	72.5326	69.5775	75.5328	93.4337	112.344	119.188	74.4866	74.5937	74.8291	78.4483	106.323	108.245	92.8524	101.284	90.1699	95.5713	92.0115	77.8757
AAEL001619	AAEL001619			1	complement(137851221..137852153)	21.168	20.5892	21.3744	26.0145	24.5397	23.6703	22.6009	23.8581	22.4174	21.511	18.8976	21.795	28.3422	25.5577	25.1603	29.5771	31.699	32.8152	22.4452	26.1967	24.4041	23.2359	20.8217	22.1371	20.1204	21.6543	21.5727	19.1404	21.8511	20.9844	23.2624	20.8234	20.5946	22.9663	22.4976	23.2684
AAEL001622	AAEL001622		dual specificity mitogen-activated protein kinase kinase MAPKK [Source:VB Community Annotation]	1	complement(138002567..138033882)	22.3196	22.5214	24.0547	31.7735	31.1811	28.8219	32.9766	30.6953	29.1617	28.4151	30.3575	27.5509	21.0409	22.164	21.3319	23.3597	21.9573	22.8544	24.9292	22.3472	23.2622	28.2916	29.1697	30.4079	28.515	26.3007	27.1107	24.6571	28.1898	27.859	27.4447	27.5621	24.4249	28.6899	23.8544	25.3379
AAEL001624	AAEL001624			1	complement(138848683..138850488)	2.53604	1.82914	1.97878	3.27042	2.71498	2.71738	5.08496	3.44035	5.4629	3.4845	4.82414	4.1786	2.45862	2.82085	2.9453	2.21455	2.62518	2.35822	2.15124	2.16641	1.97448	2.67958	3.18975	3.37546	1.71833	3.49973	1.9764	2.19734	1.6351	2.39608	1.97621	2.91796	3.42307	2.57184	3.0652	2.03877
AAEL001625	AAEL001625			1	complement(138045731..138052574)	6.59435	7.22102	6.93609	2.71652	1.04003	1.29541	1.88074	1.78267	1.0851	1.75339	1.50802	1.54551	4.84988	2.75059	4.91421	2.53774	3.73418	2.7101	5.94338	5.51584	5.64755	1.70319	1.49756	1.49419	0.862261	1.6042	1.39185	1.36175	1.49017	1.25646	1.23368	0.760718	0.906567	4.22769	4.40514	4.0144
AAEL001626	AAEL001626		zinc/iron transporter [Source:VB Community Annotation]	1	complement(138613084..138661419)	15.7668	15.7347	16.4212	28.1756	29.8193	25.83	31.3359	30.0451	27.6412	25.2785	26.7019	22.9616	16.7739	18.0154	17.3372	15.4232	15.917	15.7941	19.7252	19.6948	20.3395	32.1553	36.5438	35.3002	21.8221	21.1125	19.9768	19.9606	32.0197	31.2885	24.6902	27.3758	25.3155	13.4649	13.8042	15.2886
AAEL001627	AAEL001627		udp-n-acteylglucosamine pyrophosphorylase [Source:VB Community Annotation]	1	138809374..138812076	6.24441	6.47608	6.18166	8.94737	10.196	8.33812	9.62248	9.18841	8.13953	7.53922	9.54796	8.69807	6.18339	6.65816	6.61425	6.09156	6.47614	5.87432	4.77762	6.10128	5.45272	9.26572	11.2591	12.9069	8.19706	8.00638	7.91987	8.0909	9.29658	9.36561	8.26287	8.10343	9.56087	7.31591	7.59665	6.52785
AAEL001628	AAEL001628			1	138541533..138592144	5.42432	4.68081	4.62362	0.484506	0.474044	0.387478	0.428617	1.09692	0.463672	1.56157	1.01492	0.968602	5.12919	5.43275	4.31977	4.11205	4.45057	4.78662	4.66103	4.99477	4.70584	0.436673	0.708834	0.589367	0.497411	0.877424	0.988201	0.268564	0.764114	0.409996	0.402561	0.612974	0.7554	6.12414	5.78481	6.28375
AAEL001631	AAEL001631			1	complement(137854772..137870273)	5.67856	6.10088	6.0923	9.50964	9.15503	7.99448	11.4718	10.669	10.0449	9.45667	9.94236	7.57861	7.0476	6.79877	5.82946	6.9056	7.69136	7.17409	5.21835	6.21521	5.52182	8.43328	9.82068	9.45218	8.63174	10.2225	8.75869	7.62215	10.2164	8.85252	8.83686	8.51597	7.36756	6.41651	6.29146	6.54992
AAEL001632	AAEL001632		multicopper oxidase [Source:VB Community Annotation]	2	complement(300671818..300693165)	0	0.0920533	0.0468631	0.0797998	0.117115	0.036468	0.0352974	0.0602223	0	0.155877	0.03184	0	0.102399	0.0344151	0	0	0.136376	0.067817	0.157474	0.0792921	0	0.0359607	0.116747	0.0388283	0.0728224	0.0722574	0.0361689	0.0353867	0	0	0	0	0	0.178525	0.145185	0.0713762
AAEL001634	AAEL001634			2	298803668..298804320	0	0	0.485375	0	0	0	0	0	0	0	0	0	0	0	0.175453	0	0	0	0	0	0.205836	0	0	0	0	0	0	0	0	0	0	0	0	0	0	0
AAEL001635	AAEL001635			2	300141137..300152638	2.48379	2.37029	2.12944	2.7397	3.27184	2.20946	3.27909	3.64864	3.14627	2.95911	3.18296	2.89963	2.7918	2.46734	2.94215	3.73973	2.2722	2.8419	2.18643	2.16181	2.00677	2.46922	2.55424	2.47008	3.60316	3.31983	3.32353	2.6442	2.58074	3.00025	3.09887	3.15104	2.58996	3.42512	2.78547	3.31539
AAEL001636	AAEL001636		nuclear transcription factor, x-box binding 1 (nfx1) [Source:VB Community Annotation]	2	complement(300398421..300416972)	68.5881	68.4339	69.7747	125.593	141.186	113.909	114.884	113.995	110.119	103.728	93.1644	90.32	70.1735	72.6069	70.7295	82.507	86.4335	88.211	81.9972	81.6717	78.284	121.438	129.483	118.117	99.6752	101.771	99.6863	98.0682	117.023	118.769	111.383	124.56	116.456	104.868	102.318	110.684
AAEL001637	AAEL001637			2	299746731..299747765	0	0	0	0	0	0	0	0	0	0	0	0	0	0	0	0	0	0.0778749	0	0.0910519	0	0	0	0	0	0	0	0	0	0	0	0	0	0	0	0
AAEL001638	AAEL001638			2	300378656..300388977	16.4563	14.3254	16.6783	16.8725	17.2259	16.7622	17.3366	15.8175	16.4478	16.7859	15.6385	14.0941	16.8993	17.4004	16.2846	17.3383	17.7307	17.7232	15.2518	16.5569	15.6073	18.2292	17.5807	15.8074	15.971	17.65	16.6722	15.0104	16.2225	15.8613	18.1112	15.5245	15.4342	17.3493	17.9226	19.3564
AAEL001639	AAEL001639			2	complement(299194408..299262194)	2.77309	2.6237	3.0898	13.2083	12.226	12.9238	19.0785	18.7156	20.6231	20.8758	19.6152	17.909	3.16473	3.33269	3.37396	6.26475	5.92417	6.61385	5.00206	4.76503	4.55879	12.7193	10.8512	11.1735	18.2302	18.1135	18.233	14.1203	13.9093	13.7013	14.7019	14.4728	12.8831	7.72445	6.33175	7.40215
AAEL001640	AAEL001640		multicopper oxidase [Source:VB Community Annotation]	2	300590102..300606679	0.315494	0.0521474	0.265476	0.0904119	0	0.16527	0.159965	0.307039	0.103829	0.0353211	0.0721484	0.197179	0.116017	0.116975	0.191928	0.0388524	0.115884	0.153671	0.0892079	0.0449183	0.135098	0	0.220455	0.175967	0.0412533	0.0818665	0.163915	0.120278	0.219367	0.0437187	0.042926	0	0	0.161813	0.0822462	0.040434
AAEL001641	AAEL001641		deoxyribonuclease I, putative [Source:VB Community Annotation]	2	299037657..299047293	81.9714	83.9391	79.0665	67.2611	72.9338	67.6599	63.7126	65.9487	63.3042	59.946	56.7399	63.111	92.0734	84.2775	93.1923	90.7281	89.9103	88.7385	111.401	104.551	109.502	75.7628	61.1839	67.017	43.1177	39.7718	41.6353	63.3146	68.2278	69.9837	77.5354	72.0176	71.906	105.806	101.925	108.115
AAEL001642	AAEL001642		6-pyruvoyltetrahydropterin synthase, putative [Source:UniProtKB/TrEMBL;Acc:Q17KM3]	2	complement(300456431..300457736)	25.6052	26.224	24.7675	30.8597	32.0049	32.5301	28.9379	33.8464	34.8092	40.6686	37.5956	39.6332	38.3673	36.5548	37.8208	37.7503	39.9056	37.8525	27.9113	30.5611	29.3069	36.2496	32.7071	29.1299	31.9163	33.1589	32.6364	31.3832	34.2428	30.4413	28.2288	33.6	31.8784	30.3768	31.1605	28.6142
AAEL001644	AAEL001644			2	299351779..299353285	1.44206	1.19178	2.50777	23.0734	19.4079	16.3045	9.68801	7.32895	8.85887	8.82571	8.90396	7.96118	1.53195	1.5446	1.52059	2.24943	2.64842	2.69254	2.44651	1.6425	1.92114	16.6364	19.0783	20.8451	14.0164	13.7205	13.049	16.6763	22.1927	21.3152	18.378	16.7306	19.0981	6.04019	6.5788	4.92843
AAEL001645	AAEL001645		Alkaline ceramidase [Source:UniProtKB/TrEMBL;Acc:Q17KM2]	2	300422122..300449920	31.6774	33.9087	30.9709	50.2309	57.013	50.0983	53.9205	51.4134	48.5177	45.8673	45.9483	46.5093	27.8091	30.947	31.5671	33.5115	35.3126	33.2101	36.3397	32.9878	35.6556	50.4924	51.1844	50.8168	46.5489	46.7357	47.5715	44.3958	49.5053	50.2506	43.5927	45.3429	51.844	31.0239	34.6835	33.7931
AAEL001647	AAEL001647			2	complement(297920627..297954579)	7.31356	8.10024	7.6724	21.1562	22.023	16.781	16.2766	16.4715	15.2502	16.51	13.6541	13.3473	7.46203	7.22361	7.7568	9.27963	9.2811	9.31817	8.31419	7.64305	8.17592	16.2922	20.8732	19.5473	14.9677	14.5716	14.6229	15.2779	19.8948	19.3138	16.7124	18.8259	16.6392	13.4322	13.596	13.737
AAEL001649	AAEL001649		leucine aminopeptidase [Source:VB Community Annotation]	2	300321366..300325055	20.0413	16.9332	18.2191	26.5475	28.9791	28.8314	19.3868	18.3453	16.8974	17.6108	15.8263	15.4014	20.9738	22.1797	20.9067	23.2637	23.6631	22.915	21.1092	20.2753	21.0529	26.1315	27.9235	26.8982	31.0666	32.051	29.1611	27.6072	28.594	30.3055	27.6799	26.1987	26.37	21.6136	22.6819	23.3727
AAEL001650	AAEL001650			2	298787901..298788694	0.154291	0	0	0	0	0	0	0	0	0	0	0	0.226949	0.228824	0	0	0.113345	0.225456	0	0.263605	0.264276	0	0.129375	0.129084	0	0	0	0.117642	0	0.128282	0	0	0	0.356101	0.120666	0
AAEL001651	AAEL001651			2	complement(300053540..300088824)	3.30954	2.74508	3.07851	9.41523	8.31774	7.17116	6.22399	5.5958	5.57125	6.06303	6.02717	5.1146	3.17162	2.48389	2.84062	4.00152	4.62675	3.83952	3.21572	3.94089	4.10553	7.61537	8.61118	8.32331	7.60062	6.46426	7.51877	7.35618	10.577	10.2729	7.18832	8.23467	6.43594	4.47501	5.0354	4.42662
AAEL001652	AAEL001652			2	299488255..299491829	0.370298	0.397837	0.218113	0.106117	0.0778693	0.121237	0.117345	0.160166	0.0812431	0.0621849	0.0635108	0.0578575	0.204255	0.160177	0.0450534	0.205206	0.181352	0.248002	0.340288	0.421768	0.211421	0.167371	0.1035	0.206534	0.145258	0.216196	0.0480971	0.117642	0.154483	0.0769694	0.0251912	0.195279	0.0509072	0.284881	0.217199	0.498306
AAEL001653	AAEL001653		fetal globin-inducing factor [Source:VB Community Annotation]	2	complement(300327843..300328791)	31.3771	30.5001	33.6947	29.8656	31.6296	28.0795	38.9206	35.9487	36.3875	36.9682	37.073	39.9985	34.7065	32.5926	38.1759	37.9042	37.8683	37.7531	33.3758	31.9093	31.7773	33.4775	32.47	32.9178	29.3057	25.9766	31.3425	28.1014	28.8814	26.8126	29.3758	28.2676	30.7088	33.7184	29.2132	34.2769
AAEL001654	AAEL001654			2	complement(298767816..298768477)	0	0.552552	0	0	0	0.145933	0	0	0	0	0	0	0.13659	0	0	0	0.136434	0	0.315081	0.158651	0	0	0	0	0	0	0	0	0	0	0	0	0	0	0	0
AAEL001655	AAEL001655		structural maintenance of chromosomes 4 smc4 [Source:VB Community Annotation]	2	complement(299344055..299375864)	4.14446	3.53724	3.90588	12.2656	12.7613	11.8421	10.354	10.8861	11.4571	10.5284	8.65055	9.60735	4.74762	4.28394	4.74909	5.45643	5.57254	5.59726	4.51702	4.46303	4.62499	12.3002	12.2579	12.8608	10.7596	11.1845	11.0599	10.8782	11.6735	13.2821	10.9908	12.5176	11.3746	6.72474	7.03254	7.01127
AAEL001656	AAEL001656		sodium-dependent phosphate transporter [Source:VB Community Annotation]	2	297954740..298038283	8.55606	8.19491	8.34384	41.5896	34.8081	44.3519	29.9879	27.7559	27.1944	29.152	24.2161	26.676	7.65645	7.74382	7.43344	12.9083	12.2602	12.3836	13.5222	14.8403	14.8224	35.1141	37.454	37.6691	30.1175	29.7825	30.8551	47.8243	29.7502	29.5101	36.066	31.6018	40.3595	14.4163	13.6373	15.1099
AAEL001657	AAEL001657		DEAD box ATP-dependent RNA helicase [Source:VB Community Annotation]	2	299392181..299394979	16.7638	17.0658	16.7233	27.3656	30.1386	24.377	24.1168	25.7363	25.6571	25.6419	22.0317	23.1001	19.6077	18.7812	20.5829	23.818	22.1077	23.2564	23.1292	21.1873	21.2413	28.4512	27.0971	29.5708	22.9129	23.2383	23.6104	20.2047	26.8623	29.7903	26.0514	28.1511	26.1561	24.9547	24.2622	25.9058
AAEL001658	AAEL001658		sodium-dependent phosphate transporter [Source:VB Community Annotation]	2	complement(298047340..298075513)	0.472888	1.07194	1.36428	1.21965	0.625068	0.583912	1.13034	0.613619	0.978226	0.862199	0.64885	0.802198	1.09305	1.10208	1.03563	1.44756	0.99255	1.57943	1.0888	0.981052	1.38854	0.680479	1.98261	1.35645	0.901005	1.10437	0.947656	0.309054	0.78913	0.393174	0.937537	0.320632	0.334342	1.66311	1.42649	1.24675
AAEL001666	AAEL001666			2	299663802..299731025	0.0227882	0.0225997	0	0	0.0191684	0	0.0173315	0.014785	0.0299984	0.0153075	0	0.0142423	0	0.0168983	0	0	0.0502221	0.0166496	0.0193305	0.0194668	0	0.0176572	0	0.0190652	4.38021	4.15109	4.20899	0.0347508	0	0.0189469	0	0	0.0187971	0.21038	0.142576	0.140187
AAEL001667	AAEL001667		multicopper oxidase [Source:VB Community Annotation]	2	300696649..300729303	0.0942083	0.0934289	0.285381	0	0.0792436	0	0.143299	0.0305612	0.0930116	0.158206	0.0323158	0.0883179	0.173216	0.139718	0.240705	0.139218	0.173018	0.206491	0.0799138	0.0804771	0.161364	0	0.0394974	0.0394085	0.147821	0.25668	0.183547	0.107747	0.0786049	0.117492	0	0	0.0777085	2.50046	3.13129	2.49928
AAEL001670	AAEL001670			2	complement(299295955..299298209)	25.6987	25.4201	26.8904	28.218	31.9768	28.5112	35.5456	35.3768	36.8971	37.2084	33.2515	32.6634	26.9795	25.0301	24.3494	27.6955	28.905	28.3585	26.9951	27.4697	27.5967	28.0114	30.4249	30.4122	28.6235	26.0173	27.084	26.8536	28.9971	30.2234	27.2839	29.6502	28.3918	30.9878	31.4489	31.0755
AAEL001671	AAEL001671			2	299084970..299184935	0.563026	0.488572	0.426387	1.75465	2.21996	2.48855	2.35514	2.32873	2.89518	2.90742	3.01769	2.33122	0.284682	0.365316	0.282572	0.70202	0.82722	0.642747	0.686545	0.691384	0.904103	2.12674	2.272	1.64865	1.13191	1.28748	1.23407	2.87089	1.52677	1.66767	2.87268	1.67015	2.1189	0.649729	0.715529	0.784717
AAEL001672	AAEL001672		multicopper oxidase [Source:VB Community Annotation]	2	300537453..300570205	0.197968	0.147248	0.0999494	0.0425492	0.0416304	0.116668	0.225846	0.192663	0.162878	0.132981	0.0339541	0.0309317	0.181997	0.183501	0.0361296	0.182845	0.0727158	0.1808	0.209913	0.0845569	0.0847723	0	0.0414997	0.0828127	0	0.0770551	0.0771409	0	0	0.0822987	0.0404032	0.11745	0	0.152303	0.0387063	0
AAEL001673	AAEL001673		actin [Source:VB Community Annotation]	2	complement(87079769..87083856)	105.978	101.454	99.1585	27.0533	25.4043	28.1369	23.1991	20.6509	24.2434	20.6519	23.7804	16.9165	24.8724	24.5414	27.7685	13.4963	13.8612	13.8739	104.88	113.189	111.877	11.1636	24.6169	23.0485	24.073	28.8606	25.839	8.77914	16.347	16.2393	9.39957	12.446	13.2766	34.9223	36.1606	34.6276
AAEL001674	AAEL001674		serine-type enodpeptidase, [Source:VB Community Annotation]	2	87031570..87032498	0	0	0	0	0.107277	0	0	0	0	0	0	0	0	0	0	0	0	0	0	0	0	0	0	0	0	0	0.0993913	0	0	0	0	0	0	0.0981166	0	0.39228
AAEL001677	AAEL001677			2	complement(85966047..85966856)	26.8304	28.2293	25.7168	9.6013	9.27942	9.20353	18.852	25.8904	13.1776	15.4611	10.0912	10.4697	15.0249	13.1291	14.5158	10.4658	7.70397	8.35857	15.1344	19.7785	17.2628	11.0806	19.0716	18.0032	8.7618	9.01188	6.58069	8.09989	8.06826	7.02069	4.66971	6.03315	11.1218	7.43929	7.45598	8.06414
AAEL001680	AAEL001680			2	complement(85412755..85604749)	12.0206	13.4535	11.2018	28.2135	24.8751	25.981	27.8733	28.3089	26.7054	22.8123	23.1927	24.2762	10.9088	9.76156	10.4896	8.58506	9.62512	9.32437	12.5558	12.0372	13.1	25.9309	23.4237	22.3369	9.06709	8.01046	8.54918	21.9357	24.8293	24.5106	16.7	19.433	19.4228	10.3176	8.48263	9.48107
AAEL001682	AAEL001682		nuclear movement protein nudc [Source:VB Community Annotation]	2	85402036..85404143	30.4559	27.2674	29.8986	45.2391	41.6293	42.6109	42.1439	43.0873	37.0851	39.3818	41.3823	39.655	27.8744	28.7947	30.2616	33.7551	35.7354	36.7771	42.8426	48.7815	49.2681	39.724	38.732	39.2111	39.6906	41.8852	39.8221	41.2831	40.235	44.0321	38.1921	40.3535	38.7992	30.9805	34.2062	35.5196
AAEL001683	AAEL001683			2	86005275..86006231	20.1898	17.2745	17.7217	2.60929	2.77495	2.28117	2.70975	2.8253	1.91082	2.92515	1.72008	1.40203	8.83162	9.29598	10.9818	7.11771	8.23989	7.13449	14.8876	14.2034	13.7876	2.14719	4.20468	3.75362	2.5882	3.69809	2.87949	3.42092	1.32124	2.30402	1.40043	1.04384	1.30617	11.8779	12.3842	12.1766
AAEL001685	AAEL001685			2	complement(86274579..86275411)	0	0	0	0	0	0	0	0.188353	0	0	0	0	0	0.107638	0	0	0	0	0	0	0.124314	0	0	0	0	0	0	0	0	0	0	0	0	0	0	0
AAEL001686	AAEL001686			2	complement(86718883..86719847)	2.20881	2.31224	2.23035	1.89895	2.16761	2.02489	2.51985	1.91077	1.45384	2.96745	2.35722	1.84063	3.97098	2.82085	3.2249	2.35742	3.8763	3.94485	3.12277	3.56409	2.83752	1.99672	2.57238	3.18258	2.88819	3.05683	1.81701	2.33911	2.35491	3.4689	2.70477	2.5238	2.42928	3.3042	2.59117	3.30264
AAEL001687	AAEL001687		adenylate cyclase [Source:VB Community Annotation]	2	complement(86622196..86636442)	11.1723	11.8097	10.5381	38.4775	33.8764	38.8476	32.36	31.425	28.0493	27.9069	28.456	28.3063	9.88964	9.47525	10.2559	17.4493	17.1028	17.8895	14.698	15.2588	15.5268	37.9963	34.4993	32.2948	39.8369	39.4757	38.0077	39.9403	32.766	32.9843	30.6385	30.7466	35.7033	16.7271	14.1265	15.7932
AAEL001688	AAEL001688			2	complement(87779168..87800442)	9.77464	10.2943	10.8599	18.6164	18.2872	18.3972	19.7145	20.7277	19.244	20.7049	17.5065	16.5069	11.2392	10.712	10.1876	13.1025	11.2687	12.3239	11.1776	12.1924	10.7171	18.0966	19.9464	17.6581	16.9208	17.3282	17.0104	16.6865	17.4662	18.2437	18.007	19.4784	16.9578	13.6423	14.3869	15.1879
AAEL001690	AAEL001690		serine-type enodpeptidase [Source:VB Community Annotation]	2	complement(87016004..87017001)	0.350958	0.348055	0.118127	0.100575	0.0984032	0	0	0.0759006	0.0770001	0	0	0	0.258116	0.260248	0.341603	0.259318	0.429702	0.170945	0.0992355	0.19987	0	0	0.294283	0.391494	0.275343	0	0.0911702	0.267596	0.0976101	0	0.0955023	0	0	16.8302	16.6514	21.59
AAEL001691	AAEL001691		adenylate cyclase [Source:VB Community Annotation]	2	complement(86663877..86671871)	10.2146	9.24373	10.8944	10.6478	11.9215	9.4811	8.59411	9.31956	9.49659	9.6918	8.80348	8.13956	12.6303	13.8708	13.3289	14.1515	15.7112	16.1388	11.3725	9.9256	11.5365	9.74496	11.9376	12.2312	13.7738	12.6233	12.0403	9.58942	9.6947	10.1913	11.8306	10.6557	10.9533	11.7876	14.3794	14.5803
AAEL001693	AAEL001693		serine-type enodpeptidase [Source:VB Community Annotation]	2	complement(87941517..87942516)	0.117359	0.232777	0.355511	0.302688	0.0987172	0.276652	0	0.152286	0.231737	0.394169	0.241544	0.220043	0.345253	0.174052	0.171347	0.173431	0.344858	0.0857452	0.199104	0.50127	0.201019	0.272804	0.393629	0.49093	0.368296	0.548157	0.640228	0.715866	0.293765	0.390306	0.287421	0.185671	0.19361	0.993169	0.642483	0.992699
AAEL001694	AAEL001694			2	complement(86725394..86726800)	0.410714	0.570243	0.331775	0.282478	0.276379	0.387272	0.437314	0.213177	0.378464	0.331066	0.450834	0.205352	0.604128	0.365471	0.23986	0.849719	0.543094	0.420107	0.418075	0.982384	0.562792	0.127295	0.275511	0.274891	0.708894	0.767338	0.704176	0.187895	0.685379	0.614667	0.335289	0.259911	0.54205	0.442365	0.128483	0.442155
AAEL001695	AAEL001695		orthopedia homeobox protein [Source:VB Community Annotation]	2	87606201..87767163	3.1376	2.83159	2.88305	0.0269744	0	0.0246543	0.262491	0.244281	0.206516	0.695513	0.344408	0.176485	2.67679	3.35036	3.27537	2.43424	2.90423	3.27812	2.68814	2.51946	2.31091	0.0243113	0	0.105	0.369238	0.219824	0.220069	0.0478466	0.0523586	0.052174	0.0512279	0.0248195	0.0258807	5.47943	4.22057	4.36699
AAEL001696	AAEL001696		paired box protein, putative [Source:VB Community Annotation]	2	86960304..87015878	2.81501	3.16898	2.84246	0.0654084	0	0	0.17359	0.197446	0	0.204424	0.208783	0.0475495	3.97279	2.87727	4.44319	3.42914	3.46523	3.44637	3.22687	3.37959	3.3882	0	0	0.0636516	0.179068	0.177678	0.0592921	0	0	0	0	0	0.0627563	5.03372	5.05758	5.38236
AAEL001697	AAEL001697		adenylate cyclase, putative [Source:VB Community Annotation]	2	86636371..86661742	1.07785	1.06893	0.870687	3.0116	3.03723	3.5148	3.03309	2.86717	1.95096	2.82369	2.736	2.76192	1.07017	0.999079	0.865522	1.47335	1.62321	2.16562	1.00574	1.24301	0.923095	3.04834	3.0277	2.61509	2.49459	2.89476	2.85598	3.8626	2.92282	2.86771	2.06779	2.38733	2.93394	1.45114	1.30658	1.57477
AAEL001698	AAEL001698		charged multivesicular body protein 4b [Source:VB Community Annotation]	2	complement(86753645..86772677)	85.6314	80.7499	83.2088	101.655	100.463	101.508	110.144	113.663	106.078	109.719	104.985	106.51	81.3923	87.6812	87.3421	94.2082	96.3433	96.4849	94.6499	93.2202	90.6348	101.618	105.382	104.264	100.58	101.765	104.884	89.8894	110.479	96.3284	99.7916	102.91	108.236	94.0431	93.9002	95.7782
AAEL001699	AAEL001699		adenylate cyclase [Source:VB Community Annotation]	2	86672213..86698644	14.3161	12.4229	13.6585	26.1087	27.7586	25.021	27.9006	27.694	29.377	24.2888	24.4816	24.0459	16.8385	16.236	16.1373	18.2781	17.0126	17.689	15.8942	14.5674	15.9568	26.2635	26.3033	27.5211	22.3393	20.8549	22.6829	22.6338	25.6465	26.6064	22.6006	22.3576	24.2687	17.29	16.7942	18.6984
AAEL001704	AAEL001704			2	complement(86030197..86030989)	48.9638	46.1901	56.5258	0.128338	0.878971	0.469198	0.113534	0.193706	0.0982558	0.300827	0.307241	0.186595	0.219579	0.996267	0.762829	0.441204	0.109664	0.872536	0.886405	1.91283	1.02277	0.115668	0.125173	0.87424	0.351351	0.116208	0.116338	0.569109	0.373666	0.124116	0.365597	0.354257	0.24627	0.689073	0.817231	1.14791
AAEL001705	AAEL001705		odorant response protein ODR-4, putative [Source:VB Community Annotation]	2	complement(85816005..85837748)	21.4021	20.6461	22.1346	32.3946	32.6225	34.8572	35.8593	37.1546	37.7356	37.8578	33.9931	33.1156	28.6188	25.7773	24.5718	28.7522	27.1092	28.7622	24.8664	24.9309	25.9386	31.3573	32.0307	32.8268	34.1924	31.3018	35.38	32.1919	30.2492	31.1132	31.2373	31.8074	29.4228	27.0928	26.7299	31.0198
AAEL001706	AAEL001706		p15-2a protein, putative [Source:VB Community Annotation]	2	complement(441771060..441771789)	31.3982	32.8216	32.0471	27.5772	27.981	26.9388	44.7907	40.7423	48.035	44.9182	38.1911	47.2021	40.5672	39.3921	38.1602	49.2836	44.6353	40.6723	34.2643	42.6249	38.3729	32.7449	32.5895	24.9906	29.2937	28.5379	29.6278	26.0107	29.1716	29.351	27.4333	29.6702	26.459	31.5981	34.776	33.0187
AAEL001707	AAEL001707		epsilon-trimethyllysine 2-oxoglutarate dioxygenase [Source:VB Community Annotation]	2	complement(442767904..442804365)	9.84039	8.00162	7.91861	10.4048	9.95809	9.06542	13.9358	12.0106	13.6239	12.2831	13.1399	11.6639	7.56996	7.29699	8.22944	8.83097	8.91847	8.40163	11.4815	11.0471	12.1731	10.4	10.2114	10.0938	7.72024	8.12993	8.02145	7.15805	10.0037	8.49509	9.72609	10.349	8.42792	7.71553	7.81381	4.95763
AAEL001708	AAEL001708			2	complement(443268419..443279700)	79.113	79.3574	81.1918	64.4526	72.8631	62.5715	106.157	120.298	93.6615	95.065	88.12	111.108	66.5645	76.0437	71.9314	64.2914	71.1493	68.2077	130.044	131.293	138.059	96.8156	154.823	152.2	71.7182	75.8991	77.2954	50.3501	61.3642	61.5786	97.035	84.295	70.9176	55.9829	54.2771	62.7269
AAEL001709	AAEL001709			2	443115446..443213467	14.0896	14.038	15.174	44.6834	43.2966	38.7835	40.2921	37.0465	35.6595	35.367	35.9116	32.7559	14.5009	14.7501	14.887	17.1469	17.6408	16.8595	15.837	16.6753	17.521	39.6636	43.2339	41.8045	34.6506	33.4309	33.8081	32.4949	44.9313	42.3792	34.0791	39.7852	34.9558	24.0451	25.0573	24.1678
AAEL001710	AAEL001710			2	441958067..442766939	1.09801	1.10174	1.36959	6.63006	7.03019	6.69926	9.01896	8.30563	7.35463	7.14138	7.02777	5.7967	0.959552	0.814214	1.00902	1.10719	1.31906	1.10425	1.59983	1.48972	1.52671	6.24575	6.39071	6.27907	5.71591	5.78218	5.64767	4.74743	5.90649	5.84271	5.78949	6.3252	4.9867	2.92178	3.42478	3.1886
AAEL001713	AAEL001713		fibrinogen and fibronectin [Source:VB Community Annotation]	2	441218588..441219578	0	0	0	0	0	0	0	0	0	0	0	0	0	0	0	0	0	0	0	0	0	0	0	0	0	0	0	0	0	0	0	0	0	0	0	0
AAEL001714	AAEL001714		p15-2a protein, putative [Source:VB Community Annotation]	2	complement(443099385..443099811)	0	0	0.30188	0.771074	1.25737	0	1.13688	1.16381	0.393556	0.401646	0.820419	0.373696	0.879506	0	0	0.662702	1.09813	0.873718	0	0	0.25604	0.23165	0.250685	0	0.234551	0.232731	0.465981	0.227952	0.498896	0.497138	0	0.709474	0	0.460004	0.233811	0.68968
AAEL001715	AAEL001715		chaperonin [Source:VB Community Annotation]	2	443080164..443083629	82.4791	78.224	80.2519	117.696	123.328	116.151	88.593	90.3089	86.9824	84.9571	81.0014	77.7486	91.492	92.9359	88.7815	101.154	100.209	101.1	101.404	95.0314	98.7329	117.369	125.504	120.883	131.13	137.719	134.427	116.37	123.973	130.299	125.218	132.517	133.726	100.493	97.0341	106.448
AAEL001716	AAEL001716		THO complex subunit 2 (Tho2) [Source:VB Community Annotation]	2	441784290..441822782	7.85734	7.52148	8.08245	26.1534	23.8392	21.7082	24.6385	23.3628	22.194	22.5656	21.0433	19.3014	9.42525	8.66185	8.12844	10.5713	10.4794	10.9135	10.1937	9.35029	9.94987	22.3342	24.4337	24.8358	21.4931	20.8848	21.8249	19.3506	24.6287	25.4502	20.1693	24.2634	18.8717	15.3547	15.8554	14.1519
AAEL001717	AAEL001717			2	complement(443096941..443098105)	12.9201	13.1089	13.2468	16.6615	16.8869	15.6969	18.8968	20.6985	19.7554	18.6261	17.3186	18.2616	15.2036	15.4028	16.5419	16.5962	14.8942	16.9188	14.3319	13.4991	14.9804	18.4819	18.0006	17.6275	15.9844	15.6282	15.4907	15.0799	16.4191	16.2786	13.4682	16.1166	15.412	14.9862	14.3017	12.4571
AAEL001719	AAEL001719		ATP-dependent RNA helicase [Source:VB Community Annotation]	2	complement(441860352..441864268)	4.1545	3.42288	3.87231	8.98417	9.35469	10.0194	10.111	10.2634	10.349	9.6601	8.61636	8.64832	5.10028	4.1945	4.31593	5.19488	5.23531	5.58039	4.41871	4.06766	3.99592	9.38483	9.32532	10.2134	7.99805	8.33404	8.19388	8.13852	9.17264	8.92774	8.6354	8.51923	8.32993	5.35974	6.39824	6.5122
AAEL001725	AAEL001725			2	complement(443223374..443260047)	13.0661	11.9308	13.2471	37.0555	35.4959	29.9869	29.9736	28.1541	28.3522	28.2036	26.8737	24.9629	11.8166	12.6626	13.183	15.5411	15.4124	15.6389	15.544	15.2905	14.6472	30.7633	34.8055	36.5269	27.44	26.5035	25.7051	27.1539	37.4478	35.1299	27.5336	31.0911	29.0033	20.9827	20.1464	20.0947
AAEL001726	AAEL001726			2	complement(442740167..442748122)	0.151069	0.0749095	0.0762708	0	0	0.0296763	0	0	0.0497166	0.0253693	0	0	0.0277763	0.0560114	0.0275703	0.0279056	0	0.0275935	0.0320367	0.0322625	0.0323447	0	0.0633364	0.031597	0.0296301	0	0.0294329	0	0	0	0.0308314	0	0	0	0.0295366	0.0580833
AAEL001728	AAEL001728			2	440284538..440286749	1.07452	1.34981	1.22967	2.21709	2.4705	1.51979	3.92268	2.37032	3.53625	3.56083	4.27564	3.40257	1.58054	1.75296	1.15047	2.75237	2.52598	3.24496	1.27608	1.71343	1.77915	2.33124	2.88321	2.99658	5.7325	4.1266	5.02442	2.13017	1.0161	1.19119	1.05263	1.35998	1.47722	2.25955	2.52106	2.5339
AAEL001729	AAEL001729			2	441768532..441770715	10.0336	11.2911	10.7614	15.6878	16.3111	14.2976	14.5504	14.0652	13.2767	13.4099	11.6272	13.3865	13.5351	12.6446	12.5999	13.5214	12.4503	14.7755	11.8628	11.5023	11.2199	14.2196	16.8266	15.9189	12.3584	13.2742	13.1675	13.0809	14.3145	15.2582	13.4536	12.7896	14.6658	13.3986	12.8886	14.6315
AAEL001730	AAEL001730			2	complement(441843026..441852254)	1.60696	1.99208	0.892447	0.0690766	0.067585	0	0.0611084	0.0521298	0	0	0	0	1.00458	1.66827	1.58368	0.593681	0.590253	0.939263	0.545253	0.549096	0.34406	0	0.0673728	0	0.126073	0.0625476	0	0	0	0.066804	0.0655926	0	0.132552	0.927212	1.06824	1.66819
AAEL001732	AAEL001732		candidate tumor suppressor protein [Source:VB Community Annotation]	2	complement(37817187..37838504)	0.0473061	0	0	0.0813397	0.119375	0.520404	0.179892	0.337614	0.0934105	0.158884	0.194726	0.118262	0	0.105237	0.172669	0.0349538	0.034752	0.138251	0.120385	0	0.121542	0.0733093	0.198334	0.31662	0.185569	0.405085	0.147467	0.180348	0.276297	0.196659	0.0772373	0.261945	0.117063	0	0.11099	0.145507
AAEL001734	AAEL001734		bric-a-brac [Source:VB Community Annotation]	2	complement(37981744..38486852)	6.59617	7.24668	6.95296	31.3084	26.7452	27.7671	25.6342	18.8182	23.1291	23.5073	26.5918	22.7519	6.20685	6.66816	6.00705	7.909	8.84988	8.31112	8.4879	7.92914	8.4793	25.3202	23.4597	25.9514	27.5793	26.5659	27.1803	31.0899	30.9128	29.1837	27.483	27.2971	24.0985	13.7957	13.5608	10.4077
AAEL001735	AAEL001735		pupal cuticle protein 78E, putative [Source:VB Community Annotation]	2	37684561..37687266	0.493961	1.9595	1.66259	0	0.415496	0	0	0.320482	0.433499	0	0.564804	0.205811	0.605481	1.46516	1.08179	0.364981	0.483831	0.360898	1.25703	0.843929	1.55114	0.25516	0	0.551014	0	0.897232	0.384956	0.251087	0.54953	0.273797	0.134416	0	0.271632	0.88671	0.643853	0.253226
AAEL001736	AAEL001736			2	37720186..37731774	0	0	0	0	0	0	0	0	0	0	0	0	0	0	0	0	0	0	0	0	0	0	0	0	0	0	0	0	0	0	0	0	0	0	0	0
AAEL001737	AAEL001737		Fatty acyl-CoA reductase [Source:UniProtKB/TrEMBL;Acc:A0A1S4EZM7]	2	complement(39875159..39877040)	0	0	0	0	0.0526641	0	0.142852	0	0.164838	0	0.12886	0.0391299	0	0	0	0	0.0459942	0	0	0	0	0	0	0	0.19648	0.43865	0.439138	0	0	0	0	0	0.0516439	0.915179	0.734475	0.770312
AAEL001738	AAEL001738		MRAS2, putative [Source:VB Community Annotation]	2	complement(39526899..39575538)	1.60958	1.65766	1.87531	1.70311	1.66634	1.70255	1.88332	1.28528	1.58913	0.623769	1.27414	1.77977	1.8212	1.88215	1.35577	1.50949	1.68268	1.71875	3.15081	3.38455	2.5979	1.67887	2.90694	2.12351	0.874237	1.01203	0.916665	0.944043	1.49795	1.69855	0.808608	1.71396	0.970222	2.09558	1.83979	1.90417
AAEL001740	AAEL001740		candidate tumor suppressor protein [Source:VB Community Annotation]	2	complement(37782918..37817539)	11.275	11.6202	10.0902	24.8604	21.7574	24.8762	25.3555	24.4701	24.0679	24.1171	22.0833	20.9466	10.8288	11.2133	10.813	12.5781	12.6678	14.5372	13.6899	13.4843	13.7458	24.907	24.0619	23.4529	24.8374	24.3694	23.3972	21.4078	24.681	24.4102	24.4007	23.6088	22.6124	15.0012	13.5552	15.9461
AAEL001742	AAEL001742			2	complement(37911180..37956431)	6.99897	7.37489	6.86335	27.0626	24.7376	22.6461	25.873	23.3705	25.6359	26.2646	24.4353	23.3854	6.69418	8.07192	6.89019	9.07489	9.2326	8.6046	8.99113	9.52879	9.13521	23.4131	24.2367	25.6038	22.6108	22.4485	22.421	22.4108	25.9701	25.7806	21.0279	24.7808	22.7179	12.5552	12.7368	12.1741
AAEL001743	AAEL001743		pupal cuticle protein 78E, putative [Source:VB Community Annotation]	2	37704440..37705271	0	0	0	0	0	0	0	0	0	0	0	0	0	0	0	0	0	0	0	0	0	0	0	0	0	0	0	0	0	0	0	0	0	0	0	0
AAEL001744	AAEL001744		jnk interacting protein (jip) [Source:VB Community Annotation]	2	38902427..38948269	24.3551	23.5948	24.6242	31.3808	29.2023	23.5898	29.5704	25.9771	29.8769	29.0401	28.7143	25.7083	23.2076	22.6564	23.5611	23.2694	26.2397	24.45	24.8287	26.3943	27.7216	25.0081	28.0344	28.9141	23.7495	25.1005	24.0794	20.7899	26.2504	27.8497	24.968	26.6947	26.2093	35.6438	35.0589	29.5126
AAEL001745	AAEL001745		candidate tumor suppressor protein [Source:VB Community Annotation]	2	37872708..37888083	0.702215	0.348203	0.92178	0.181112	0.118134	0.110356	0.106813	0.0455597	0.0924393	0.0471698	0.096351	0.0438872	0.20658	0.156215	0.205049	0.207543	0.206344	0.153916	0.1787	0.0599864	0.120279	0.0544104	0.176645	0.117498	0	0.0546645	0	0	0	0.0583844	0	0.0555476	0.0579227	0.0540234	0.109836	0
AAEL001747	AAEL001747			2	complement(39839451..39841500)	0	0.0587884	0	0	0	0	0	0	0	0.0398193	0.0406683	0.0740966	0	0	0	0	0.0435474	0.0433103	0	0	0.101535	0	0.049706	0	0.279042	0.276877	0.461975	0	0	0	0	0	0	0.410445	0.324521	0.13675
AAEL001748	AAEL001748			2	complement(38727510..38849811)	4.07946	5.3563	4.35131	10.324	9.42441	9.30051	17.698	18.1545	15.0517	16.5575	14.9791	11.7066	6.71894	5.15539	5.15914	4.96716	6.62685	7.43036	6.09239	5.98808	5.01919	10.7739	12.0446	10.3351	10.8638	11.5398	11.1049	7.71048	10.9305	9.69768	8.443	10.4991	9.00487	7.02836	6.33591	7.29013
AAEL001749	AAEL001749		ventrhoid transmembrane protein, putative [Source:VB Community Annotation]	2	165873980..166187010	4.09746	3.93033	4.25045	13.7056	15.0482	15.5881	15.5986	13.6989	14.8848	16.0932	16.5131	14.4835	4.08389	3.86858	3.64498	5.74077	5.93791	6.08553	4.84324	5.01127	5.46508	12.1964	16.8409	17.9457	16.4948	16.2274	16.4897	11.848	13.4697	14.4089	12.3563	14.063	12.8175	9.00902	9.2983	8.53988
AAEL001751	AAEL001751		cyclin [Source:VB Community Annotation]	2	166523108..166531504	15.6256	16.6269	14.1527	14.2407	14.723	14.4913	20.7587	21.0154	23.6151	22.7942	22.406	20.1601	19.8274	20.6874	20.6595	20.663	17.5385	21.3628	16.4972	16.1552	17.7471	13.5623	15.6889	14.6998	12.7325	13.1036	14.0589	13.3458	15.6115	15.3892	15.0007	13.6335	13.8846	21.1532	19.6154	20.5244
AAEL001752	AAEL001752		chloride channel protein 3 [Source:VB Community Annotation]	2	complement(165725494..165759302)	21.4375	19.597	22.1828	54.2092	54.3788	48.69	53.1003	46.3682	43.9309	45.5662	46.6144	42.8669	21.7688	23.8346	22.3623	23.956	23.366	23.6268	23.2822	22.8494	25.1098	47.6662	50.4817	52.2388	40.3254	39.1205	38.9897	44.4972	54.0105	52.4258	45.5655	49.6353	45.3946	36.2749	34.9083	32.8619
AAEL001754	AAEL001754			2	complement(165762679..165767614)	74.7315	78.3483	74.3103	0.122377	0	0.111851	5.30476	6.83419	4.40351	0.286853	5.95704	9.87497	108.04	110.621	99.3412	74.9914	77.2772	72.6965	68.1014	70.8918	74.6078	0	0	0	5.58384	5.09727	4.88108	0	0.118769	0	0	0	0	105.24	99.3012	106.285
AAEL001756	AAEL001756		anaphase-promoting complex subunit [Source:VB Community Annotation]	2	complement(166790648..166793732)	7.54201	7.3951	7.83068	13.3343	13.0822	11.116	10.7267	11.3347	9.76	10.39	9.99761	9.0278	9.21341	8.78396	9.08289	9.06742	10.0167	11.3631	8.1326	7.89872	7.37146	12.7772	12.7196	13.0118	11.3995	10.7803	10.7591	11.2087	13.5812	13.2145	12.1052	12.8083	11.0714	10.4572	10.4971	10.8455
AAEL001761	AAEL001761		exonuclease [Source:VB Community Annotation]	2	complement(166847218..166848469)	14.5683	14.9712	14.4972	17.5163	19.802	15.5949	21.9991	21.5065	22.9993	24.0394	21.148	21.9046	17.7021	16.674	16.1836	17.3165	16.8288	19.5909	17.6412	15.4209	14.3752	17.6683	19.2973	19.5188	19.2976	16.8469	15.7138	15.696	19.3782	16.4134	16.719	16.0334	15.9353	15.9996	17.5855	17.6967
AAEL001762	AAEL001762		ecdysis-triggering hormone, putative [Source:VB Community Annotation]	2	165488844..165489817	0	0	0	0	0.101414	0.189474	0.091696	0	0.0793564	0	0.0827144	0.0753517	0	0	0	0	0.0885702	0.088088	0	0	0	0.186839	0.101096	0	0.189179	0.0938556	0.0939601	0.0919282	0	0	0.0984248	0.0953719	0.1989	0	0	0
AAEL001764	AAEL001764		histone-fold protein CHRAC subunit, putative [Source:VB Community Annotation]	2	166819452..166822890	27.3454	26.3761	29.125	27.8569	28.2006	27.2268	34.4724	32.0808	39.3259	36.6115	34.5652	30.4349	35.9526	37.0829	31.8577	39.3031	43.3415	36.9476	31.4578	31.5196	35.2892	34.83	25.7563	30.3993	28.507	30.0354	27.2955	24.1347	29.5361	29.432	27.0635	25.3351	26.2639	27.9541	32.9578	36.5823
AAEL001765	AAEL001765			2	166739658..166745731	11.6337	11.5876	11.5939	45.7469	42.8657	41.8517	47.0289	40.9558	43.6465	44.3399	46.6907	43.3407	10.7324	11.4586	11.4098	13.9965	16.2009	14.6345	14.1591	14.6262	14.6202	39.8391	43.1341	41.6194	37.223	34.1189	35.1817	38.239	42.4148	42.4125	35.5527	39.5314	37.6336	20.1573	19.4428	17.3084
AAEL001766	AAEL001766		leucine-rich transmembrane proteins [Source:VB Community Annotation]	2	complement(165273670..165277942)	2.76926	2.74636	1.85522	2.67838	2.37417	3.13846	1.53911	1.69304	0.858784	1.0553	1.16914	0.965223	1.19459	1.4414	0.971915	0.826338	0.743323	0.583639	2.3039	2.77507	2.5769	1.93941	6.72058	6.59408	1.46234	1.94847	1.70162	1.5024	1.99956	1.28406	1.0434	1.64294	1.66926	1.16767	1.0204	1.33092
AAEL001767	AAEL001767			2	165533750..165562548	11.1848	11.6678	10.2817	10.4322	11.627	11.9393	16.8125	13.11	14.5847	14.4947	18.5318	18.5639	11.1749	12.2844	11.6698	11.7727	12.9062	11.7952	11.5463	11.6277	13.8262	11.3236	11.3251	11.6969	10.3892	9.65151	11.2658	11.6658	12.986	11.054	11.4135	12.3115	11.5759	12.6637	13.1622	11.3189
AAEL001769	AAEL001769		DEAD box ATP-dependent RNA helicase [Source:VB Community Annotation]	2	166851757..166862388	81.0647	79.1676	79.9605	137.259	133.327	114.931	145.361	125.165	127.652	129.388	126.091	120.011	84.7097	88.4135	85.8561	113.809	115.626	120.044	113.402	108.118	110.183	124.963	135.34	132.431	125.492	121.165	125.587	107.134	135.454	134.622	101.999	117.827	116.217	111.083	108.888	110.67
AAEL001775	AAEL001775			2	166790025..166790669	14.4957	15.1226	16.1578	13.9188	16.3102	14.0529	16.3222	17.0996	20.0734	19.7273	20.0187	19.178	17.8607	18.5666	15.392	20.8649	16.319	15.4049	17.2467	18.3331	15.9614	13.8575	12.6284	14.0175	11.0771	14.0687	12.4706	14.0669	11.4665	13.7739	15.061	12.9558	20.0317	12.7451	11.9256	17.0819
AAEL001776	AAEL001776			2	complement(164997369..165204353)	22.2964	21.3931	22.9131	134.86	118.755	126.678	119.638	105.523	114.353	115.671	115.168	104.285	22.0365	23.261	21.5685	40.1556	42.9899	42.7719	31.6402	31.807	33.6564	113.291	117.774	120.009	124.171	119.343	121.308	116.825	120.804	121.784	106.557	110.515	105.148	45.8323	43.4474	44.0369
AAEL001778	AAEL001778		zinc finger protein, putative [Source:VB Community Annotation]	2	165703371..165708526	16.3187	19.78	16.5741	19.9365	23.1986	18.2217	30.193	26.2521	24.6852	26.1542	26.2536	24.5131	20.2836	20.5219	22.2928	22.987	20.5409	22.7996	18.2949	17.1195	16.591	20.0387	20.245	18.6825	16.5462	17.8293	15.618	17.0994	17.836	17.5351	17.0613	17.8909	18.5772	19.8962	19.1808	17.9788
AAEL001779	AAEL001779		bax inhibitor [Source:VB Community Annotation]	2	complement(165782722..165787567)	176.734	174.585	171.112	381.453	382.102	384.024	355.364	348.04	352.397	339.981	367.012	356.911	201.753	203.292	201.585	247.864	249.995	249.457	231.891	235.079	233.824	381.97	324.414	326.147	332.475	324.3	329.857	365.243	391.522	392.878	372.605	359.13	372.915	244.686	246.91	248.166
AAEL001781	AAEL001781		origin recognition complex subunit [Source:VB Community Annotation]	2	complement(165522041..165529757)	1.65147	1.6378	1.46746	3.57788	3.77845	3.73729	2.76323	2.70011	3.56533	3.99361	2.99109	3.34413	1.94334	2.35127	2.36294	2.24525	2.4264	1.97881	2.01727	2.03149	1.58408	2.96872	3.21268	3.75811	3.10956	4.21676	4.32441	3.02207	2.97635	3.18555	3.3435	2.71724	2.66996	2.1853	2.22149	2.18426
AAEL001787	AAEL001787		DNA photolyase [Source:VB Community Annotation]	2	complement(166571314..166778182)	14.4954	15.9392	14.7395	19.4582	22.2467	21.9409	20.9271	20.9212	21.1238	19.9523	17.6211	19.7718	17.4688	17.8016	18.9729	18.7151	19.1675	19.6949	18.1204	17.7702	18.7738	20.9263	21.9636	22.8929	20.9889	19.1632	20.5322	18.1491	17.1871	19.0717	18.8089	19.5934	20.9766	20.0341	20.7238	21.0414
AAEL001789	AAEL001789			2	166715256..166717404	6.65058	6.30628	6.71542	15.5479	13.9854	13.4771	15.0411	14.0802	16.6264	15.9102	17.5701	16.5166	8.06625	8.82503	7.45281	9.00903	9.51415	9.76072	7.02709	6.42876	7.74416	15.5046	13.4034	16.1553	10.2523	10.4452	10.3659	11.1203	14.0674	11.6896	11.6681	13.9366	11.9821	8.61724	9.30744	8.92718
AAEL001794	AAEL001794		macroglobulin/complement [Source:VB Community Annotation]	2	374707048..374736395	9.2479	9.54728	9.49116	3.23671	3.06055	2.79947	5.97652	6.93447	4.10786	6.4497	5.02709	6.19037	7.52621	9.04985	8.07911	6.16103	6.47814	5.92596	8.70204	8.26693	8.59095	2.66264	4.57641	5.49625	3.21141	3.14715	3.03251	2.44675	4.04785	3.97055	2.0421	2.49843	2.52189	13.3741	12.3901	13.1346
AAEL001795	AAEL001795		orfY, putative [Source:VB Community Annotation]	2	376433346..376458113	37.3134	35.6434	34.527	26.3927	27.9222	25.0051	27.7142	26.6379	24.5596	23.2203	23.2017	22.0724	48.9193	45.3442	46.8257	38.912	42.9961	48.5974	38.7443	40.2966	40.5062	24.754	25.6371	27.772	20.8541	22.1495	21.6879	23.8831	24.6776	22.5154	23.3297	24.9752	29.3371	38.4991	37.0871	40.8799
AAEL001796	AAEL001796		Nuclear hormone receptor (HR78) [Source:VB Community Annotation]	2	375738840..375794605	9.16717	9.49334	8.62686	18.2286	18.7005	17.6652	23.8568	22.7589	21.9188	21.8248	20.7713	18.786	10.8011	10.4741	11.7681	11.3122	11.6592	12.3703	11.5321	11.4003	10.281	18.1684	25.3873	23.4259	14.3597	15.292	16.2324	15.3346	17.8733	16.7215	15.8074	17.3643	16.8465	17.2716	15.9238	16.1605
AAEL001797	AAEL001797		endopeptidase clp, putative [Source:VB Community Annotation]	2	complement(374461832..374462845)	34.2486	34.3119	35.7589	23.2348	28.0244	28.1015	26.845	24.6391	26.8362	24.3361	25.814	24.6083	35.1268	34.3804	37.7578	31.8475	33.0328	36.0021	32.5106	29.5553	36.6143	27.9814	26.6666	26.899	24.9504	24.3034	24.1488	29.1336	25.3686	23.5358	25.7718	26.9997	26.1363	30.6503	29.9735	31.2628
AAEL001798	AAEL001798		protein tyrosine phosphatase prl [Source:VB Community Annotation]	2	376230807..376428149	26.0055	25.0873	24.77	114.274	101.406	101.488	94.7221	89.7407	93.2371	92.7281	90.0616	79.2741	26.141	25.2354	26.3198	36.0484	37.3403	36.7986	35.3468	37.0252	36.1561	91.3237	100.913	105.273	79.4223	77.3343	78.3928	92.7708	102.087	102.348	74.0379	86.353	82.6455	47.7298	48.0397	46.9367
AAEL001799	AAEL001799			2	375341838..375344008	90.7483	82.838	88.2594	103.357	106.495	93.0134	127.191	112.723	130.653	110.174	127.79	114.998	89.8666	89.6356	87.763	89.3153	96.5137	91.2368	89.6821	94.1877	95.0919	89.362	104.96	99.3829	73.8175	73.4305	75.2791	77.7909	89.9555	91.7715	89.2306	87.8316	89.8155	89.3232	86.2763	78.9122
AAEL001800	AAEL001800		hsp70 binding protein [Source:VB Community Annotation]	2	375256197..375257877	23.9944	24.1677	23.4712	22.6428	23.8096	19.5905	24.5219	24.4459	25.2319	22.9174	19.7408	23.0213	22.1276	21.3373	23.2635	27.3555	24.7188	25.2005	47.2268	52.684	48.4033	22.7314	28.0574	24.544	21.6925	20.5757	22.7169	18.6524	21.2715	21.5083	19.1289	20.9822	22.1113	20.8391	22.1372	24.1447
AAEL001801	AAEL001801			2	374772295..374772851	0	0	0	0	0	0	0	0	0	0	0	0	0.32389	0	0.160744	0	0	0	0	0	0	0	0	0	0	0	0	0	0	0	0	0	0	0	0	0
AAEL001803	AAEL001803			2	374808210..374858347	1.45556	1.36478	1.25597	14.6182	11.8428	13.0177	12.1873	11.5985	9.88528	13.1195	11.2659	9.18795	1.35273	1.30503	1.28474	1.47635	1.61364	1.57585	1.63878	1.76337	1.80186	11.1552	18.3186	18.9859	11.7413	10.8983	11.8179	12.9748	16.0201	17.0748	10.5862	12.3095	11.2204	4.43849	4.73966	4.27358
AAEL001805	AAEL001805			2	375232699..375233491	11.5886	7.91061	11.5497	9.83356	10.2542	8.27818	11.2174	12.5963	12.1844	10.514	12.5967	13.2626	9.96194	13.6155	12.5249	13.6781	12.4935	11.3259	10.7239	10.9281	13.276	8.86273	8.70764	8.81396	9.2099	7.73253	10.0869	6.08193	9.41811	9.38492	7.0032	6.54787	7.69685	8.10499	8.71002	10.3
AAEL001808	AAEL001808		organic anion transporter [Source:VB Community Annotation]	2	375963192..376215599	11.8178	11.3034	11.3857	36.6086	35.4305	27.5494	27.1393	25.051	24.5575	24.853	24.7692	22.2341	9.84777	9.89896	9.57689	12.4071	13.0025	12.8921	13.7035	14.3326	13.9397	26.2842	35.842	34.6502	26.8154	25.8478	26.4997	26.278	34.5683	34.3675	26.9844	32.1402	26.1364	19.8518	19.3751	18.373
AAEL001809	AAEL001809			2	374171724..374376249	1.53333	1.25707	1.50699	3.4977	2.28718	3.34143	3.23417	2.66613	3.3372	3.30967	3.50647	3.47545	1.39835	1.53118	1.19396	2.20549	2.0726	1.76258	1.42207	1.99096	1.83845	2.45537	2.65714	2.51433	3.65702	3.70822	3.91947	2.7903	3.3093	3.26364	2.87066	3.16975	2.86683	2.35927	2.23845	2.02801
AAEL001810	AAEL001810			2	374481228..374493606	46.1836	44.5341	46.8686	63.0782	72.5642	67.1473	70.8239	73.1572	70.5081	73.6354	71.6584	71.0526	66.0098	65.4351	64.0786	63.4414	63.9713	65.3632	51.1014	46.102	48.5578	73.3253	68.6343	64.8834	56.5147	56.4832	57.8589	59.2654	69.0226	67.8134	63.7856	71.7331	66.7979	73.8765	75.6451	69.1957
AAEL001811	AAEL001811			2	complement(375827457..375829444)	15.4525	14.7717	14.638	17.8043	16.3479	16.711	19.3853	19.5343	19.9746	21.2948	20.492	20.4103	15.3482	15.6521	14.9437	15.6551	17.4371	16.2947	13.3105	14.9013	14.9392	18.3301	17.0312	16.793	14.1229	13.2692	13.0978	14.8794	17.6118	17.351	13.1349	15.7519	15.637	14.7069	14.3898	15.6186
AAEL001812	AAEL001812		organic anion transporter [Source:VB Community Annotation]	2	375859121..375954396	5.01324	4.49575	4.14663	11.0271	7.11041	9.38714	5.19189	4.23874	4.91445	5.01548	4.64676	4.71645	4.04005	4.33048	4.22423	3.88154	3.68282	4.24726	5.36095	5.51263	5.04709	6.42588	6.88685	8.143	4.58166	4.44232	4.42648	13.0939	5.11739	5.34324	4.54974	4.38752	9.19424	5.92885	6.0896	4.81876
AAEL001813	AAEL001813		sodium/solute symporter [Source:VB Community Annotation]	2	complement(375354327..375391790)	2.90616	3.03583	2.69974	3.83099	4.1394	4.65849	2.91756	2.79057	2.55044	3.01933	2.20644	2.01004	2.16586	1.81022	1.7255	1.68923	1.87873	1.98175	2.20225	2.08537	2.62165	2.34188	2.11194	2.56104	3.64803	3.13709	3.32177	6.3226	4.00904	4.25265	2.65716	3.95406	5.52948	3.54746	4.03047	3.45639
AAEL001814	AAEL001814			2	374381722..374383356	0	0	0	0.112639	0.110207	0	0	0.085005	0	0.0880092	0	0	0.0963592	0.0971551	0	0	0	0	0	0	0	0	0.109861	0	0	0	0	0	0	0	0.106958	0.10364	0	0	0	0.100749
AAEL001815	AAEL001815			2	complement(375391952..375713975)	5.35628	5.20573	6.03589	13.1147	13.0478	11.8856	20.1566	18.2654	17.839	18.1769	17.1681	16.3094	5.37325	5.08399	5.19264	6.0315	6.53182	6.37102	6.57907	6.64374	6.82581	12.65	14.983	14.7163	12.3882	12.5256	11.9217	11.811	14.2655	13.7342	10.984	13.7448	11.1515	9.92275	11.0422	10.2805
AAEL001816	AAEL001816		glucosyl/glucuronosyl transferases [Source:VB Community Annotation]	2	374754445..374756310	11.3256	12.5676	11.9924	1.78947	4.1711	2.26091	3.16611	4.68688	2.65945	3.33097	2.22599	3.5583	8.46464	9.2155	8.62533	4.97578	6.02641	6.08306	8.88015	6.3279	6.55374	1.99229	1.43734	1.58776	5.95568	5.05164	5.29581	2.19388	5.21017	4.83551	2.54883	2.46977	2.67637	7.6299	5.64961	6.96722
AAEL001817	AAEL001817			2	complement(374858820..374877029)	19.0185	18.8074	16.8513	39.8747	41.4292	39.8935	43.1872	35.0137	37.1615	37.2338	41.1502	33.7623	17.1355	17.7993	16.336	19.8576	18.7081	19.8334	20.4992	19.3013	20.325	38.7089	48.296	46.1021	33.6251	32.4362	32.5145	33.9184	41.457	37.5267	35.4307	40.2037	40.4032	18.5082	19.196	16.4578
AAEL001818	AAEL001818			2	375286038..375305136	3.10244	3.91589	3.33611	4.57237	4.71088	3.10265	5.39325	6.06473	4.2962	4.81755	5.08612	4.23049	3.85226	3.64506	3.91193	3.84043	3.28548	3.79747	3.72539	3.16653	4.03726	3.52779	3.58119	4.41586	2.24434	2.69741	2.48061	2.45769	5.3789	5.59443	3.05897	2.96409	3.02436	4.58761	4.60056	4.8333
AAEL001819	AAEL001819			2	complement(374501544..374573323)	0.785034	0.614636	1.00129	9.55525	8.79286	8.18145	6.22193	5.65624	5.79257	5.91164	5.55581	4.31241	0.334262	0.459576	0.42227	0.641108	0.637407	0.603749	0.771064	1.05886	0.707706	7.26729	9.80461	9.78256	7.13142	7.52638	6.98736	6.83625	9.44595	9.20654	6.27375	7.3865	6.37317	4.89517	3.48983	3.59021
AAEL001820	AAEL001820			2	374460453..374461823	2.29065	1.9991	2.22047	2.20563	1.77265	1.87192	1.74215	2.37788	1.62832	2.27727	1.50864	1.31709	0.876036	1.42682	0.802654	1.08322	0.605794	0.803327	1.86536	2.89604	2.43259	1.98788	2.8427	3.06627	0.790734	0.713272	0.714066	1.32738	1.75836	1.44744	1.34639	1.81199	0.831365	1.33932	1.50482	0.422744
AAEL001821	AAEL001821			2	375314233..375315918	30.0013	28.8211	28.8339	36.7933	44.0864	23.1764	32.2192	36.1623	30.3101	29.4764	26.9803	27.0637	28.8702	31.7891	32.4031	30.2333	28.3593	26.8844	25.0198	25.0109	26.6844	24.8706	42.0082	36.8332	17.5254	19.6968	17.4088	13.9456	27.2037	27.8291	25.495	29.1075	23.912	23.637	26.8553	26.5165
AAEL001822	AAEL001822		glucosyl/glucuronosyl transferases [Source:VB Community Annotation]	2	374871931..374873949	0.168768	0.223162	0.340827	0.0483642	0	0	0.0427852	0.0729977	0	0.0377887	0.115783	0.070318	0.041374	0.0417158	0.123202	0.0415667	0	0.0411017	0.0954402	0.0961129	0.144537	0.0871787	0.283028	0.0941303	0.0441354	0.0875858	0.0876833	0.0428936	0	0.046773	0	0	0.0464032	0.0865587	0.0879921	0.173035
AAEL001827	AAEL001827		ubiquitin specific protease 39 and snrnp assembly factor [Source:VB Community Annotation]	2	375834644..375837036	9.07139	8.5737	7.68443	13.8704	13.9294	12.6773	13.3817	14.1805	14.2257	13.2503	12.3216	12.7848	10.9254	8.48745	9.46662	9.89664	11.2707	11.2538	8.52127	9.41347	8.39464	14.5767	13.6814	12.7848	12.2755	10.6636	10.9602	12.1158	12.6996	12.9585	13.0714	12.4252	12.6552	11.007	11.3797	8.80141
AAEL001830	AAEL001830		geranylgeranyl transferase type i beta subunit [Source:VB Community Annotation]	2	374615198..374626699	23.8363	22.9264	25.2782	22.9639	23.0726	23.2476	26.3275	24.2466	24.0066	26.5116	22.0641	23.2069	23.433	24.5147	25.1829	27.6576	28.7738	28.3108	26.1635	25.9387	28.2103	23.3883	27.3692	24.8525	22.1307	26.0618	22.8703	22.1474	25.2353	25.5945	23.7125	24.2561	24.6017	28.1981	28.4777	28.7374
AAEL001831	AAEL001831		DNA-directed RNA polymerase II [Source:VB Community Annotation]	2	complement(375245232..375246006)	42.0424	47.208	49.4693	39.7291	39.0174	38.496	78.6167	74.5048	82.9024	67.3352	67.8173	70.4669	59.4134	57.3276	63.4117	58.1498	56.1549	58.007	54.6738	52.9814	50.5871	46.4412	40.0603	39.9702	36.2554	35.5683	34.3894	34.308	36.2387	35.8221	36.4489	39.4412	37.2585	47.0465	42.255	48.6273
AAEL001832	AAEL001832			2	376830767..376951913	9.74124	10.759	9.51672	36.5106	38.0797	31.8074	42.9049	41.3227	41.2965	40.7335	38.7799	35.2998	10.7049	10.9442	11.467	12.9257	13.7643	13.3591	13.9956	13.0517	14.7109	32.9236	32.3883	29.6115	22.3599	22.7495	23.3913	25.3325	32.9074	32.0397	30.4255	33.7547	29.9221	15.6318	16.58	16.1979
[truncated: 18,226 more rows]

## Sheet: Dataset S1 (TPM, FC, FDR P)
Vectorbase identifier	Gene stable ID	Gene name	Gene description	Chromosome	Region	24h vs. Oh - Max group means	24h vs. Oh - Fold change	24h vs. Oh - FDR p-value	48h vs. 24h - Max group means	48h vs. 24h - Fold change	48h vs. 24h - FDR p-value	72h vs. 48h - Max group means	72h vs. 48h - Fold change	72h vs. 48h - FDR p-value	96h vs. 72h - Max group means	96h vs. 72h - Fold change	96h vs. 72h - FDR p-value	120h vs. 96h - Max group means	120h vs. 96h - Fold change	120h vs. 96h - FDR p-value	120h vs. Oh - Max group means	120h vs. Oh - Fold change	120h vs. Oh - FDR p-value	BF vs. NBF-0h - Max group means	BF vs. NBF-0h - Fold change	BF vs. NBF-0h - FDR p-value	BF vs. NBF-24h - Max group means	BF vs. NBF-24h - Fold change	BF vs. NBF-24h - FDR p-value	BF vs. NBF-48h - Max group means	BF vs. NBF-48h - Fold change	BF vs. NBF-48h - FDR p-value	BF vs. NBF-72h - Max group means	BF vs. NBF-72h - Fold change	BF vs. NBF-72h - FDR p-value	BF vs. NBF-96h - Max group means	BF vs. NBF-96h - Fold change	BF vs. NBF-96h - FDR p-value	BF vs. NBF-120h - Max group means	BF vs. NBF-120h - Fold change	BF vs. NBF-120h - FDR p-value
[truncated: 19,330 more rows]
