# Supplementary material for: Regulation of the antennal transcriptome of the dengue vector, Aedes aegypti, during the first gonotrophic cycle
Source: BMC Genomics. 2021 Jan 21;22:71. doi: 10.1186/s12864-020-07336-w (PMC7821643; doi:10.1186/s12864-020-07336-w)
Supplement: Supplementary file 18 — Additional file 18: Dataset S2. Table of antennal core eukaryotic gene transcript abundance (in TPM), fold change and significance (FDR p-value) for all ages of non-blood-fed and blood fed female Aedes aegypti, and for age-matched comparisons among states. [file 12864_2020_7336_MOESM18_ESM.xlsx]

## Sheet: Dataset S2 (TPM, FC, FDR P)
Vectorbase identifier	Gene stable ID	5dpe-1	5dpe-2	5dpe-3	6dpe-1	6dpe-2	6dpe-3	7dpe-1	7dpe-2	7dpe-3	8dpe-1	8dpe-2	8dpe-3	9dpe-1	9dpe-2	9dpe-3	10dpe-1	10dpe-2	10dpe-3	0h_pbm-1	0h_pbm-2	0h_pbm-3	24h_pbm-1	24h_pbm-2	24h_pbm-3	48h_pbm-1	48h_pbm-2	48h_pbm-3	72h_pbm-1	72h_pbm-2	72h_pbm-3	96h_pbm-1	96h_pbm-2	96h_pbm-3	120h_pbm-1	120h_pbm-2	120h_pbm-3	24h vs. Oh - Max group means	24h vs. Oh - Fold change	24h vs. Oh - FDR p-value	48h vs. 24h - Max group means	48h vs. 24h - Fold change	48h vs. 24h - FDR p-value	72h vs. 48h - Max group means	72h vs. 48h - Fold change	72h vs. 48h - FDR p-value	96h vs. 72h - Max group means	96h vs. 72h - Fold change	96h vs. 72h - FDR p-value
RpLP2	AAEL014583	2500.31	2524.51	2487.67	1086.32	1208.5	1086.33	1085.88	1314.58	1253.65	1248.09	1203.03	1270.84	3522.83	3435.41	3447.46	3251.97	3147.23	3192.08	2520.65	2519.89	2512.46	1381.13	1317.41	1276.14	1321.6	1349.8	1405.62	1107.4	1195.31	1223.29	1299.46	1239.55	1261.74	2816.36	2984.41	3413.87	1562.37	-3.36269	0	627.678	1.07049	0.764676	652.719	1.08172	0.999987	2266.02	4.04521	0
RpL27	AAEL011587	1660.31	1662.06	1666.16	861.663	974.127	844.15	1126.61	1270.36	1121.22	1125.32	1028.81	1069.88	2283	2218.19	2300.4	2116.22	2157.54	2143.21	1687.7	1721.25	1628.86	1049.03	997.82	916.205	947.17	963.218	954.476	888.897	943.44	960.777	1003.39	1005.34	978.525	1829.05	1922.37	2195.27	1037.45	-2.81915	0	603.915	1.30277	0.0016924	603.915	-1.02937	0.999987	1481.18	3.0537	0
RpLP1_2	AAEL005027	2360.02	2323.59	2349.31	977.133	1095.9	1040.21	893.467	1104.5	1039.59	1002.13	957.685	971.806	3282.87	3194.33	3333.23	2984.06	2835.42	2900.58	2238.51	2238.97	2258.97	1307.92	1189.28	1171.89	1170.44	1202.43	1184.94	1063.28	1083.8	1042.03	1157.57	1185.6	1131.08	2301.63	2433.38	2830.28	1462.6	-3.41775	0	521.855	-1.03552	0.999793	521.855	1.02561	0.999987	2136.42	4.84152	0
RpL44	AAEL003942	1717.63	1722.73	1684.42	743.918	818.261	737.454	758.818	899.809	791.38	891.969	814.852	910.757	2170.5	2125.42	2178.68	1914.94	1958.41	1934.71	1610.97	1647.1	1613.26	876.785	839.158	829.126	887.45	901.876	896.4	762.749	761.413	737.316	763.015	816.347	822.65	1749.68	1761.84	1986.66	1065.79	-3.37198	0	420.737	1.05581	0.909782	459.195	1.13321	0.999987	1409.96	3.58131	0
RpL24_1	AAEL008329	1841.72	1775.61	1821.3	980.566	1077.92	962.269	1192.72	1421.06	1289	1241.08	1211.26	1241.91	2490.4	2641.58	2468.44	2317.85	2402.88	2360.89	1831.48	1869.2	1803.7	1205.68	1074.28	1008.65	1131.33	1196.28	1197.61	997.002	985.437	1014.85	1034.54	1093.02	1062.26	1958.57	1976.74	2304.09	1131.03	-2.7245	0	670.269	1.28033	0.0038546	670.269	1.00485	0.999987	1655.09	2.97516	0
RpS15a	AAEL009151	1817.25	1811.98	1838.33	1081.36	1189.31	1070.12	1394.35	1448.58	1439.17	1532.58	1518.24	1532.63	2421.8	2356.84	2379.75	2290.9	2239.94	2280.93	1825.41	1846.35	1823.47	1290.64	1202.76	1177.68	1230.59	1252.95	1230.39	1114.59	1167.51	1167.49	1261.15	1224.77	1217.64	2020.72	2048.57	2177.35	1137.07	-2.47667	0	734.633	1.27264	0.00497158	803.51	1.13374	0.999987	1558.86	2.25939	0
RpL8	AAEL000987	1904.93	1940.4	1933.35	1111.38	1211.41	1124.22	1096.21	1256.22	1134.32	1159.67	1151.1	1236.78	2321.43	2308.23	2323.93	2169.73	2101.14	2197	1837.61	1790.62	1762.96	1235.21	1239.96	1213.12	1210.09	1264.58	1252.46	1072.75	1114.4	1088.51	1156.28	1177.93	1173.07	2149.51	2163.39	2285.11	1201.8	-2.53595	0	598.618	1.00253	0.999793	622.368	1.0788	0.999987	1514.27	2.83706	0
RpS13	AAEL003582	1809.39	1801.55	1820.66	1126	1252.97	1107.3	1289.1	1364.95	1308.06	1316.13	1200.17	1225.55	2498.98	2537.68	2509.05	2365.27	2404.09	2323.91	1807.37	1818.36	1823.24	1468.14	1262.69	1162.89	1246.91	1280.86	1283.2	1178.61	1238.59	1261.79	1346.21	1339.61	1311.1	2163.08	2218.98	2428.61	1129.59	-2.35857	0	679.815	1.12865	0.297385	679.815	-1.00036	0.999987	1643.21	2.91956	0
RpS8	AAEL008103	2173.14	2198.81	2169.78	1078.45	1187.17	1089.15	912.455	1079.23	985.324	983.986	902.263	1021.75	2847.64	2843.99	2836.75	2496.73	2475.08	2521.93	2024.73	2029.27	2009.25	1243.48	1310.06	1244.79	1277.4	1348.47	1351.91	1128.94	1114.06	1147.71	1185.68	1178.46	1152.92	2359.5	2397.55	2606.22	1360.48	-2.95031	0	549.859	-1.13735	0.249862	511.248	1.03562	0.999987	1857.2	4.24804	0
RpS16	AAEL003427	1942.67	1909.49	1971.71	1021.33	1134.5	1044.88	991.717	1222.12	1151.47	1037.35	967.677	1029.04	2586.92	2745.45	2596.95	2389.46	2456.17	2399.27	1847.73	1834.99	1856.68	1224	1203.02	1079.04	1226.02	1286.7	1281.24	1086.74	1018.44	1060.41	1162.24	1174.81	1164.42	2042.36	2123.92	2347.72	1211.16	-2.75285	0	578.149	1.04063	0.999793	578.149	-1.044	0.999987	1726.73	3.7809	0
AAEL020290	AAEL020290	3264.63	3180.03	3245.02	1260.42	1450.75	1346.75	995.657	1271.11	1183.94	1139.4	1092.75	1152.4	4680.71	4686.4	4822.36	4037.17	3965.65	3905.73	3036.47	3166.31	3123.53	1623.26	1525.3	1430.84	1552.47	1613.03	1613.48	1355.7	1267.57	1309.06	1446.58	1421.01	1394.87	3195.36	3223.12	3523.71	2015.1	-3.61443	0	665.598	-1.18875	0.0723182	593.518	1.04357	0.999987	3090.04	6.06576	0
AAEL005097	AAEL005097	1553.23	1576.85	1581.16	1144.22	1239.31	1096.69	1054.05	1220.08	1138.74	1035.51	986.327	1041.56	2122.81	2235.5	2156.06	2126.54	2083.34	2110.55	1606.68	1608.32	1553.52	1313.51	1241.48	1147.78	1254.23	1291.28	1269.08	1207.93	1190.11	1213.91	1352.33	1313.64	1292.28	1869.21	1944.82	2096.25	979.796	-2.04895	0	586.007	-1.02829	0.999793	586.007	-1.05046	0.999987	1418.61	3.07646	0
RpL38	AAEL005451	1986.54	2017.43	1982.23	949.824	1058.81	958.976	1233.4	1418.52	1335.86	1442.63	1305.65	1388.88	2582.35	2599.45	2626.77	2422.62	2416.57	2383.75	2004.94	2032.32	2014.62	1172.05	1117.22	1103.95	1130.42	1161.49	1157.54	967.858	1041.6	1017.76	1059.56	1074.28	1027.03	2156.91	2158.02	2365.07	1244.95	-3.05253	0	684.69	1.33273	0.000517872	725.31	1.09949	0.999987	1700.46	2.73254	0
RpL10	AAEL002534	1783.99	1849.71	1840.88	1063.14	1157.06	1100.07	629.14	662.885	607.273	643.418	565.663	593.983	2446.75	2505.66	2488.24	2314.84	2216.78	2188.29	1859.48	1919.66	1881.34	1279.25	1153.89	1136.1	1221.78	1295.99	1209.1	1087.14	1081.75	1095	1192.73	1200.18	1163.62	2218.78	2283.74	2486.68	1138.57	-2.4936	0	544.476	-1.76257	4.74268e-14	325.846	1.00465	0.999987	1620.33	5.97727	0
RpS7	AAEL009496	1439.84	1437.52	1414.83	1029.84	1111.86	1021.63	1125.54	1349.93	1131.49	1185.66	1040.87	1129.51	1934.12	1903.62	1918.5	1790.35	1825.96	1828.36	1494.1	1495.38	1438.63	1213.85	1110.82	1055.79	1188.2	1254.71	1208.35	1103.7	1100.38	1136.21	1186.74	1175.92	1174.12	1672.05	1767.34	1915.45	892.637	-2.05252	0	619.451	1.12802	0.300928	619.451	-1.01248	0.999987	1253.52	2.48467	0
RpS18	AAEL009747	1772.61	1707.11	1718.02	920.28	1045.22	935.031	835.31	1029.24	853.913	871.093	812.74	858.179	2451.35	2413.03	2501.1	2341.63	2288.81	2321.54	1778.24	1763.64	1690.6	1151.7	1076.05	1055.68	1157.16	1149.16	1151.63	1044.74	1056.67	1068.7	1125.51	1125.08	1106.78	2112.55	2150.59	2339.7	1080.93	-2.71249	0	475.374	-1.07823	0.690296	466.966	-1.00571	0.999987	1603.98	4.19303	0
AAEL017198	AAEL017198	2169.37	2165.71	2177.93	826.032	910.939	912.467	1226.8	1484.5	1524.55	1442.06	1457.76	1503.26	2928.27	3007.16	2916.61	2660.35	2612.45	2560.21	1865.38	1967.44	1929.72	1067.57	996.074	937.881	964.866	1023	979.897	924.437	899.291	854.283	1009.25	998.022	973.469	2058.08	2094.68	2366	1354.5	-3.7186	0	727.66	1.58143	2.77982e-09	772.172	1.10514	0.999987	1927.67	2.90845	0
RpS29	AAEL007824	3072.35	3125.51	3106.61	1464.88	1639.93	1481.51	814.229	920.217	914.404	911.812	836.305	834.1	4252.92	4220.37	4287.65	3895.73	3969.94	3810.57	3136.18	3173.49	3243.2	1713.07	1545.43	1598.59	1587.4	1604.55	1633.11	1481.94	1374	1376.87	1621.06	1632.46	1596.99	3029.7	3075.36	3254.6	1935.06	-3.07038	0	751.663	-1.74527	1.76995e-13	454.762	1.03266	0.999987	2778.93	7.15516	0
RpS9	AAEL001759	1423.79	1389.58	1423.58	814.897	912.965	837.067	579.902	737.051	645.977	631.134	556.939	606.01	1975.36	1969.47	1959.49	1755.05	1743.59	1789.03	1385.11	1375.04	1340.12	972.798	915.345	900.906	896.924	934.449	909.519	864.808	866.36	858.505	887.426	921.948	885.356	1584.69	1636.71	1779.5	881.132	-2.49955	0	420.486	-1.32118	0.000815021	337.288	-1.02953	0.999987	1285.76	4.76639	0
RpL27a	AAEL013272	1481.58	1426.97	1429.98	817.157	915.826	833.155	1049.35	1114.84	1065.74	1126.92	1097.01	1174.74	1980.13	1944.34	2035.96	1841.73	1865.2	1841.43	1524.72	1575.86	1534.88	1013.53	956.289	918.411	976.507	948.351	989.818	866.467	896.568	944.975	976.535	930.025	953.578	1644.88	1658.2	1822.1	902.251	-2.5581	0	554.204	1.24954	0.0115448	596.156	1.11442	0.808675	1298.01	2.53751	0
Rp49	AAEL003396	1718.36	1720.72	1716.84	888.031	974.274	912.678	725.698	957.469	827.848	761.408	690.07	758.899	2513.57	2596.18	2519.79	2296.18	2273.49	2230.59	1676.42	1647.79	1630.26	1102.71	994.179	938.611	1015.41	1046.92	1045.67	929.268	915.687	965.331	1052.92	1041.43	999.559	1833	1892.51	2102.68	1072.27	-2.81048	0	454.98	-1.11981	0.355683	431.594	-1.0669	0.999987	1661.45	4.99702	0
RpS28	AAEL006860	2267.95	2338.23	2303.3	1073.88	1185.52	1046.24	1086.02	1305.67	1245.95	1217.39	1254.04	1300.41	3371.26	3321.52	3304.02	3014.5	2965.65	3011.68	2310.52	2367.8	2302.02	1307.86	1144.26	1165.27	1244.88	1308.39	1247.39	1083.11	1015.19	1033.21	1170.96	1193.73	1159.08	2430.81	2472.22	2740.26	1436.98	-3.16386	0	624.814	1.0907	0.581116	661.589	1.10062	0.999987	2176.97	3.83505	0
RpL7a	AAEL005629	1378.74	1339.08	1405.6	716.555	779.232	704.046	688.669	846.568	733.924	735.934	705.585	736.158	1887.39	1937.37	1915.46	1729.42	1714.2	1709.73	1380.06	1399.52	1349.81	841.787	772.14	763.385	808.623	841.53	817.55	738.323	716.165	746.54	804.972	809.551	787.375	1459	1481.18	1682.98	857.519	-2.8355	0	389.795	1.02116	0.999793	389.795	1.01984	0.999987	1250.03	3.81354	0
RpS11	AAEL002372	2193.61	2204.31	2216.15	1152.86	1231.07	1176.34	1022.98	1265.96	1163.61	1144.93	993.082	1094.67	2782.01	2798.08	2827.6	2670.83	2578.45	2625.55	2262.95	2182.01	2129.48	1300.92	1257.63	1248.65	1389.02	1443.51	1400.29	1203.77	1158.28	1191.71	1310.05	1351	1283.25	2344.95	2349.65	2711.44	1375.52	-2.80917	0	593.143	-1.04268	0.999793	593.143	-1.00641	0.999987	1830.93	3.76836	0
RpS19	AAEL010756	1547.01	1549.01	1538.51	808.361	873.812	803.37	659.638	816.748	712.818	684.346	625.734	676.188	1926.72	1986.33	1945.77	1865.99	1886.99	1891.58	1527.44	1513.87	1532.18	880.827	913.15	840.614	918.583	944.774	973.074	793.685	793.711	798.432	890.252	897.092	902.508	1592.95	1662	1919.23	963.835	-2.82055	0	407.317	-1.14748	0.202664	376.085	-1.03748	0.999987	1275.86	4.26924	0
RpS6	AAEL000032	1309.69	1301.77	1304.67	1002.53	1087.49	994.937	883.927	1005.33	914.168	875.17	774.587	876.815	1556.03	1580.3	1537.66	1532.84	1529.94	1555.13	1282.64	1268.29	1265.13	1112.08	1066.45	1021.29	1124.15	1149.9	1129.47	1056.03	1037.34	1066.88	1100.4	1118.56	1114.28	1607.91	1661.1	1762.71	814.424	-1.92049	0	505.524	-1.11	0.418385	481.276	-1.04777	0.999987	1017.83	2.6804	0
RpS12_1	AAEL010299	51.5289	50.049	53.6406	32.426	32.0237	30.8891	42.961	44.5759	46.2706	42.345	36.5663	42.7183	55.609	52.9169	58.0406	57.1764	58.9276	60.1593	48.6671	55.6659	58.3858	34.3012	36.526	35.1105	38.3429	40.8023	42.0897	36.8591	29.6971	35.3343	37.7292	31.7965	35.347	43.0484	40.7147	46.1598	32.2797	-2.45991	7.74472e-16	22.9571	1.39391	0.0635342	22.9571	-1.03949	0.999987	36.2738	1.97943	0
RpS12_2	AAEL010299	1985.88	2007.71	1973.69	1017.5	1112.19	1048.23	943.532	1107.33	1022.54	981.017	909.407	991.46	2777.92	2743.76	2721.59	2491.66	2419.19	2522.26	1997.08	1923.45	1892.85	1206.34	1141.45	1068.59	1194.56	1199.56	1203.5	1052.52	1009.98	1020.07	1071.98	1104.18	1123.39	2116.13	2130.1	2264.68	1241.02	-2.84013	0	527.773	-1.04358	0.999793	527.773	-1.00561	0.999987	1795.11	4.14037	0
RpS14	AAEL005266	1818.42	1835.19	1818.77	922.524	1013.17	898.607	940.772	1159.06	1018.53	924.457	912.856	903.481	2508.36	2547.35	2519.75	2316.07	2255.85	2269.77	1699.25	1732.28	1643.89	1057.27	976.201	864.909	1007.49	1061.9	1039.71	951.406	900.553	921.339	998.416	1024.18	994.402	1795.03	1921.02	2137.01	1138.09	-2.92244	0	535.687	1.0893	0.589946	535.687	-1.07058	0.999987	1649.69	3.9988	0
RpLP0	AAEL010821	984.019	974.833	996.645	672.333	714.174	716.485	549.495	658.588	559.853	582.531	486.713	535.301	1395.39	1380.03	1376.28	1204.46	1192.45	1181.39	1009.28	1027.55	986.609	774.273	728.052	721.053	701.369	719.101	702.011	704.519	684.527	692.433	742.719	759.978	733.995	1221.08	1230.77	1356.42	614.644	-2.12503	0	345.09	-1.20261	0.0483134	303.623	-1.03953	0.999987	904.104	3.7524	0
AAEL006511	AAEL006511	1632.87	1664.72	1700.66	858.84	944.604	850.266	1004.98	1153.23	1052.28	1090.57	985.877	1031.59	2221.19	2257.93	2291.72	2028.53	1999.9	2047.49	1640.84	1651.45	1617.59	1009.15	1002.27	1006.08	936.629	979.51	976.081	837.091	900.71	936.501	936.479	944.503	962.306	1755.28	1764.7	2004.97	1039.49	-2.84989	0	551.203	1.19975	0.0532647	551.203	1.026	0.999987	1474.48	3.15385	0
Rack1	AAEL013069	1399.15	1412.76	1383.95	835.945	914.882	863.605	778.005	909.633	736.583	804.453	724.946	734.035	1868.35	1864.31	1838.68	1691.86	1657.38	1634.98	1325.8	1329.17	1273.45	964.401	930.574	908.514	884.369	912.499	892.6	833.25	833.215	852.512	943.151	932.927	918.03	1650.22	1651.92	1719.17	872.612	-2.42751	0	428.702	-1.09076	0.575822	416.222	-1.0083	0.999987	1213.25	3.56471	0
RpS15	AAEL011656	2517.82	2505.06	2572.66	1361.59	1513.5	1458.85	1400.55	1631.47	1501.41	1538.08	1521.81	1558.35	3530.66	3615.99	3472.07	3251.48	3243.41	3265.25	2499.9	2430.81	2412.18	1730.19	1615.32	1559.09	1693.1	1699.75	1736.9	1429.43	1395.82	1426.83	1607.64	1571.58	1588.18	2831.11	2785.49	3203.11	1579.62	-2.65126	0	778.443	1.03668	0.999793	809.736	1.08077	0.999987	2312.38	3.32605	0
AAEL019568	AAEL019568	266.394	262.618	261.316	509.373	551.112	476.24	606.379	552.557	558.01	555.516	554.357	522.835	267.875	270.032	268.59	300.106	315.588	311.534	314.172	320.558	327	490.6	522.178	518.013	390.568	384.188	389.499	404.72	514.204	516.221	459.293	483.692	464.658	467.806	452.621	419.624	251.561	1.284	0.00101308	294.223	1.10917	0.422531	294.223	1.00761	0.999987	286.016	-1.39872	4.85009e-06
Tctp	AAEL003872	725.824	720.27	723.407	509.475	539.609	519.689	612.973	619.08	596.459	588.297	610.515	565.459	943.613	942.187	933.85	889.857	865.615	874.308	747.089	743.546	755.7	555.7	553.046	554.911	475.933	472.122	475.129	513.184	539.246	529.339	522.65	540.565	531.72	989.518	961.373	980.129	451.184	-2.09099	0	313.606	1.15621	0.163521	313.606	1.02153	0.999987	614.025	2.31333	0
RpL18a	AAEL006785	775.709	804.273	754.691	427.538	470.198	424.525	343.666	433.307	376.527	376.661	331.614	356.256	1029.55	1068.95	1040.57	954.338	967.596	945.253	732.256	757.877	726.492	489.253	484.058	452.002	458.257	499.448	487.56	459.419	436.493	450.041	488.568	494.656	479.768	851.053	858.676	931.239	485.551	-2.67099	0	216.66	-1.15797	0.163936	198.19	-1.02003	0.999987	683.585	4.26913	0
RpS5	AAEL013625	1958.61	1987.22	1990.27	1201.37	1313.73	1207.96	1104.74	1322.98	1208.12	1195.51	1096.04	1172.76	2850.58	2936.09	2838.36	2553.5	2666.62	2593.88	1942.46	1957.76	1901.23	1397.76	1327.12	1215.35	1389.49	1448.23	1426.7	1275.23	1254.28	1275.42	1393.13	1374.8	1366.79	2256.66	2400.96	2604.39	1234.53	-2.41214	0	624.457	-1.03394	0.999793	624.457	1.01111	0.999987	1878.23	3.60365	0
AAEL004500	AAEL004500	916.321	909.694	897.703	1418.83	1479.83	1325.37	1137.55	1217.58	1096.33	1082.95	997.68	952.184	904.148	901.834	904.816	898.923	929.518	927.861	892.965	909.297	861.53	1283.65	1400.24	1371.05	1107.79	1108.65	1070	1140.02	1248.38	1265.97	1162.91	1295.9	1265.77	1339.78	1337.22	1347.26	691.594	1.02485	0.999851	691.594	-1.2337	0.0179161	592.205	-1.0751	0.999987	590.324	1.29501	0.000580825
AAEL002504	AAEL002504	494.038	480.834	488.046	312.351	321.602	309.926	273.351	315.057	288.372	242.444	254.871	236.277	416.972	428.914	409.1	432.22	436.386	439.714	470.566	453.443	456.755	290.296	300.106	273.829	310.728	329.003	317.101	271.259	265.211	267.522	305.747	300.049	298.232	348.687	377.213	421.442	304.234	-2.34285	0	154.715	-1.08604	0.630922	150.539	-1.12773	0.999987	273.291	2.4756	0
AAEL003835	AAEL003835	173.475	187.905	150.023	137.528	130.369	136.252	245.45	191.371	217.982	200.161	201.426	199.767	156.719	170.212	149.333	155.554	166.74	167.982	146.769	197.502	153.609	152.482	196.648	204.033	154.747	180.214	162.362	146.596	142.603	164.999	124.801	138.419	146.018	183.151	216.399	232.501	106.363	-1.90586	1.29906e-12	112.078	1.59939	1.80018e-09	112.078	-1.02302	0.999987	105.41	1.14433	0.0124183
AAEL002827	AAEL002827	606.748	599.865	593.187	546.53	563.088	511.42	500.216	519.953	464.842	466.415	419.976	405.045	475.872	459.68	463.508	477.19	472.08	470.277	587.776	579.502	561.429	470.604	533.977	538.047	505.378	512.084	512.309	433.13	503.073	511.272	490.54	510.694	502.077	498.595	507.846	541.751	374.298	-1.67971	5.72237e-13	265.435	-1.10071	0.491561	254.731	-1.08661	0.999987	304.669	1.56997	0
AAEL013533	AAEL013533	272.022	270.34	270.72	108.473	119.307	112.089	129.049	152.506	134.315	126.073	118.8	130.372	326.329	323.677	319.203	259.393	261.193	270.867	215.313	209.65	201.841	121.742	112.325	111.353	108.88	108.258	104.806	98.7159	95.8717	93.7867	97.9339	110.46	114.435	297.599	313.993	328.416	169.094	-3.618	0	71.4149	1.21237	0.0396978	71.4149	-1.04458	0.999987	211.061	3.73773	0
AAEL024228	AAEL024228	518.471	523.511	512.065	519.727	597.244	510.821	399.879	448.31	360.548	384.619	322.842	343.908	411.333	416.056	409.248	352.588	338.902	349.269	445.21	443.699	425.587	474.38	505.539	510.776	479.651	494.328	476.883	405.159	574.657	587.757	513.633	552.865	513.724	422.859	420.437	448.664	323.194	-1.44653	1.61358e-14	266.61	-1.35938	0.000169368	207.453	-1.08401	0.999987	269.298	1.70554	0
AAEL012175	AAEL012175	927.024	920.456	923.318	996.558	1027.79	967.215	764.908	821.187	755.654	721.807	672.147	686.502	741.944	734.482	728.666	739.841	741.615	753.44	868.936	869.842	869.767	888.9	949.541	931.185	896.708	914.669	888.34	831.557	901.17	908.026	858.958	918.702	878.315	853.097	869.396	924.906	576.234	-1.40058	4.79891e-06	490.162	-1.28831	0.00272294	401.821	-1.06259	0.999987	480.195	1.53406	3.10613e-09
AAEL013359	AAEL013359	589.417	580.506	577.093	670.438	724.004	656.705	856.469	888.078	871.482	822.809	803.157	792.418	677.339	669.105	672.263	657.639	653.731	656.2	566.492	571.451	572.1	684.88	692.445	672.479	571.055	561.609	571.718	610.116	668.185	667.177	646.681	685.307	663.579	757.171	757.51	773.529	363.319	-1.28864	0.000827832	448.788	1.26606	0.00609567	448.788	-1.02143	0.999987	439.609	1.20781	0.0165515
AAEL004457	AAEL004457	513.493	515.947	520.718	432.817	453.597	420.612	556.476	498.718	544.249	500.682	521.557	517.576	419.65	411.842	416.909	439.393	429.968	423.122	500.498	520.91	519.416	389.236	392.394	384.232	381.984	381.848	382.997	352.687	390.386	395.05	380.508	366.434	372.278	440.211	439.111	435.325	322.384	-1.7937	7.74472e-16	274.085	1.21297	0.0360932	274.085	1.02069	0.999987	271.862	1.17302	0.00177768
AAEL009808	AAEL009808	172.461	173.673	176.541	319.98	295.727	328.072	308.796	299.366	311.083	311.733	305.603	300.848	169.816	170.162	166.407	203.325	203.337	203.133	202.473	193.51	202.385	280.07	268.505	288.57	281.267	278.123	291.466	305.593	290.41	301.474	269.866	267.057	278.633	193.207	187.638	204.587	154.881	1.19393	0.0319833	157.621	-1.03457	0.999793	160.908	1.05787	0.999987	160.908	-1.25323	8.50002e-06
AAEL008848	AAEL008848	561.54	562.729	549.804	447.58	461.933	446.339	349.69	392.732	362.828	339.192	324.698	325.105	469.307	469.013	484.271	480.891	466.419	476.27	553.107	551.906	541.16	426.991	440.531	428.248	425.348	440.503	426.631	389.037	413.739	417.82	426.913	419.489	424.294	491.385	483.35	519.23	348.154	-1.86656	0	222.26	-1.23757	0.0172094	189.725	-1.0545	0.999987	309.798	2.0812	0
AAEL012035	AAEL012035	177.132	186.267	183.877	523.819	465.962	486.511	411.77	361.172	406.072	403.186	399.497	384.175	145.386	148.576	143.848	186.893	199.055	187.107	203.184	198.08	206.455	394.907	434.105	443.457	368.075	370.04	383.269	446.464	447.397	446.279	380.23	410.025	403.19	237.559	235.818	187.768	241.883	1.78269	7.74472e-16	241.883	-1.26301	0.00692357	207.949	1.06762	0.999987	207.949	-1.87347	0
RpL24_2	AAEL012681	506.116	500.43	502.589	314.881	352.225	317.591	236.451	281.573	262.141	244.459	221.207	230.968	587.745	575.79	574.963	559.928	563.558	564.404	476.752	477.765	469.217	356.711	345.359	320.561	316.881	316.668	311.988	282.406	283.705	289.215	315.822	331.673	310.046	450.883	453.192	507.293	313.849	-2.31907	0	161.377	-1.27259	0.00609662	133.99	-1.05619	0.999987	378.587	3.61208	0
AAEL013279	AAEL013279	766.541	750.191	765.465	993	991.268	1054.71	760.145	771.06	734.28	763.479	785.566	820.402	833.526	878.604	850.973	1059.83	1037.52	1060.27	808.362	792.358	792.191	1095.22	942.537	899.365	1120.14	1118.76	1137.54	1248.54	1180.92	1194.12	1194.06	1091.69	1126.69	901.63	926.087	1003.61	498.829	-1.1355	0.149075	498.829	-1.35224	0.00022267	415.638	1.10768	0.966428	558.158	1.56506	0
AAEL005471	AAEL005471	182.984	167.813	182.549	144.341	143.813	152.647	159.113	171.949	164.412	167.988	189.159	186.422	222.716	222.274	219.567	223.428	215.466	219.751	201.201	201.994	196.109	145.302	145.081	148.432	142.64	140.051	142.49	172.027	159.156	152.992	160.503	147.644	148.036	192.284	188.708	202.557	110.912	-1.82684	7.74472e-16	85.0276	1.1147	0.421169	95.3356	1.16223	0.278822	144.718	1.76975	0
AAEL010823	AAEL010823	599.475	573.596	602.505	363.944	384.943	379.792	287.202	337.185	301.855	285.096	256.493	287.304	521.846	540	519.747	526.516	513.769	532.318	564.148	568.228	535.414	365.68	361.371	340.882	377.394	395.51	391.793	335.81	318.319	327.679	369.537	366.61	368.286	455.878	466.366	544.128	369.25	-2.37757	0	185.145	-1.2301	0.0229911	159.052	-1.05412	0.999987	344.416	2.76232	0
AAEL015064	AAEL015064	389.456	393.785	404.317	323.006	357.273	327.182	559.346	531.625	542.505	609.547	638.47	636.075	492.543	495.785	505.161	490.446	483.112	491.337	403.304	428.199	420.542	364.22	346.808	373.53	338.184	331.512	350.118	334.333	375.623	355.615	367.815	364.634	365.825	378.49	373.573	363.172	246.976	-1.78297	3.77164e-15	280.03	1.60856	1.05802e-09	330.352	1.22206	0.362706	330.352	1.14679	0.010037
AAEL009214	AAEL009214	120.936	121.185	121.57	61.1136	60.2481	68.7253	83.3543	91.8906	88.0098	91.7532	76.301	79.2945	82.9874	79.1356	78.5623	76.7253	71.9196	74.1577	93.4264	96.5447	94.9412	63.1678	69.4149	76.4857	86.6906	85.7378	92.2848	66.5504	67.2704	69.4274	57.7374	68.3317	58.9326	79.7481	77.6909	83.3084	75.636	-2.88744	0	45.1847	1.37281	0.000595056	45.1847	-1.008	0.999987	52.4128	1.41	3.27387e-09
AAEL000641	AAEL000641	205.583	204.855	208.965	509.442	495.464	500.37	511.876	495.154	504.937	513.054	487.658	475.805	231.015	222.773	234.345	262.591	267.027	272.49	270.247	273.026	275.073	525.031	522.908	526.013	475.437	467.2	473.403	515.155	550.535	545.403	521.519	511.212	512.529	337.777	332.199	344.569	246.767	1.60759	0	259.24	-1.00375	0.999793	259.24	1.0338	0.999987	258.679	-1.48262	0
AAEL013458	AAEL013458	753.655	752.715	760.828	1609.77	1463.67	1701.63	1300.59	1290.18	1303.45	1382.71	1238.65	1205.25	678.311	666.744	673.282	865.806	864.815	893.389	739.477	745.432	735.553	1370.9	2204.4	2216.29	2116.66	2119.39	2095.43	1792.11	2078.28	2127.12	1362.96	1557.28	1481.46	908.89	894.441	924.257	784.14	1.39062	7.93884e-06	784.14	-1.23393	0.0179161	670.145	1.03881	0.999987	670.145	-1.30815	0.000338407
AAEL012359	AAEL012359	565.379	529.293	552.224	141.091	161.115	164.676	166.882	188.964	170.257	161.338	172.783	165.643	587.667	610.725	568.708	507.661	479.571	474.967	516.999	491.517	510.549	170.84	189.834	176.856	198.66	217.998	223.2	154.017	155.391	158.12	172.819	158.588	167.244	479.497	484.475	544.058	342.485	-5.33493	0	90.3136	1.11738	0.401163	90.3136	1.00698	0.999987	384.808	5.11316	0
AAEL005798	AAEL005798	128.2	122.266	128.892	475.66	396.589	419.051	324.771	304.124	314.559	315.947	304.769	281.984	103.802	102.288	105.113	142.206	138.437	144.524	154.206	155.665	162.736	342.996	357.772	398.76	318.937	315.602	320.78	397.492	413.19	416.133	293.462	336.894	326.523	178.555	178.533	177.621	211.438	2.24625	0	211.438	-1.37639	7.3948e-05	161.721	1.01253	0.999987	158.069	-2.00269	0
MNSOD1	AAEL004823	36.6496	32.8094	30.6736	36.4777	45.2074	51.798	10.6631	11.2508	14.9755	22.5533	17.803	21.9831	28.2207	32.9225	25.5874	38.4389	20.8703	33.606	31.819	30.7825	29.4917	29.0647	34.4437	33.8517	30.5866	26.9984	29.9997	28.9758	33.9658	35.8912	37.4491	28.7966	27.999	39.6442	46.9374	35.748	21.9982	-1.14109	0.407082	21.9982	-3.65756	0	10.9384	1.78137	0.0550711	18.8857	2.00857	2.30091e-14
AAEL000951	AAEL000951	298.135	287.674	292.553	134.64	160.598	146.947	122.875	144.643	107.401	134.516	120.557	122.492	346.557	343.528	347.771	306.735	299.042	304.986	270.969	268.747	261.937	169.262	192.634	180.447	180.688	198.828	192.498	150.58	153.635	156.732	154.265	170.523	162.996	329.738	327.814	355.97	182.666	-3.00669	0	72.5409	-1.19413	0.0755618	66.1545	1.07253	0.999987	226.012	3.97993	0
AAEL008166	AAEL008166	332.239	336.689	328.684	334.71	344.528	338.42	240.722	240.821	234.555	215.81	209.31	212.133	276.602	280.625	278.967	287.165	288.062	290.692	310.241	322.375	308.044	292.643	302.299	312.309	302.715	307.548	313.134	296.677	304.781	325.647	308.446	309.107	307.979	284.803	299.809	304.262	207.473	-1.48188	9.32535e-08	166.864	-1.43286	6.83057e-06	122.809	-1.06093	0.999987	182.096	1.89829	0
Tpi	AAEL002542	295.165	292.44	296.024	162.844	187.83	166.712	147.027	165.133	156.812	134.397	123.876	132.956	232.273	223.957	222.768	220.766	211.799	220.035	255.223	256.209	250.177	162.918	182.611	172.087	180.567	188.798	181.368	124.103	170.036	169.515	154.708	170.766	153.493	191.93	200.393	225.215	183.765	-2.58524	0	84.7991	-1.11108	0.431334	80.5059	-1.13162	0.999987	147.862	2.51082	0
AAEL005069	AAEL005069	127.519	128.612	125.05	251.577	251.816	229.328	312.767	286.827	298.163	310.44	285.944	272.238	120.229	120.707	117.16	137.182	143.954	141.111	136.625	145.826	150.291	234.971	246.503	251.384	212.11	209.892	215.029	210.815	248.525	242.825	217.108	235.584	221.627	172.162	165.714	171.295	119.942	1.27036	0.00200745	153.86	1.21568	0.033057	153.86	1.0238	0.999987	152.108	-1.67428	0
EIF3-S4-2	AAEL012661	335.311	331.948	337.281	294.828	324.363	299.971	281.907	302.167	276.105	263.487	225.488	247.441	344.785	357.914	352.06	341.635	343.663	356.625	329.627	322.137	335.68	292.423	315.29	306.628	283.888	278.679	282.076	256.043	270.768	278.048	259.909	275.426	271.846	323.637	332.094	345.034	208.91	-1.65314	0	150.675	-1.07718	0.708419	147.595	-1.10418	0.999987	229.692	2.07495	0
AAEL002083	AAEL002083	700.937	678.053	694.169	1173.06	1109.71	876.426	1168.4	1072.21	1097.15	1096.36	1072.22	980.875	785.377	780.298	776.915	938.545	960.105	954.049	952.119	957.982	971.96	991.245	1149.27	1079.66	1202.13	1203.97	1206.28	953.475	1031.41	1045.87	1124.23	1072.39	1047.22	985.832	984.026	944.231	515.54	1.00042	0.999851	572.022	1.05534	0.907451	572.022	-1.00117	0.999987	551.465	1.07736	0.508605
RpL11	AAEL012944	1775.62	1782.81	1781.15	895.187	1008.16	896.484	843.673	994.559	894.381	914.87	853.614	914.102	2488.05	2470.18	2528.73	2211.35	2193.98	2262.01	1762.55	1754.3	1726.22	1124.13	1050.24	1042.75	1050.65	1093.03	1073.95	935.134	968.328	977.815	1027.95	1033.78	1013.88	1909.1	1952.85	2162.69	1110.46	-2.8871	0	469.256	-1.03341	0.999793	470.426	1.0415	0.999987	1630.43	4.03926	0
AAEL004071	AAEL004071	484.066	496.215	496.561	533.662	533.847	492.879	564.451	578.935	568.413	597.206	576.313	591.092	598.979	605.354	595.187	644.659	642.025	655.19	561.6	581.497	552.162	565.421	474.558	469.527	544.042	537.746	538.806	492.605	502.239	485.818	531.165	537.765	560.393	523.351	535.26	561.704	307.141	-1.43174	1.45247e-06	293.637	1.08907	0.598041	309.357	1.09172	0.999987	391.875	1.47534	6.57494e-16
AAEL011871	AAEL011871	424.826	426.228	425.631	360.292	364.029	362.999	368.103	372.421	369.995	352.495	354.612	332.784	336.864	332.586	343.27	353.201	345.15	344.766	413.764	404.379	407.903	326.368	345.731	340.148	316.134	336.345	325.129	302.919	314.152	308.727	311.287	313.022	317.385	346.203	355.997	377.442	265.51	-1.77483	1.534e-15	190.476	1.01304	0.999793	190.476	-1.00878	0.999987	220.54	1.40949	1.16953e-12
AAEL003039	AAEL003039	86.0895	81.6327	86.9925	90.027	97.2936	84.9536	72.9893	75.7797	74.8892	66.5792	66.9626	65.3284	80.1162	80.6846	80.7626	79.1409	80.7181	77.6119	71.2653	71.3376	72.4355	79.3835	89.6534	89.9782	64.4801	62.7551	61.0593	68.3758	78.3943	73.8798	70.8962	73.4761	73.7628	82.8858	79.9766	82.0239	52.9703	-1.41567	5.95884e-06	44.5785	-1.22537	0.0309579	38.3701	-1.06192	0.999987	52.6047	1.7572	0
AAEL010977	AAEL010977	306.822	310.104	313.75	538.144	574.475	540.326	522.514	521.523	534.561	490.634	484.595	482.038	323.994	320.706	312.754	325.867	337.191	327.679	326.622	324.051	327.934	538.567	478.998	485.612	393.948	374.598	383.586	477.649	499.714	493.585	472.942	489.179	488.057	377.625	368.279	348.822	270.943	1.17443	0.0510832	270.943	-1.05526	0.909782	270.741	-1.02281	0.999987	255.421	-1.05209	0.760737
AAEL011184	AAEL011184	258.419	260.445	260.056	154.043	162.635	146.52	139.955	142.392	138.621	123.767	124.886	110.964	166.814	166.03	165.62	161.905	160.113	160.349	234.937	224.888	226.959	123.565	158.409	151.564	132.386	133.946	129.278	105.81	116.371	118.191	116.239	123.933	125.914	220.924	218.016	233.822	161.991	-2.54425	0	75.8578	-1.10832	0.443775	72.2055	-1.10684	0.999987	108.549	2.00822	0
AAEL001052	AAEL001052	94.5206	95.2183	98.8983	46.1007	55.8094	46.1351	45.7889	49.3674	50.3714	53.2344	45.5186	47.0067	90.6227	84.4078	86.299	86.7649	86.7153	85.4096	175.396	171.984	173.775	52.4976	51.5867	52.2784	52.8799	48.712	48.2874	40.8861	54.9203	54.4348	46.3548	51.7205	45.8241	87.369	84.1485	87.3276	60.0275	-2.9531	0	24.9755	-1.02318	0.999793	25.5363	1.0578	0.999987	56.9088	2.59687	0
AAEL005617	AAEL005617	75.2404	72.9246	75.4868	250.061	213.689	266.703	177.967	179.032	171.315	172.942	167.895	160.257	68.1398	70.6569	73.6231	89.1644	91.5673	87.7873	77.1114	72.0742	72.2896	210.188	223.943	205.086	167.42	161.902	163.587	245.182	208.095	208.843	183.723	181.666	206.396	95.2369	89.5276	98.3316	120.012	2.15221	0	120.012	-1.38851	4.7498e-05	90.6065	1.00417	0.999987	87.7787	-1.63026	0
AAEL014831	AAEL014831	44.6175	46.4365	48.023	41.7305	42.8915	40.0674	24.6112	26.721	23.3969	20.9137	24.7233	24.3612	64.5469	59.99	68.3635	69.9195	72.3973	66.4506	77.1508	75.1815	72.2238	41.5996	39.6735	37.5332	43.6594	44.6565	45.4704	36.0757	42.1368	46.4724	45.6297	40.7238	38.0164	49.6023	54.2582	62.3976	28.9243	-1.68624	2.48414e-05	20.4266	-1.67991	0.00259714	12.8233	-1.00438	0.999987	42.0092	3.98054	0
Spase22-23	Spase22-23	48.4434	41.5535	48.2203	47.273	76.0893	44.4697	43.3915	65.3925	46.9214	60.9177	43.5516	51.3693	45.8439	55.416	50.3645	59.7983	52.3693	72.9682	45.0854	35.5969	48.9599	62.2633	52.9413	61.0817	45.3912	57.8179	63.6079	46.1272	57.5649	63.375	43.6705	44.7677	45.1669	54.1372	53.8666	67.7939	28.7415	-1.27901	0.0837041	27.4159	-1.07604	0.779467	27.3114	1.06758	0.999987	33.0186	1.4149	1.90096e-05
AAEL000941	AAEL000941	197.311	197.763	209.208	119.591	140.34	127.302	100.522	122.426	114.103	109.109	115.039	108.476	222.695	233.572	237.457	230.874	235.561	235.046	212.113	210.736	213.972	145.721	130.385	124.642	138.974	143.621	145.09	128.495	121.852	130.507	136.031	137.297	122.715	176.208	173.539	183.88	125.671	-2.35985	0	63.5043	-1.15726	0.212815	58.287	1.04543	0.999987	151.073	3.01673	0
AAEL004691	AAEL004691	186.877	179.203	185.656	153.147	164.672	167.803	173.305	180.793	179.048	182.323	169.461	173.497	212.812	212.446	212.664	220.93	217.772	222.973	191.888	200.193	198.251	159.28	148.738	147.142	157.846	152.163	165.252	152.486	143.225	145.477	160.678	153.31	153.65	178.206	167.367	177.31	114.74	-1.71667	0	91.4691	1.0888	0.625761	92.0651	1.04284	0.999987	138.919	1.75728	0
AAEL008770	AAEL008770	98.2832	102.816	105.064	139.892	136.555	141.946	130.525	143.23	126.904	137.766	137.865	133.585	120.226	117.966	118.511	144.684	136.574	142.425	116.229	118.869	107.47	151.628	122.041	119.564	140.84	133.989	140.098	149.303	141.521	143.732	155.863	151.524	155.935	115.251	115.983	128.692	68.6281	-1.10559	0.335297	68.759	-1.05365	0.945377	71.7088	1.0825	0.999987	77.6784	1.26119	1.47018e-05
AAEL025594	AAEL025594	68.0399	68.9661	71.6557	143.078	137.795	151.946	117.499	128.28	113.91	125.86	111.791	120.311	86.1908	91.1219	87.5709	98.3871	97.5868	97.0555	83.39	91.4034	92.3808	140.587	122.719	131.632	132.242	125.803	131.177	140.03	149.345	142.314	141.797	133.836	142.818	91.8623	92.2093	103.547	71.059	1.3726	5.06313e-05	71.059	-1.21374	0.0409715	62.7575	1.05401	0.999987	62.7575	1.07093	0.322709
AAEL004738	AAEL004738	42.7526	41.5324	44.7574	51.4771	54.5301	52.7704	46.5137	46.6328	43.628	48.5156	42.5171	43.0281	50.6341	47.2946	47.7075	50.9129	47.9661	51.0668	46.9872	48.214	47.1396	53.6611	53.6263	52.4336	50.3577	48.4707	50.4311	42.9898	49.9111	48.2823	49.2137	48.5626	52.8972	47.3645	47.4656	51.0596	26.836	-1.22796	0.0155624	26.0369	-1.17121	0.142248	23.485	1.03671	0.999987	31.7145	1.57334	2.7233e-09
Cat	AAEL013407	102.858	104.647	106.608	286.111	286.823	288.718	236.331	233.741	225.863	234.396	218.2	223.698	122.272	120.028	121.921	149.882	150.221	152.352	128.494	128.126	128.978	298.121	374.819	381.001	321.801	309.853	311.771	308.887	365.622	370.658	334.944	347.233	330.783	150.251	150.474	149.798	141.3	1.81483	0	141.3	-1.24852	0.0115617	119.337	1.02895	0.999987	118.536	-1.28296	3.46387e-07
Prosalpha2	AAEL006061	111.749	110.115	107.781	140.264	140.947	163.997	127.984	136.726	132.584	130.022	117.248	125.297	133.674	139.466	145.133	166.726	158.754	166.691	126.155	124.904	132.883	155.34	132.304	130.41	146.994	152.352	155.961	159.408	147.473	148.242	158.893	151.606	169.696	142.308	133.099	158.564	73.2056	-1.12134	0.240772	73.2056	-1.12836	0.330051	68.1737	-1.00757	0.999987	91.0886	1.62396	0
AAEL003552	AAEL003552	72.3077	72.2355	74.6194	67.1798	75.6927	70.2921	91.4315	103.92	99.0257	102.961	92.7853	102.315	88.9358	86.6552	90.8576	104.372	93.7694	97.0048	101.677	101.639	102.503	77.2596	67.8947	68.9253	67.4087	68.8124	71.9201	64.9729	75.5252	69.3794	74.7602	70.7632	68.5391	71.8138	66.9194	68.9249	45.5787	-1.55415	1.29969e-05	50.5394	1.37067	0.000523998	52.2755	1.07176	0.999987	58.0247	1.29296	8.41275e-06
AAEL010330	AAEL010330	226.495	219.475	219.068	244.301	241.772	232.43	189.448	205.382	185.329	188.408	180.423	173.884	216.441	218.911	221.618	233.529	244.232	233.179	232.528	233.452	231.609	232.375	245.926	221.914	231.28	236.718	234.177	224.198	230.325	223.32	229.725	235.179	223.832	224.347	230.55	252.239	138.303	-1.39939	1.48064e-11	117.71	-1.2488	0.013023	99.5556	-1.00927	0.999987	143.068	1.75219	0
AAEL008458	AAEL008458	60.0016	49.4315	52.7152	51.3813	51.2653	55.3146	55.156	58.5468	55.9743	56.0141	61.5841	69.5374	60.1124	57.8063	59.8392	66.6761	65.2499	63.8591	62.9204	59.9334	62.3115	50.8845	44.9639	41.1077	47.8153	47.0765	46.7607	48.9916	51.6406	51.0657	47.8256	51.2006	47.5443	56.3382	51.1746	55.2216	33.7168	-1.54761	0.000713856	29.1135	1.06475	0.999793	32.8698	1.17104	0.999987	38.7102	1.37288	0.000299339
Pgk	AAEL004988	206.348	203.824	196.846	165.59	189.113	147.676	158.295	160.619	151.009	146.685	138.738	144.677	162.471	160.349	156.603	156.579	149.317	159.695	188.79	175.099	176.309	158.716	165.826	174.705	145.399	147.907	147.215	122.139	174.865	172.935	157.687	163.717	154.513	164.034	164.656	176	126.239	-1.83448	0	82.15	-1.07343	0.747228	80.5965	-1.03138	0.999987	104.402	1.61255	0
AAEL025553	AAEL025553	1398.85	1417.21	1430.19	743.021	816.911	763.123	611.724	692.367	572.074	553.493	556.545	533.973	1754.86	1885.13	1778.24	1672.89	1739.04	1677.24	1318.13	1344.22	1286.02	831.729	771.303	695.145	803.543	848.52	857.83	740.497	702.496	719.46	824.844	809.6	803.716	1447.87	1554.55	1716.55	883.092	-2.76501	0	380.874	-1.25101	0.0108934	322.039	-1.07457	0.999987	1179.9	4.76656	0
AAEL002401	AAEL002401	122.372	118.501	120.125	133.928	145.142	142.587	165.611	172.645	167.989	165.545	156.401	158.856	148.008	145.053	148.058	166.994	164.971	170.678	133.923	133.188	133.527	158.471	121.506	127.7	147.504	156.049	152.751	145.252	145.503	149.566	151.666	154.424	155.083	140.208	138.944	146.993	75.0741	-1.29397	0.00140933	86.851	1.19078	0.0825723	86.851	1.00554	0.999987	96.0617	1.32745	5.309e-08
AAEL007845	AAEL007845	112.272	110.706	110.266	221.218	211.252	202.103	275.908	245.819	279.071	268.345	295.975	267.727	117.555	116.476	117.885	130.911	133.702	132.526	130.163	136.684	140.069	196.61	202.608	206.355	183.217	178.883	181.084	183.532	206.522	208.788	181.074	199.902	183.812	185.29	182.289	154.099	103.904	1.25881	0.00302147	137.23	1.25067	0.0108484	145.771	1.10092	0.999987	145.771	-1.63245	0
AAEL002337	AAEL002337	90.8957	98.8115	103.157	69.6288	79.7246	74.1701	89.9581	84.5534	88.0793	94.0647	99.0017	103.663	119.416	119.826	110.166	118.824	119.708	120.191	98.3569	105.687	111.611	82.9203	76.0543	74.2583	78.6259	76.5039	74.3186	70.4901	78.92	76.3811	72.4592	71.4408	70.6505	106.089	97.2127	97.2266	60.9097	-1.97984	9.63356e-15	45.0136	1.16382	0.207065	52.0595	1.19894	0.749216	76.0872	1.70207	0
AAEL013989	AAEL013989	86.9096	83.3505	84.8653	70.864	66.1918	66.7254	84.5647	85.9537	82.0357	89.8277	77.7338	79.997	96.5188	104.98	104.62	98.7164	100.525	94.792	98.332	100.833	96.3982	72.8402	75.4849	84.1695	72.6781	72.308	75.2025	81.3611	82.2807	86.5457	82.6385	84.6059	81.9586	92.2467	98.9353	97.7563	53.0563	-1.89237	0	43.3172	1.22996	0.0367447	43.3725	1.03631	0.999987	66.6635	1.78987	0
AAEL013739	AAEL013739	117.368	117.796	120.188	99.0494	105.074	106.302	66.5537	73.0272	67.3154	64.5761	64.1889	63.6074	105.78	104.685	106.873	102.902	105.537	109.629	106.596	98.3483	103.5	103.41	87.4952	89.5884	96.571	101.375	97.2858	91.1976	105.68	104.687	96.8977	94.2859	101.875	102.675	108.332	111.747	73.9019	-1.7299	2.32814e-13	50.9462	-1.51307	3.88393e-07	35.5083	-1.0151	0.999987	69.1063	2.38611	0
Prosbeta1	AAEL006441	79.9218	81.9376	85.5597	104.225	106.911	114.626	70.3347	78.2748	74.9284	73.6307	68.2763	72.981	100.814	101.473	100.923	115.938	105.785	120.215	87.8051	97.8478	81.9151	105.757	95.6519	91.7057	103.399	105.246	104.814	109.796	100.272	103.724	104.909	110.103	119.36	91.6424	97.1067	95.2088	53.4977	-1.14717	0.143734	53.4977	-1.46918	4.57664e-06	38.3708	1.01784	0.999987	66.0291	2.04057	0
AAEL007049	AAEL007049	113.823	116.46	110.665	144.568	140.579	156.356	121.618	128.967	114.82	120.505	113.596	122.3	139.218	136.698	129.003	154.95	156.024	159.544	121.74	122.246	127.149	157.457	132.443	129.299	146.891	146.313	143.102	149.755	143.059	149.155	158.907	147.209	161.838	122.388	128.447	134.302	72.505	-1.16788	0.0766401	72.505	-1.21852	0.0377441	62.6906	1.03383	0.999987	88.1757	1.64297	0
AAEL007184	AAEL007184	215.35	215.373	216.749	244.593	245.434	239.761	274.378	238.787	273.218	250.893	270.987	258.889	187.38	197.218	190.04	196.641	203.209	202.419	215.386	217.645	232.672	223.87	242.775	234.761	207.025	192.466	198.286	222.014	219.884	223.361	218.39	222.653	217.162	203.543	192.953	171.127	134.653	-1.34118	0.000119029	134.734	1.06679	0.803777	136.856	1.05319	0.999987	136.856	1.06487	0.35841
AAEL006174	AAEL006174	105.606	106.05	104.195	136.082	140.157	145.835	138.764	147.539	136.792	151.535	137.109	146.201	128.322	130.636	132.928	152.311	152.142	156.787	116.538	120.043	118.797	152.233	124.114	133.843	149.4	152.191	140.966	139.208	138.422	143.962	168.182	153.598	158.173	124.006	120.862	145.596	69.2797	-1.13087	0.198264	72.5935	-1.00628	0.999793	76.2374	1.08812	0.999987	85.341	1.30404	4.10765e-07
AAEL002160	AAEL002160	108.732	111.372	107.389	126.153	128.655	130.728	102.251	113.129	102.761	109.446	95.1374	95.8811	117.837	119.889	119.183	115.504	119.547	119.573	109.166	110.331	112.14	123.89	130.579	124.811	118.39	120.455	120.744	118.738	119.125	121.673	117.956	123.081	126.708	126.976	120.756	128.542	68.1092	-1.28384	0.0014946	63.2473	-1.22242	0.0314456	54.6033	-1.0011	0.999987	77.7231	1.72129	0
AAEL006977	AAEL006977	104.252	99.4632	104.12	181.971	173.4	170.522	155.246	154.053	139.566	142.067	140.126	133.761	107.064	106.793	101.658	103.486	108.087	108.298	109.515	110.071	111.65	160.905	172.997	181.629	156.179	154.541	156.453	156.923	170.597	174.443	156.7	166.234	162.606	116.855	117.835	115.375	86.1489	1.12997	0.0272126	86.1489	-1.18194	0.0884454	76.9652	-1.0181	0.999987	72.8712	1.09755	0.109138
AAEL004523	AAEL004523	58.1706	55.5906	54.6283	76.6481	75.0387	79.2226	77.1336	70.9757	65.4678	73.484	79.1458	69.5573	76.066	72.2279	74.0364	71.2882	72.4313	76.0016	71.1625	75.5115	69.3836	83.6707	80.3542	87.2556	72.458	75.4019	74.8938	97.4782	99.8791	95.6019	95.3745	90.4417	82.2685	92.1765	89.544	89.5457	37.8877	-1.10191	0.126533	37.8877	-1.09255	0.58675	38.9085	1.10316	0.999987	48.4164	1.44949	2.53003e-13
AAEL002464	AAEL002464	288.288	289.444	302.771	297.971	288.963	310.274	266.96	275.269	266.949	283.627	251.657	282.268	288.534	285.371	271.504	311.355	316.3	310.728	312.026	305.513	305.418	259.465	268.814	250.007	286.853	275.497	275.936	303.019	252.879	245.628	240.341	252.115	271.588	244.281	242.876	276.974	183.116	-1.4829	1.69638e-07	147.242	-1.11781	0.38721	143.4	1.06903	0.999987	184.098	1.49699	6.57494e-16
AAEL010743	AAEL010743	74.0359	76.7233	72.367	88.9557	98.1767	81.0529	74.2171	71.5742	68.7362	68.215	66.9476	62.948	78.4048	79.9066	82.635	80.4722	85.2254	83.5926	76.5351	76.036	72.0647	89.6931	94.0053	84.6928	84.3907	82.0921	81.7845	73.4292	96.9049	92.9988	80.6035	94.858	95.3776	83.837	82.7231	85.1751	46.4044	-1.26088	0.00411944	43.8778	-1.25808	0.0116369	36.7781	-1.02248	0.999987	52.4712	1.76038	0
AAEL003431	AAEL003431	86.8309	82.785	89.3202	114.772	121.616	125.193	109.962	114.387	103.596	108.458	103.237	104.215	97.3613	90.8521	94.0417	117.949	111.367	118.338	100.565	94.1518	93.1726	121.088	108.787	105.565	130.582	125.77	124.483	118.768	119.703	121.986	124.754	116.381	129.576	91.2068	94.5461	100.937	59.3596	-1.08175	0.519026	59.3596	-1.11256	0.433694	56.2553	1.02072	0.999987	61.4661	1.29255	1.48017e-06
AAEL004427	AAEL004427	99.5488	91.8223	97.3368	75.3091	78.8751	70.689	59.83	69.018	63.4482	64.5761	63.0697	66.1561	106.924	95.3413	105.652	116.252	115.099	121.764	100.263	113.311	106.963	78.8643	73.7821	73.726	77.8945	78.0058	82.4936	72.098	73.3083	76.8717	77.8364	67.7345	72.2557	88.7102	85.0438	92.0008	60.0383	-1.94154	0	36.8205	-1.17676	0.0221829	33.987	1.06791	0.999987	67.0556	2.29649	0
AAEL013675	AAEL013675	52.9466	58.2354	54.0687	67.8273	70.0845	64.8807	64.3951	61.6969	59.0366	66.5472	60.7116	60.8382	65.8011	62.7298	63.7803	68.047	68.8662	68.1077	62.0256	59.9002	62.365	76.4136	81.6239	82.8206	74.3702	75.6029	73.3492	60.0408	67.4548	71.27	66.243	70.0021	65.7576	72.9854	72.024	75.0846	34.3693	-1.2323	0.0136308	33.2183	-1.10479	0.503018	32.9556	1.07584	0.999987	41.8791	1.48007	3.12383e-07
Prosalpha4	AAEL005830	68.3444	66.6893	67.5684	97.865	89.6518	102.657	100.365	95.2422	98.5023	107.096	93.7	102.665	82.8315	74.8789	87.5916	102.702	97.1855	98.9845	78.3865	82.7874	83.5629	100.378	88.9096	79.9766	108.618	104.525	110.293	101.708	96.8137	101.132	106.384	99.8683	106.042	82.4194	81.7219	89.3932	47.6422	-1.05513	0.779199	50.4202	1.0051	0.999793	53.2085	1.09195	0.999987	53.4213	1.16903	0.0750763
AAEL003193	AAEL003193	198.316	183.916	196.015	236.983	275.034	226.876	248.462	267.204	235.846	243.893	218.956	240.781	208.168	202.667	212.125	224.106	230.436	237.128	222.914	219.141	215.378	275.548	247.767	245.366	335.602	333.773	323.176	218.415	294.703	292.541	289.673	312.963	260.56	211.357	206.129	212.35	120.959	-1.1863	0.038834	128.947	1.0108	0.999793	128.947	-1.00823	0.999987	135.662	1.28168	5.82633e-07
APG8	AAEL007162	429.677	409.957	414.608	568.764	601.007	567.905	714.795	557.93	659.417	639.617	835.748	723.128	482.357	498.117	490.987	467.097	477.115	464.021	421.569	412.985	450.735	579.667	550.508	581.535	487.261	462.289	496.394	525.698	556.695	543.975	584.867	572.84	551.247	484.662	445.312	337.449	284.82	-1.09129	0.399745	330.74	1.09756	0.51744	385.32	1.20414	0.999987	385.32	-1.02684	0.999263
AAEL002523	AAEL002523	69.4066	66.6121	65.1508	42.5215	51.5333	48.7799	55.2637	51.5018	62.8313	55.9196	68.8414	55.7172	67.9613	71.2394	70.8749	72.6392	75.6589	83.426	71.1339	66.9408	63.625	47.1552	39.766	44.2743	47.5862	45.9494	46.7937	40.9708	43.9852	42.6456	50.1803	49.9119	49.5277	57.1547	53.6441	59.9449	41.8356	-2.12731	0	29.0784	1.1753	0.232342	31.5982	1.12565	0.999987	45.7479	1.68768	1.6671e-10
AAEL011789	AAEL011789	144.519	141.489	138.457	380.688	375.481	371.509	335.428	327.715	322.1	299.931	297.875	284.815	116.795	117.585	117.826	146.943	152.918	149.699	163.955	163.094	167.251	333.254	290.676	282.317	357.808	359.168	350.826	350.861	362.471	368.295	346.74	369.733	343.567	189.392	190.467	192.995	184.83	1.75745	5.99458e-15	184.83	-1.15404	0.171306	168.933	-1.05412	0.999987	154.636	-1.73164	0
AAEL013225	AAEL013225	105.261	101.604	100.661	175.957	188.857	176.79	222.112	203.816	198.478	220.55	200.838	204.265	103.243	99.2002	100.393	116.006	121.631	122.714	117.887	114.118	117.417	203.32	161.095	158.695	204.067	201.5	194.097	160.374	211.324	215.523	213.908	214.126	198.215	117.724	116.085	126.166	88.7758	1.16462	0.0043957	107.001	1.14243	0.227967	109.635	1.06158	0.999987	109.635	-1.42707	3.33265e-13
AAEL014414	AAEL014414	56.9494	56.1368	57.0875	88.8627	88.1024	84.8987	59.4959	59.1537	59.0135	57.4512	57.5895	58.3165	68.7262	66.0769	63.5918	72.4045	70.9242	70.9405	64.1385	65.4729	64.2833	83.8246	83.8993	86.5336	75.7443	81.2141	76.3672	78.9687	85.7261	85.0804	77.0727	80.1838	84.0668	61.3486	62.9031	63.7553	42.903	1.01778	0.999851	42.903	-1.4853	1.38939e-06	30.4682	1.03393	0.999987	43.203	1.65463	2.29606e-11
AAEL002163	AAEL002163	123.831	121.761	122.198	255.201	239.38	236.843	253.425	232.551	243.393	236.214	247.04	242.193	120.335	124.607	124.723	140.123	148.576	146.74	143.437	146.98	143.396	219.302	265.883	248.725	212.669	212.075	213.759	211.32	225.128	229.764	216.658	231.714	219.909	153.162	153.93	155.175	119.807	1.31489	0.000347108	125.003	-1.01107	0.999793	127.174	1.05408	0.999987	127.174	-1.35656	4.816e-10
AAEL013068	AAEL013068	96.9319	90.9974	98.545	159.208	156.85	153.525	207.402	187.406	201.774	203.36	197.899	189.89	95.73	93.3467	95.9577	100.374	104.311	104.539	99.9827	104.444	108.309	145.088	151.104	155.159	136.098	137.071	133.918	136.63	149.255	151.899	135.358	146.489	143.701	116.813	114.67	117.865	76.9502	1.08482	0.187474	102.237	1.25913	0.00854581	103.562	1.0499	0.999987	103.562	-1.43296	1.3473e-13
Prosalpha7	AAEL003871	70.0868	65.4122	69.2735	91.1103	89.8554	105.069	71.7433	73.9784	75.3288	72.3258	68.7109	69.3439	81.5237	81.2551	80.3783	95.2803	92.8636	96.0709	73.4623	74.2514	72.1738	90.2366	79.1867	78.0343	100.171	94.3668	99.2573	87.8276	97.6115	86.7045	99.0472	102.842	100.777	82.8346	86.6075	86.5403	47.0259	-1.0822	0.528442	47.0259	-1.30428	0.00315653	37.9221	1.00743	0.999987	52.9514	1.67203	0
AAEL009914	AAEL009914	27.8733	24.6453	28.9928	27.4277	24.7169	25.8602	32.6923	32.0287	31.4979	37.8978	32.1396	34.421	32.4785	30.381	30.8893	37.3443	36.0185	37.0492	26.7776	31.126	37.1013	25.6306	23.6537	26.2696	29.245	27.0574	28.0035	21.5087	26.6192	28.7591	27.9634	25.3694	26.1771	28.5486	28.1022	29.4389	16.9502	-1.57737	0.000163827	16.4985	1.22387	0.107866	18.3072	1.1481	0.999987	20.4153	1.29904	0.0483842
AAEL012904	AAEL012904	121.506	117.197	124.103	236.504	234.823	228.605	203.498	191.212	196.635	200.677	187.093	191.108	109.813	111.665	108.008	120.658	124.614	121.622	125.295	130.255	135.518	215.609	224.083	230.496	196.915	207.33	197.624	204.546	237.598	235.7	209.062	217.155	213.547	160.47	158.431	158.116	114.698	1.27642	0.00159897	114.698	-1.1936	0.0637916	101.458	1.03668	0.999987	101.458	-1.21403	0.000125517
AAEL010991	AAEL010991	47.4242	47.5356	47.1601	285.763	239.862	269.265	170.54	159.748	166.352	164.683	163.751	155.246	56.1856	51.7536	53.1428	63.4836	65.791	66.8398	61.2492	60.5781	62.3274	217.329	274.936	262.526	186.813	184.671	187.746	266.816	198.607	199.649	185.248	188.693	228.949	97.9116	95.6106	95.1476	130.31	3.69044	0	130.31	-1.61016	4.3461e-10	85.132	1.03145	0.999987	84.7337	-2.07545	0
AAEL005931	AAEL005931	100.412	93.9096	100.677	178.228	166.742	174.481	168.745	171.686	163.85	177.793	157.637	157.572	95.965	92.8227	92.8431	105.169	106.121	104.337	90.9283	100.686	93.2669	170.638	121.03	128.946	165.466	162.071	164.457	162.474	177.353	178.591	174.486	170.24	167.84	98.2977	94.9915	104.961	85.1684	1.16527	0.07479	86.4933	-1.03831	0.999793	86.4933	1.03381	0.999987	86.3591	-1.2083	0.000265405
AAEL002183	AAEL002183	118.792	117.96	112.616	122.033	125.762	120.335	78.8378	79.1342	77.5912	79.3896	79.8364	75.7564	153.143	149.246	150.461	155.31	158.304	159.985	133.244	123.971	125.583	121.241	135.138	138.379	130.477	121.336	131.614	131.421	129.42	129.216	126.379	128.683	133.811	127.83	122.728	131.377	72.6571	-1.43463	5.11444e-06	60.3347	-1.57531	4.43624e-08	41.1686	1.05631	0.999987	98.6157	2.78876	0
AAEL004308	AAEL004308	73.4719	70.3553	69.0796	100.799	108.43	113.995	110.336	111.179	107.071	116.586	118.468	111.085	86.6351	87.6769	87.7592	102.967	105.282	107.039	80.3306	82.4941	81.5739	109.767	93.7941	87.1417	108.64	108.824	110.831	111.034	106.913	107.542	109.184	113.106	116.037	94.6018	91.2653	99.8853	53.0928	1.00408	0.999851	56.3541	1.00763	0.999793	60.6385	1.11552	0.991832	60.6385	1.09578	0.390733
AAEL013353	AAEL013353	142.477	141.925	149.201	191.56	191.482	186.184	219.167	182.829	203.167	213.593	227.445	220.3	145.797	145.426	144.506	163.873	158.877	164.516	152.523	155.609	162.448	186.531	205.808	206.114	177.019	178.596	183.136	170.505	201.438	196.956	178.852	201.968	197.53	166.914	161.908	133.45	93.2847	-1.15131	0.00914872	103.639	1.05171	0.948752	115.931	1.16025	0.999987	115.931	-1.04888	0.555485
AAEL000270	AAEL000270	49.3845	46.9246	45.4277	78.6893	76.4827	83.1628	67.7769	69.2257	71.8736	74.1616	70.7761	77.242	56.2236	53.4286	53.9822	66.0377	63.3772	64.4174	57.0979	55.9542	57.4254	82.7407	66.5587	69.0048	79.2468	89.1654	81.6076	80.1057	80.6844	79.3251	87.174	75.8799	81.115	58.9454	59.9216	64.7496	39.1236	1.11281	0.308919	39.1236	-1.15035	0.22383	38.9761	1.12661	0.819585	38.9761	1.06508	0.420248
AAEL008128	AAEL008128	60.3301	67.6945	64.7475	38.085	42.6273	44.2903	44.1796	45.2931	39.5957	44.6938	38.7879	47.9396	66.5556	68.3835	70.8438	65.4646	66.2263	66.6214	64.6281	63.7584	70.7115	46.6126	42.0599	35.9084	42.0576	44.5492	45.6734	37.8514	41.4209	42.2781	41.7928	36.1333	42.7969	56.2269	50.5525	64.8159	40.0938	-2.32771	0	22.1363	1.02089	0.999793	23.0748	1.07847	0.999987	44.8137	2.26182	0
AAEL017437	AAEL017437	35.4493	34.7125	36.2467	74.7008	78.4024	76.4474	102.315	94.4287	94.6925	106.63	101.576	103.263	39.8476	43.6181	43.5931	49.0809	51.9604	49.6757	38.3707	42.4146	43.2409	80.6697	79.7034	82.3777	70.231	67.6838	67.367	77.2504	77.2107	78.9841	70.0203	71.1214	73.609	54.4584	54.6606	62.6878	37.6433	1.42738	6.45514e-06	49.9469	1.2578	0.0110733	54.5943	1.13267	0.581098	54.5943	-1.69526	0
AAEL010359	AAEL010359	45.045	46.1305	46.249	69.3696	73.4184	63.1928	59.8089	56.5136	53.9598	53.9616	48.9682	46.9206	55.9028	54.9439	54.1548	59.0932	56.7554	57.423	54.1595	53.2852	56.4354	69.9779	70.9836	62.2133	65.9608	65.7958	66.3551	61.7948	71.5627	77.6821	64.0522	74.542	67.7329	69.6859	65.7526	68.6594	33.7077	-1.01033	0.999851	33.7077	-1.21874	0.0367848	29.1871	-1.07386	0.999987	35.9316	1.59536	0
AAEL018061	AAEL018061	0.366353	0.544983	0.508646	2.55904	2.42675	1.94311	1.63694	1.48556	1.92906	1.56882	2.19919	1.54551	0.437836	0.271663	0.30087	0.507549	0.740107	0.301123	0.776912	0.743269	0.745163	2.16447	2.34233	2.60525	2.73049	2.70931	2.89076	3.07267	2.75107	2.32256	2.95336	2.71685	3.24853	1.09215	1.39675	1.7607	1.131	3.19168	0.000184079	1.131	-1.37353	0.472075	0.929456	1.11271	0.999987	0.929456	-3.59414	5.24094e-05
AAEL010248	AAEL010248	14.8105	15.0055	17.0566	12.1134	12.7272	11.8892	8.46325	10.544	10.1698	11.4006	10.3255	11.1576	19.1355	20.4808	17.8248	16.3853	18.2314	21.0567	21.5952	19.6957	22.6255	11.6618	11.479	11.6541	12.8756	13.025	11.7917	10.2549	9.88596	10.3836	8.69216	8.67586	11.226	15.5822	15.9655	18.0988	9.74802	-1.92765	1.89685e-08	6.01869	-1.2644	0.368286	5.76611	1.19066	0.999987	12.5082	2.52167	1.13782e-14
AAEL004733	AAEL004733	49.9268	51.1848	54.8909	90.2677	87.7964	96.4398	80.7993	80.5498	75.3544	83.6347	75.0753	77.87	62.1552	64.8387	65.4492	77.0567	73.6151	74.6397	64.0911	66.8155	67.2895	95.3733	79.7875	78.4951	87.106	87.3967	89.2217	84.8581	90.7885	91.1321	90.1311	91.1936	95.9707	70.6802	69.3539	77.8069	45.0697	1.16525	0.0951218	45.0697	-1.16986	0.142545	41.4622	1.05817	0.999987	41.9083	1.1772	0.060543
AAEL015100	AAEL015100	103.894	104.848	103.489	147.622	144.04	135.793	151.528	156.757	142.73	155.981	147.106	141.324	135.766	130.326	131.468	130.206	132.486	129.122	123.353	123.168	123.482	135.816	134.812	138.282	128.639	122.077	124.003	127.388	147.707	150.052	133.994	136.4	134.863	179.659	169.192	163.609	69.9919	-1.10493	0.0869738	77.3633	1.04669	0.98939	77.8415	1.04335	0.999987	86.5753	1.29518	1.66095e-07
AAEL000746	AAEL000746	116.171	115.007	123.351	189.86	199.442	192.834	155.278	166.992	144.774	148.665	138.668	149.42	129.985	121.975	123.209	141.754	137.786	145.837	137.511	142.957	139.591	192.472	253.655	251.377	215.066	219.436	218.885	163.247	205.841	213.207	206.118	206.077	181.769	122.568	124.97	131.563	95.4491	1.08659	0.452932	95.4491	-1.25814	0.00964529	80.1353	-1.00854	0.999987	81.6991	1.24267	2.22129e-05
AAEL023037	AAEL023037	94.4524	99.8074	100.446	85.3852	90.7479	73.8853	91.3026	88.6615	86.1517	80.6402	85.0444	82.9279	96.5756	95.7263	97.2495	85.8498	82.3238	85.0826	124.039	122.836	121.654	71.9971	105.23	105.701	62.7338	64.0585	67.8803	62.5413	102.548	102.187	78.3156	74.0876	73.9402	109.242	109.893	110.939	61.2918	-1.78726	3.77164e-15	45.6259	1.05878	0.899946	45.6259	-1.01	0.999987	63.0552	1.68493	0
AAEL023069	AAEL023069	74.8798	71.6869	73.6635	111.478	108.884	120.065	85.3115	81.2906	73.587	80.279	72.0216	74.4607	80.9163	84.5534	82.8601	97.5081	94.7121	98.8006	82.3848	83.9788	84.3833	119.084	105.682	102.095	113.654	117.216	111.165	108.421	116.233	119.337	114.813	111.897	119.617	89.3197	86.9721	100.052	55.9001	1.02286	0.999851	55.9001	-1.43076	1.37104e-05	41.1691	1.00077	0.999987	54.0781	1.58492	0
RpL7ae	AAEL003352	40.1156	42.3097	44.3645	15.0543	17.6751	17.3869	16.8288	19.3137	16.974	21.921	19.9857	18.2067	49.7578	53.5921	47.9944	41.0502	42.3335	44.3128	53.0687	56.0265	51.8065	17.3918	18.287	15.5822	16.9852	18.4644	16.8721	13.837	16.4701	11.6472	15.4646	14.859	15.1005	40.0473	43.5739	45.4144	26.3691	-3.81589	0	9.11907	1.05	0.999793	10.521	1.19384	0.999987	32.9568	3.64512	0
AAEL006833	AAEL006833	178.797	176.769	184.02	171.541	175.082	158.285	163.639	157.639	163.365	145.645	148.793	139.778	147.562	148.964	146.019	138.612	141.111	142.905	172.388	172.552	171.569	146.644	165.35	170.228	147.467	149.676	149.075	132.903	158.219	158.122	151.538	153.31	149.157	164.63	167.067	164.93	112.216	-1.61682	0	83.0954	-1.04944	0.973342	83.0954	-1.05402	0.999987	96.3714	1.47495	2.58952e-15
AAEL003469	AAEL003469	30.228	29.4176	36.6558	25.016	24.5946	27.6369	31.4766	36.4745	35.3293	37.7635	36.7274	38.1371	36.1521	35.508	36.3996	34.4418	36.4221	32.5085	34.8675	39.5778	35.9285	22.984	26.1756	24.8168	27.2614	26.1702	27.9606	24.125	22.6286	22.5488	20.6408	23.7996	25.9824	36.2956	32.2569	32.2595	20.027	-1.87777	5.30505e-12	17.7347	1.32614	0.0951712	19.7487	1.15431	0.999987	23.5321	1.38709	0.000174123
AAEL012218	AAEL012218	31.3849	27.8571	32.9586	27.9265	25.8715	25.771	40.9365	41.4377	43.2774	46.9078	39.7259	46.0953	33.931	32.6986	32.0757	37.5676	35.0451	39.2111	31.548	35.926	34.136	27.8444	23.8165	27.8329	28.6857	26.875	29.4731	24.648	27.4961	27.5296	28.4396	27.0609	30.1596	26.6806	30.0678	31.8567	19.173	-1.74984	8.6437e-07	21.5534	1.56857	0.00552446	23.2832	1.11731	0.999987	23.2832	1.07549	0.634336
AAEL002804	AAEL002804	32.2935	31.84	32.1656	75.0766	74.9836	71.9662	63.3909	60.4378	60.736	62.2791	56.5586	55.3415	35.2688	36.1176	35.3961	40.7793	44.2255	42.5201	36.7993	38.3698	37.8505	74.5087	78.4252	77.4364	69.1757	68.1513	67.3727	75.1822	83.5264	88.2843	77.8872	77.4039	76.1922	56.4119	55.2394	54.2656	36.3769	1.52485	2.50601e-08	36.3769	-1.21292	0.0400857	31.6404	-1.00165	0.999987	30.508	-1.12617	0.0377837
AAEL011832	AAEL011832	49.1177	47.7997	49.5967	46.1791	53.5776	51.701	71.4164	69.018	74.2535	73.3097	91.6313	80.5201	60.8508	61.6456	63.0841	62.0076	66.1841	64.8642	58.5983	56.3188	55.45	53.0171	47.5729	48.6745	47.2931	43.3479	46.2619	44.16	48.7626	53.0677	46.7447	44.9832	48.0982	56.0754	49.917	54.433	30.4696	-1.4616	2.16408e-09	36.813	1.40446	0.000161552	43.0185	1.20942	0.610482	43.0185	1.09585	0.191194
AAEL010843	AAEL010843	195.603	188.118	195.354	384.454	355.235	364.513	414.302	368.959	389.626	393.736	418.628	380.303	191.596	194.682	186.497	225.07	237.089	230.516	299.137	292.262	314.304	364.282	358.575	357.493	331.845	329.611	334.375	379.517	363.432	369.893	342.885	357.38	361.863	238.515	221.602	196.492	180.951	1.26104	0.00282616	200.966	1.05294	0.932015	208.917	1.07734	0.999987	208.917	-1.43833	4.1117e-14
AAEL002764	AAEL002764	87.2408	86.3114	86.7804	101.071	102.694	91.1601	115.628	116.383	109.165	107.104	109.848	99.5986	67.7968	67.1456	66.6827	68.1436	70.7038	69.6763	85.5499	88.7647	83.754	85.1217	100.299	97.0952	86.2866	87.6711	84.7005	74.087	85.9309	87.8218	80.9297	83.0246	86.7128	78.4266	79.3978	82.6084	54.1404	-1.33619	0.000159814	58.5106	1.14868	0.204805	58.5106	-1.01805	0.999987	55.4371	-1.08421	0.19321
AAEL003365	AAEL003365	37.7431	37.7402	40.4208	30.6605	33.5843	30.7194	29.9706	33.4598	30.728	28.4262	29.3176	31.8416	38.9996	37.7026	38.9382	41.1787	36.2053	32.8175	36.2498	36.8606	38.1121	26.6668	33.5661	34.4474	31.1611	34.4807	35.0863	25.0519	29.67	29.2196	33.4431	30.3496	30.1893	31.5966	36.2669	33.2606	24.1042	-1.84483	2.86234e-13	16.1621	-1.01584	0.999793	16.1621	1.00931	0.999987	25.1829	1.86496	1.50777e-14
AAEL021386	AAEL021386	60.2462	56.967	56.7889	102.212	100.005	98.5822	98.0378	92.7294	94.6	90.9479	91.6229	89.6259	71.766	68.8537	69.0115	76.4807	79.0995	80.2493	73.0556	72.0649	70.739	104.101	103.923	103.89	95.8518	97.6651	97.3367	104.15	112.234	107.242	113.603	104.376	109.83	78.4608	77.066	76.3907	49.2937	1.1437	0.150412	49.2937	-1.06296	0.861563	48.919	1.01075	0.999987	47.7054	1.11412	0.0746869
AAEL012980	AAEL012980	33.4847	26.7206	32.7104	41.9983	41.3535	41.9348	40.7467	43.0119	39.7738	38.6037	33.8707	37.5395	37.7227	34.4157	36.3819	36.1339	36.8406	39.5606	33.8646	31.5312	34.9905	41.5929	43.9225	47.4287	38.9371	39.6453	39.2848	35.0311	38.118	37.6815	35.8116	40.2036	39.3534	43.9731	43.8487	45.589	20.5435	-1.11785	0.280573	21.1939	-1.02265	0.999793	21.1939	-1.06076	0.999987	23.6323	1.4272	5.55836e-11
AAEL003503	AAEL003503	102.274	100.151	108.098	206.044	193.94	196.159	242.232	217.287	235.29	231.204	247.959	231.719	113.149	113.163	111.639	112.521	118.76	114.587	114.011	117.406	120.067	194.571	191.751	190.05	164.696	163.597	170.156	178.848	186.586	191.622	186.234	188.202	180.06	143.007	146.238	115.016	97.6907	1.27025	2.40899e-06	119.064	1.15525	0.170227	124.57	1.08423	0.999987	124.57	-1.45326	1.32162e-14
AAEL011478	AAEL011478	121.147	120.942	124.805	180.375	189.324	155.819	246.976	229.049	236.793	226.147	222.205	219.16	121.639	120.166	119.564	131.332	135.701	135.952	138.539	139.804	139.001	162.403	178.728	180.414	166.594	164.676	165.651	145.62	179.222	177.746	162.264	171.218	161.338	149.012	141.191	143.282	85.9244	-1.0587	0.703232	122.176	1.34897	0.000272067	122.176	-1.00786	0.999987	116.983	-1.27668	7.82212e-07
AAEL007546	AAEL007546	173.408	175.162	170.409	144.536	147.485	142.883	120.908	128.778	112.114	119.651	111.81	110.654	153.756	160.324	155.433	161.705	157.045	162.976	154.369	164.735	156.404	136.135	149.778	145.018	135.542	137.16	132.468	121.868	133.896	134.197	132.113	142.089	134.786	156.879	155.342	171.035	107.932	-1.80389	7.74472e-16	71.2856	-1.21315	0.0408616	62.0726	1.00207	0.999987	102.244	1.98608	0
AAEL010077	AAEL010077	11.8014	11.1101	11.6575	10.6605	14.7464	15.7913	17.3657	19.1419	17.8432	18.4398	16.5448	16.5686	13.8369	12.6829	11.1123	13.2695	15.1404	15.2454	11.8243	13.0035	10.7662	14.1802	13.983	15.0963	14.5591	14.8456	14.5289	12.7149	14.2708	15.5714	12.3569	13.9354	10.9337	10.9872	14.8475	14.4015	7.18893	-1.27144	0.107342	9.32838	1.30606	0.0300483	9.32838	1.00257	0.999987	9.0314	1.05617	0.943291
AAEL025779	AAEL025779	6.63304	14.6278	12.5142	5.55247	6.82742	15.6361	20.3781	20.1019	23.4377	17.1189	24.0104	28.3097	12.7735	17.5388	10.9586	12.4461	14.0412	13.0721	15.5472	10.5869	27.2822	8.52082	11.1969	7.08275	12.1881	7.54149	8.70618	12.7769	4.66057	4.49902	5.12992	4.97081	8.99888	9.73597	9.35115	14.0937	7.02773	-1.9031	0.000697425	10.9635	2.46537	3.16547e-09	12.2199	1.14103	0.999987	12.2199	-1.1586	0.38188
AAEL007509	AAEL007509	45.1387	47.7938	47.9879	56.5279	57.7154	52.7155	56.9023	54.4856	56.4683	53.847	55.7807	59.0462	49.8317	49.1111	49.2533	59.2304	58.1173	55.5	46.5467	48.6682	45.2779	52.0562	54.4135	60.0395	52.334	55.4195	55.4812	48.6786	56.1355	53.478	51.028	56.0128	55.5741	49.8506	53.0644	53.276	29.3081	-1.27685	0.0505871	28.7786	-1.00216	0.999793	29.5939	1.06567	0.999987	32.2722	1.27018	3.37679e-05
AAEL014843	AAEL014843	309.025	310.701	304.871	312.677	312.856	264.668	255.369	300.99	288.414	277.57	237.051	256.907	316.241	322.174	319.664	311.595	312.496	310.116	513.914	517.645	506.552	281.546	261.105	262.427	257.427	263.587	247.68	292.193	336.281	350.061	306.841	313.868	301.394	278.861	281.86	284.512	192.287	-1.57474	0	145.535	-1.06141	0.854908	145.078	-1.03364	0.999987	208.638	1.79977	0
AAEL001588	AAEL001588	28.2224	28.5121	27.0327	24.6601	22.1863	24.8188	18.9569	24.3002	19.227	21.8369	17.462	18.5864	29.4858	28.8003	30.952	27.1383	27.1269	27.2201	26.5691	24.6722	27.4457	23.4517	30.1892	28.1905	32.3849	35.4189	32.9402	21.8204	28.1146	25.2742	23.6317	26.6542	28.2835	27.2926	28.5697	29.2065	17.4211	-1.76566	5.33885e-12	11.7585	-1.16051	0.538861	10.7364	-1.01826	0.999987	19.4337	2.23388	0
AAEL005579	AAEL005579	28.9175	29.7874	27.5862	31.0417	32.1185	32.0751	31.167	33.0662	27.9718	30.4786	26.7989	26.8598	34.839	39.8064	37.5548	37.6574	37.616	38.2867	36.3881	32.2773	33.5225	32.186	29.6063	32.6139	36.0362	35.7566	36.0454	28.2614	32.7928	31.8802	30.7152	33.2379	31.8916	34.5383	37.1094	37.839	17.9462	-1.36909	1.01553e-06	15.8181	-1.04303	0.999793	15.8181	-1.03521	0.999987	24.4335	1.92898	0
AAEL002174	AAEL002174	53.4771	51.7411	51.0178	83.1565	82.689	85.2279	81.8656	85.1586	77.491	81.3435	70.5031	74.5244	60.6867	63.1224	60.4373	67.9185	65.9126	65.5537	64.8124	61.6334	59.9679	82.2872	91.1214	88.1022	86.6033	86.6795	86.7225	87.9353	90.9008	94.5187	92.0201	84.9302	84.9944	62.2668	62.3315	63.3458	41.1863	1.06345	0.684357	41.9441	-1.03599	0.999793	41.9441	-1.02081	0.999987	40.1224	1.1785	0.00327354
AAEL002068	AAEL002068	35.018	36.0471	35.7511	52.3513	56.7671	50.2865	48.2931	51.6945	49.234	47.1569	46.6798	44.5332	40.8728	39.2794	39.2755	46.7539	43.8789	45.7451	39.8099	38.8125	37.0133	52.6782	46.5534	50.7598	53.4685	53.7869	53.9763	44.8243	47.9418	51.4583	49.3491	52.1137	50.183	44.3323	45.1965	50.8728	26.1064	-1.01407	0.999851	26.1064	-1.07561	0.749468	25.6055	-1.01867	0.999987	26.0073	1.2491	0.00665824
AAEL004445	AAEL004445	44.3368	43.542	48.6919	53.4381	56.7969	53.8809	40.3329	47.9295	44.971	44.0314	43.4473	43.4724	46.3496	45.1777	47.8516	43.5583	45.6624	51.4059	39.5972	40.5084	39.7138	49.7391	57.963	57.2135	45.6211	44.9311	45.1253	42.1277	50.8339	53.4233	46.615	46.3886	51.5258	50.0021	50.2032	50.0733	28.4018	-1.25708	0.00608055	26.9038	-1.24131	0.0231121	22.9537	1.04137	0.999987	30.3528	1.53942	6.57494e-16
AAEL006611	AAEL006611	86.6847	94.016	91.9425	107.416	113.874	110.37	76.78	79.9641	78.8332	77.9377	78.6205	71.1763	100.352	106.141	104.686	107.805	114.192	112.723	105.002	101.781	106.317	107.038	104.842	95.4285	109.009	105.664	112.384	112.81	105.515	106.478	108.551	113.367	114.316	93.5157	98.7609	91.4141	56.7044	-1.24236	0.00830111	54.3887	-1.41915	2.74453e-05	40.4159	1.02257	0.999987	67.765	1.97831	0
AAEL000330	AAEL000330	81.3126	78.7007	77.9919	61.6404	68.5334	60.0516	81.9189	83.2037	95.9925	87.0199	86.0804	91.1483	97.7928	95.7005	95.5213	97.5259	96.8431	99.8875	90.6763	83.7987	89.4548	63.383	66.8152	69.2552	65.4554	65.3281	66.5437	62.4955	67.7091	67.064	69.5726	70.3794	63.8455	76.5969	75.1891	82.5751	49.4963	-1.89294	1.92806e-11	44.798	1.3625	0.000739226	46.3499	1.07266	0.999987	62.9377	1.58116	0
AAEL007484	AAEL007484	39.7819	39.6757	38.1272	82.7654	82.4592	79.002	70.7681	71.3069	71.3536	72.0152	63.0398	61.9702	42.9778	43.4717	43.9444	52.3949	52.8629	52.9856	50.0148	52.1593	50.9448	77.8741	78.3055	76.0923	75.9696	73.9512	74.0043	79.6872	86.8267	88.4828	81.0375	80.3315	81.0473	60.9514	59.8807	67.5188	40.0117	1.37359	4.15041e-05	40.0117	-1.15313	0.188373	36.6063	-1.02532	0.999987	34.5037	-1.04236	0.669274
AAEL007883	AAEL007883	155.85	158.178	159.049	208.726	217.843	207.124	286.987	263.436	263.44	274.728	265.058	264.559	173.628	174.943	170.031	180.698	178.67	175.621	171.281	182.842	179.726	225.893	243.736	254.899	212.398	201.857	209.688	207.485	215.058	212.695	215.23	222.215	207.43	217.19	208.833	206.612	103.864	-1.12873	0.181856	139.474	1.2729	0.00527595	140.967	1.04746	0.999987	140.967	-1.07197	0.274389
AAEL014204	AAEL014204	43.2143	40.5454	44.5182	51.6789	51.2982	51.4307	49.5582	49.4593	43.9118	46.0539	45.5701	40.5427	46.5666	47.3113	47.0721	51.9498	48.0115	47.3244	40.6113	44.4647	45.7424	49.4362	48.2872	48.8285	50.8935	48.8355	47.0735	42.2793	51.0468	54.904	53.1156	46.7054	47.1805	43.0331	38.5813	44.4315	26.6764	-1.25471	0.00985568	25.316	-1.09072	0.644763	24.5081	-1.02141	0.999987	30.6943	1.54527	2.35967e-14
AAEL003514	AAEL003514	10.2951	9.89231	10.4879	9.75564	10.5457	10.2468	11.2055	11.4887	10.9323	12.8475	11.4891	9.60852	12.2492	11.4683	11.3568	10.954	9.88232	10.9317	11.8381	12.0388	13.1275	9.21794	11.0113	11.1397	11.9181	11.042	11.1969	9.21036	9.50624	9.89121	9.15154	9.12105	9.32234	14.1862	14.779	13.5813	6.37928	-1.51658	6.12679e-06	5.76791	1.09092	0.938174	5.93491	1.06293	0.999987	7.63792	1.50174	2.23979e-06
AAEL010048	AAEL010048	42.096	58.6621	52.2916	85.3779	95.0766	106.239	101.708	101.602	99.3491	109.046	97.6495	113.329	76.06	69.7897	75.779	74.5239	78.365	79.2411	58.1992	68.477	58.8916	100.676	85.0272	96.4458	89.8338	82.7397	96.184	91.8578	113.651	105.451	95.0584	99.0396	104.106	77.4752	72.392	80.598	47.1653	1.24411	0.00914284	51.9049	1.04945	0.982813	56.1589	1.11877	0.999987	56.1589	1.0021	0.999263
AAEL008786	AAEL008786	51.3121	50.131	53.2249	77.7323	82.9532	75.4429	67.7985	70.5017	73.6992	65.6042	60.9395	64.6551	66.2169	68.8856	66.0509	67.0891	70.2984	68.1969	58.251	60.7256	58.8655	78.2364	82.053	77.4	70.9356	74.543	65.657	71.3638	77.8282	77.6597	73.4484	73.6851	75.1574	69.1196	65.7888	68.7935	38.682	1.00947	0.999851	38.682	-1.12195	0.370372	36.3734	-1.04724	0.999987	43.8042	1.52159	6.57494e-16
AAEL006129	AAEL006129	49.6379	48.2038	42.4108	50.3932	49.1315	49.2211	30.4527	33.745	29.2754	32.2341	31.0806	31.9903	65.8031	61.5256	61.3225	61.6871	63.8327	59.9414	53.3112	55.3619	50.9956	55.1733	48.2849	46.9676	49.9542	49.8879	53.3213	48.47	48.0466	50.5371	55.6022	59.2653	55.5854	52.8756	48.9894	50.3905	29.1676	-1.42442	0.00133474	24.3818	-1.60336	6.09703e-08	16.7086	1.08073	0.999987	41.0816	2.86165	0
AAEL005263	AAEL005263	26.3677	29.9951	32.4979	31.8363	34.4105	32.2972	46.1534	42.1395	49.2581	47.2753	42.6968	43.6219	38.9274	41.8368	42.7433	44.1227	38.5981	41.9293	33.3859	33.6212	37.5258	32.4488	28.1248	32.6033	24.1852	29.8837	28.8593	25.2786	31.7067	28.5321	32.4464	31.44	28.1466	30.279	30.3256	35.7809	18.4817	-1.36227	0.0169065	23.5779	1.38292	0.0220639	23.5779	1.0277	0.999987	26.8965	1.33734	2.47397e-05
AAEL007988	AAEL007988	23.7579	21.9176	23.5557	20.0029	22.0496	19.4401	24.7924	23.3801	22.5066	24.66	18.6156	21.5627	27.0448	25.5839	24.1554	27.1708	27.1041	25.4315	26.0897	25.5394	25.7096	22.7372	18.5829	18.7466	21.7698	21.3142	20.381	18.536	19.5669	21.2333	21.1991	20.8815	20.9135	20.7808	21.7011	24.7836	14.397	-1.70252	2.1845e-10	12.1147	1.13925	0.570062	12.1147	-1.032	0.999987	16.7205	1.7159	1.58594e-11
AAEL004288	AAEL004288	72.0502	69.4667	69.7655	92.2167	87.2555	84.7347	57.991	61.7916	63.943	59.2958	50.8704	54.0362	95.1715	92.2779	88.1961	96.8841	91.908	93.1508	78.927	82.1735	83.854	87.8449	88.2618	78.4825	77.041	72.4316	75.1896	77.7111	86.4726	81.0104	84.2937	79.1879	80.5273	78.7037	74.5588	85.2709	43.9388	-1.20938	0.0272485	43.2674	-1.44706	1.1918e-05	31.5285	-1.05866	0.999987	60.0252	2.42975	0
AAEL019802	AAEL019802	45.8701	47.4722	46.575	113.482	113.284	108.998	136.862	124.145	138.619	132.102	130.631	122.138	44.9913	46.5924	46.675	62.0373	61.8978	65.6607	60.5109	57.5964	60.146	108.273	108.116	102.787	102.192	105.569	100.418	103.368	113.932	117.807	102.691	107.711	102.954	68.6816	71.847	70.97	55.0138	1.58707	7.53971e-10	68.491	1.17949	0.0964466	68.491	1.02036	0.999987	67.411	-1.92302	0
AAEL011742	AAEL011742	43.6313	41.6942	41.8314	77.9542	82.9373	68.7847	86.1742	81.9405	82.9881	79.3562	78.8675	72.761	36.9204	38.4039	38.1781	41.9775	43.7121	43.567	46.2323	45.7074	43.8639	65.1845	78.448	75.2045	65.602	64.5322	63.481	60.234	69.4856	70.7207	60.6157	69.6647	65.2323	59.064	56.8436	60.0788	37.5639	1.19166	0.0337931	43.0467	1.08716	0.615576	43.0467	-1.027	0.999987	40.4526	-1.40566	5.11178e-12
AAEL027935	AAEL027935	14.4779	13.1448	14.825	10.3432	12.0066	10.7354	14.8883	14.8176	12.8848	18.6287	14.5492	16.95	18.7464	19.6573	19.9472	17.6284	18.725	21.0068	14.0109	14.1097	14.3203	13.4301	13.1658	9.21242	11.9985	12.3817	9.0582	10.4171	9.35776	10.0029	11.9856	13.3882	11.4377	11.4521	12.5986	14.5827	8.82713	-1.93669	0.00353192	7.30262	1.27355	0.666754	8.78911	1.24552	0.999987	12.7071	1.68269	0.00611622
AAEL009872	AAEL009872	99.7856	99.7857	106.094	131.435	134.625	118.992	132.624	131.29	129.88	120.419	118.889	109.505	73.8941	71.9011	73.8218	70.735	72.8259	71.3188	85.965	84.2212	89.9842	109.513	128.284	132.568	113.866	112.25	111.895	90.765	124.812	122.838	93.5452	106.619	101.296	91.0524	94.7963	93.848	63.5684	-1.20131	0.00040267	67.5301	1.01585	0.999793	67.5301	-1.06691	0.999987	61.0845	-1.09681	0.114997
AAEL001363	AAEL001363	23.8465	18.1237	21.8286	17.4356	15.9344	21.0144	28.3063	22.8459	25.6706	26.6474	33.4843	30.5038	27.8643	26.9377	26.1935	30.1349	28.8148	29.1464	24.1982	23.4169	27.4847	19.3406	17.0056	18.6454	19.7578	15.2672	17.021	19.0319	22.1283	16.6767	20.9227	19.216	16.9125	20.7462	19.5211	18.8512	13.2654	-1.76287	0.00046933	13.1529	1.3913	0.11692	15.8914	1.25429	0.999987	17.6379	1.29254	0.0134745
AAEL012419	AAEL012419	44.7025	44.2779	43.4066	92.2737	85.1622	89.6405	76.5383	69.7436	78.401	78.0802	75.5319	77.3837	43.2934	45.6612	44.8706	54.2462	52.9982	52.5076	49.9808	53.6414	53.1147	82.0492	78.6785	72.762	81.5579	77.092	80.7564	78.9679	89.2305	88.778	85.9938	84.727	87.574	55.5874	57.0272	53.2212	43.7865	1.33427	1.08629e-07	43.7865	-1.19908	0.0634615	40.4963	1.0899	0.999987	40.4963	-1.19354	0.00133615
AAEL000486	AAEL000486	104.35	98.8261	104.728	147.643	150.896	138.346	110.45	113.34	107.057	112.628	101.588	100.268	107.894	108.316	110.872	110.972	114.095	112.084	114.096	112.735	107.007	137.854	147.19	142.485	134.817	132.332	132.849	124.42	147.389	153.85	140.628	143.117	144.837	117.088	117.706	115.043	71.5421	-1.06581	0.632153	71.5421	-1.33047	0.000681728	56.7496	1.00546	0.999987	71.2287	1.50645	0
AAEL004455	AAEL004455	13.3932	13.0203	12.1003	12.5749	13.2669	12.9473	13.6039	10.9762	11.1352	12.4887	13.1781	11.3443	13.0904	11.1077	12.2214	14.9743	15.5999	16.545	17.191	17.0864	17.3563	13.6547	11.0826	11.7949	11.7519	12.2781	12.0171	12.429	12.5718	10.403	11.4372	11.2915	12.6465	14.3033	14.678	14.2965	8.00949	-1.49998	0.00107554	6.3614	-1.10105	0.983453	6.47903	1.10031	0.999987	7.93105	1.42639	0.00340286
AAEL014169	AAEL014169	17.3263	21.7506	23.9175	15.8384	21.3999	23.4375	16.1799	18.6406	17.9001	21.0673	18.9585	21.246	24.6791	24.5576	21.6142	26.4145	28.5177	28.0419	22.325	26.4168	20.2857	20.9023	19.3097	19.6333	20.3038	19.4634	21.0233	19.3981	16.2865	22.0643	18.4414	17.6959	22.2517	19.0664	20.2398	25.1288	13.1027	-1.56288	0.0084305	10.0008	-1.16458	0.691714	10.7481	1.22912	0.999987	15.4282	1.6694	0.00517939
AAEL010704	AAEL010704	40.9736	43.5529	41.205	80.8568	80.0916	79.268	80.186	76.0049	74.3286	77.7958	73.8554	75.0886	49.6525	49.0334	50.5408	52.5913	56.7741	55.6131	53.2181	54.4943	55.1087	77.0039	80.073	80.0786	66.6871	64.1383	68.1471	67.901	76.4814	72.6574	71.2039	74.4412	75.197	52.3235	54.8834	50.7191	39.3746	1.26383	0.00428091	39.5147	-1.05135	0.963583	39.7421	1.04226	0.999987	39.7421	-1.05022	0.580712
AAEL008517	AAEL008517	72.65	76.2069	81.4946	85.5494	84.1981	80.3529	57.7448	64.1363	58.3821	56.4579	50.7854	50.359	69.9568	72.1862	70.7771	74.881	72.3793	79.9304	80.4647	82.4868	76.0206	75.2253	74.5956	76.5652	80.2792	81.4412	75.0481	68.0806	81.2238	79.9026	77.812	73.1702	78.2982	77.1095	75.7223	82.5134	47.9071	-1.39191	2.03672e-05	40.9649	-1.39769	6.76324e-05	30.9402	-1.08119	0.999987	46.367	1.95619	0
AAEL012994	AAEL012994	71.8909	71.15	71.5003	99.3202	108.832	95.3335	82.818	90.4482	80.5676	82.6859	75.4814	76.4711	63.4258	64.2048	63.7448	61.6154	60.4654	61.3569	65.026	65.4843	64.052	92.5226	104.988	108.616	87.8217	93.9493	89.9179	75.2345	108.324	110.72	96.0759	100.948	92.6585	73.9832	69.1747	71.7565	49.6995	-1.07011	0.594309	49.6995	-1.20458	0.0521975	43.5601	-1.02141	0.999987	41.6753	1.18068	0.00207258
AAEL000185	AAEL000185	127.589	125.155	123.736	190.099	188.212	170.606	182.859	169.938	166.277	170.477	168.994	153.65	105.496	106.977	103.161	117.952	123.563	121.419	126.753	127.21	131.032	172.627	195.183	198.042	159.015	154.161	155.172	152.552	188.447	187.334	144.024	162.461	155.162	169.523	166.232	153.873	89.8348	-1.03798	0.939625	89.8348	-1.06578	0.807742	88.9619	1.00588	0.999987	86.3456	-1.07878	0.214667
AAEL008605	AAEL008605	27.0135	26.4907	25.2959	17.3856	18.7873	18.6176	16.987	16.841	20.8595	14.2936	13.9771	14.5251	32.1874	34.02	37.2368	31.8913	31.7072	29.6601	24.5789	23.5919	22.2303	20.1126	18.8549	17.4236	16.6942	18.4444	18.9353	17.145	18.51	17.6919	19.7119	19.6974	20.5396	25.3103	26.2016	25.5304	16.3877	-2.17105	2.40998e-13	9.3816	-1.01031	0.999793	9.3816	-1.20705	0.999987	22.5279	3.49013	0
AAEL014915	AAEL014915	68.5613	57.3917	63.05	95.7079	89.927	94.6588	96.8053	94.092	88.7752	92.5776	83.3371	87.2972	65.238	65.4896	67.2427	79.6806	82.8629	79.1855	70.0529	73.7894	68.935	89.6205	84.253	84.3227	92.5058	98.1203	95.7542	88.4263	91.0768	96.4884	98.2803	95.5383	96.0449	72.3548	77.3094	77.0862	45.9641	-1.01753	0.999851	47.9484	-1.01109	0.999793	47.9484	-1.00325	0.999987	46.1356	1.08857	0.193989
AAEL010276	AAEL010276	17.9303	18.4961	19.123	0.990518	2.24111	1.24481	5.36709	7.05464	4.73963	5.4175	4.00155	4.72547	15.4113	15.4852	14.4034	9.47076	9.94507	8.68086	17.3476	17.9619	17.576	2.00864	9.41935	12.5911	1.75133	1.4014	1.45908	1.59224	2.46338	2.4547	1.11692	1.9367	2.79167	15.844	15.149	16.4456	11.5527	-18.6955	0	2.94905	3.79817	6.72966e-08	2.94905	-1.14112	0.999987	9.86457	4.62543	0
AAEL007790	AAEL007790	30.8695	26.9082	30.3502	29.0533	23.506	29.8736	36.4522	39.213	42.3475	41.1445	36.2256	39.2967	29.9923	36.8663	33.3281	38.5353	35.3289	38.1042	36.7977	37.1958	30.89	26.6885	30.5164	33.1663	30.7193	29.2162	25.4502	26.8819	27.519	28.7729	23.8742	29.1741	25.731	34.8733	25.921	28.3602	18.3259	-1.61198	0.00011465	20.2545	1.42178	0.0154889	20.4547	1.04505	0.999987	21.8172	1.2402	0.0237607
AAEL008719	AAEL008719	105.464	89.9311	97.1352	76.8221	81.8445	74.0284	67.6249	66.2777	60.5576	73.3627	73.2618	74.4626	125.272	145.612	128.047	149.983	134.529	136.537	102.937	111.767	103.738	88.7269	73.0773	73.4667	82.3951	79.3512	80.4712	71.4971	73.453	81.0822	81.7733	82.7275	85.3548	102.184	96.802	94.162	60.8297	-1.89926	0	38.1152	-1.20716	0.282065	38.763	1.2065	0.769805	86.8718	2.6042	0
AAEL001216	AAEL001216	100.712	99.8789	97.7781	173.322	155.176	149.412	188.132	167.613	172.672	180.67	174.453	172.162	133.922	131.401	130.055	153.811	154.589	148.821	146.619	147.703	146.24	159.539	157.49	149.998	181.618	180.255	180.874	139.25	152.83	152.49	161.317	167.451	155.762	131.139	135.83	139.427	78.1969	1.05769	0.722136	90.5368	1.09757	0.527668	92.3987	1.05791	0.999987	92.3987	1.08498	0.180404
AAEL007660	AAEL007660	59.1602	54.1427	53.2429	78.5919	81.355	77.5028	50.1096	51.8252	49.7646	47.4897	45.4372	46.0259	60.1919	61.3079	62.8279	64.4263	65.2085	66.2165	60.0122	60.603	60.6733	70.9089	79.3705	73.8112	63.5543	63.5963	62.0983	62.8143	69.3522	71.6386	67.2133	70.5268	71.8011	62.8505	65.12	65.8409	38.9159	-1.05985	0.709186	38.9159	-1.57763	1.0717e-08	26.0231	-1.03086	0.999987	40.1411	1.9188	0
AAEL002784	AAEL002784	15.655	15.1952	14.126	16.4943	16.7545	17.7975	13.4263	14.4791	13.6365	12.9323	9.59757	13.4896	17.295	19.2162	16.5832	17.2771	17.6667	18.5926	25.7682	25.2669	25.4454	17.8081	17.9867	15.5497	16.5155	16.9059	16.9247	15.0857	17.3421	17.7794	15.8255	15.1766	16.0453	15.8364	17.349	18.4414	9.35343	-1.33024	0.0258602	8.38052	-1.23932	0.310283	7.12869	-1.09481	0.999987	11.5617	2.14144	0
AAEL006946	AAEL006946	83.81	79.8166	78.4767	118.601	118.365	117.396	68.2882	75.636	68.936	67.8905	61.3285	66.1974	93.2465	92.3857	90.4142	102.641	100.805	99.5968	94.0575	89.3244	89.6003	116.113	114.494	113.906	122.921	125.217	121.4	108.54	115.764	120.233	117.776	123.715	124.167	97.4539	96.0243	105.518	58.0922	-1.03251	0.999851	58.0922	-1.67851	3.03889e-11	36.5342	-1.02846	0.999987	60.1133	2.04393	0
AAEL004493	AAEL004493	12.8506	14.6172	14.261	22.0604	20.6862	19.4209	16.6117	17.5539	14.6465	17.6227	13.4918	15.1391	15.6411	14.857	16.6041	14.5915	15.201	15.6582	13.9655	13.6781	14.9084	19.8506	23.754	23.0823	18.7787	17.1948	17.2139	16.0277	19.0122	18.399	16.9928	17.9922	18.9308	19.1094	19.1368	18.9425	10.1735	-1.01592	0.999851	10.1735	-1.28298	0.0100139	8.37345	1.00103	0.999987	10.2577	1.47627	6.36457e-11
AAEL014375	AAEL014375	52.2727	48.7235	53.0415	53.5417	54.5975	53.9761	48.4875	48.8536	48.5481	45.1085	47.4343	42.0095	45.0013	43.4706	40.7347	45.9692	46.3163	45.4081	50.7068	51.2834	53.1718	48.0569	56.5773	50.7085	53.6405	49.6294	53.4335	44.7468	49.7157	50.7137	48.7469	48.6047	48.8313	48.5047	49.7593	47.298	32.0332	-1.43516	4.68996e-06	26.5819	-1.12039	0.134548	25.0219	-1.02478	0.999987	28.1361	1.39034	1.61969e-09
AAEL004469	AAEL004469	25.913	27.0803	25.906	56.533	52.9506	44.1927	54.3968	46.9884	48.2898	50.1175	48.0099	42.2897	22.7624	25.1914	23.7202	24.6263	26.2319	25.6349	27.5447	27.6473	29.0393	44.4748	51.6341	51.4283	39.9032	40.2443	41.6922	41.9999	52.9351	52.9624	42.606	48.2867	43.2972	38.6346	37.7323	36.0617	25.0978	1.28244	0.00166304	25.6374	-1.03214	0.999793	25.6374	-1.00705	0.999987	24.5737	-1.35161	3.50549e-09
AAEL005651	AAEL005651	108.997	105.55	107.888	329.757	268.097	307.829	206.812	188.693	200.519	201.269	200.977	189.291	125.629	127.059	124.23	131.597	132.334	134.481	127.963	125.512	130.034	239.826	320.01	351.434	218.935	211.36	218.801	300.342	218.197	212.627	213.485	237.046	319.251	164.631	157.824	149.056	148.47	1.85198	0	148.47	-1.52784	4.75877e-08	103.624	1.05141	0.999987	103.624	-1.08435	0.175578
AAEL013076	AAEL013076	36.5986	39.6614	38.1153	67.8662	58.9351	58.7878	48.7607	49.3872	46.7006	49.1336	43.5906	44.5071	39.972	43.593	42.4961	47.0249	47.7122	49.1308	41.1429	40.4071	41.2255	59.7906	59.9758	60.4088	59.3107	59.2976	58.4278	58.7964	60.8996	64.4615	57.2403	60.3382	60.162	47.0746	48.3033	51.3882	30.3735	1.07142	0.603555	30.3735	-1.28863	0.00454586	24.8428	1.0023	0.999987	27.4521	1.32947	0.000304963
AAEL002324	AAEL002324	43.4253	41.9786	42.4093	44.7813	43.2609	47.0474	50.3745	51.0838	48.0705	50.2373	50.7818	50.7164	53.31	54.3196	52.4344	50.7224	52.5241	55.6833	43.6268	44.028	45.5489	45.6283	45.9756	44.6795	45.0814	44.7316	45.2942	42.9769	43.1868	44.7669	46.6407	45.9747	46.7647	44.4602	47.1689	45.1137	26.5804	-1.42865	2.66564e-05	25.6456	1.0968	0.612316	26.6002	1.07576	0.999987	34.8563	1.52525	1.31305e-13
AAEL010949	AAEL010949	20.4292	22.122	18.3983	17.2785	18.7632	19.0896	20.1566	18.3413	18.2436	19.8797	15.0761	19.5315	30.3747	29.1516	30.0688	33.7799	30.0966	32.2725	28.6639	26.9792	26.5751	20.1076	21.5747	19.8632	18.6268	22.8664	18.847	18.3553	18.3356	19.2809	17.6692	18.5188	19.1284	24.8071	25.5633	27.3428	12.6764	-1.66924	4.43917e-05	9.7231	1.01704	0.999793	9.7231	1.01708	0.999987	19.511	2.37693	0
AAEL014702	AAEL014702	29.5975	28.7931	30.0614	36.3773	36.0299	33.6916	30.5638	32.8025	29.193	30.5802	27.3914	26.3365	34.9816	32.9214	36.2747	38.3833	39.2137	38.1441	32.2115	32.2903	32.0009	35.5096	35.7348	36.3443	38.0995	36.9255	37.1357	34.1818	35.5222	37.4898	32.4877	37.728	37.3365	33.8548	35.0603	36.8089	18.3948	-1.26082	6.2762e-05	17.3735	-1.15488	0.208547	15.8815	-1.03824	0.999987	22.6872	1.79023	0
AAEL011650	AAEL011650	59.4225	58.2532	60.0619	93.2584	91.4696	82.7622	71.6544	73.6947	70.5381	71.0901	67.7953	63.3204	57.8845	57.3712	56.848	58.0224	59.9792	60.9551	60.4874	60.127	59.6949	76.8456	87.2462	86.6025	75.7337	74.3366	76.7811	74.7582	87.4106	88.1647	75.0934	79.956	76.8067	70.2419	69.4765	72.539	43.7705	-1.00575	0.999851	43.7705	-1.24725	0.0136275	37.0322	-1.00925	0.999987	37.4784	1.23276	4.43435e-05
AAEL006721	AAEL006721	92.8769	88.9794	93.2938	308.674	292.467	272.891	235.32	235.131	214.826	217.084	213.027	206.889	83.8536	82.8525	83.1472	102.752	105.103	105.492	118.456	123.326	122.678	249.102	271.227	275.475	231.462	232.333	229.363	232.093	280.064	285.933	234.683	279.451	249.167	168.193	167.738	149.417	143.036	2.09911	0	143.036	-1.28531	0.00308767	117.511	-1.01507	0.999987	111.615	-1.76183	0
AAEL006400	AAEL006400	21.6099	20.7207	22.4837	29.048	29.425	27.4876	25.334	24.7489	23.0642	23.378	21.7877	22.1615	27.7473	26.1173	27.4108	29.2439	28.8119	31.4464	24.6607	24.8855	22.6994	29.0017	30.4338	26.9693	29.2245	29.3695	30.1	25.9899	29.9848	28.2412	30.7993	29.7495	28.4118	26.1777	28.1052	29.3327	14.0795	-1.13991	0.322456	14.0795	-1.18511	0.128377	12.541	-1.0252	0.999987	17.6993	1.74655	0
AAEL014325	AAEL014325	43.8204	43.2594	43.2374	82.4564	80.3394	90.5102	60.7198	63.785	59.6605	66.4872	56.0535	60.5265	53.9098	52.3767	52.585	60.3211	62.3247	61.9367	52.6736	53.1018	50.0955	81.7577	75.8926	72.5971	78.8573	78.1416	80.2558	79.7916	82.3075	82.5165	86.0294	79.7733	86.5953	55.4688	57.2219	56.5196	41.6097	1.28568	0.00216444	41.6097	-1.38615	0.000109282	32.0858	1.05078	0.999987	34.5969	1.25711	0.0047904
AAEL001715	AAEL001715	82.4791	78.224	80.2519	117.696	123.328	116.151	88.593	90.3089	86.9824	84.9571	81.0014	77.7486	91.492	92.9359	88.7815	101.154	100.209	101.1	101.404	95.0314	98.7329	117.369	125.504	120.883	131.13	137.719	134.427	116.37	123.973	130.299	125.218	132.517	133.726	100.493	97.0341	106.448	58.5346	-1.0199	0.999851	58.5346	-1.35403	0.000289087	45.6053	-1.03086	0.999987	59.4952	1.62264	0
AAEL002748	AAEL002748	29.8923	28.7795	28.7737	41.0807	47.6451	43.0679	49.518	50.8494	46.5595	48.1322	49.6974	48.2464	34.9828	34.9482	35.2331	40.0468	40.4247	40.9698	35.6844	36.7933	35.3922	52.917	34.7984	33.2962	54.5727	53.6058	53.3253	37.6984	53.2325	55.0404	50.0168	54.6098	53.9213	39.8168	36.3125	39.2946	21.6092	-1.00398	0.999851	25.2012	1.10585	0.487173	25.6029	1.05389	0.999987	25.6029	1.04148	0.70166
AAEL003661	AAEL003661	38.8502	39.662	39.229	39.8301	43.7758	41.5465	33.2605	33.4957	33.092	35.7261	30.8578	30.5781	45.5331	46.6024	48.3046	47.4337	51.5096	49.18	46.6133	46.232	46.7946	39.9222	45.7288	38.3258	44.0082	43.4241	42.9867	38.1762	38.136	37.7424	36.7188	39.2776	38.6436	43.2346	43.3006	46.9684	24.4868	-1.422	2.65503e-08	20.5249	-1.26421	0.115088	17.1251	1.02776	0.999987	30.5839	2.09374	0
AAEL009026	AAEL009026	86.1941	78.7572	82.1521	138.49	143.148	125.298	170.202	147.752	177.221	163.741	161.932	150.606	87.5896	86.7542	87.439	101.9	104.362	102.949	86.7134	94.6428	97.3145	132.596	140.583	133.979	116.444	111.326	113.539	105.674	139.232	135.682	116.403	135.326	124.161	111.355	105.389	102.29	66.5933	1.08822	0.441434	84.8459	1.20543	0.0480837	84.8459	1.02065	0.999987	83.4165	-1.2566	6.97966e-06
AAEL008434	AAEL008434	29.2807	27.7748	29.8126	103.023	101.323	98.2096	85.0772	75.145	86.4766	80.9878	85.3557	78.0629	32.5016	31.9257	33.0721	38.0618	38.0412	38.6661	35.762	34.416	38.3813	92.159	102.324	103.659	77.8498	74.2699	76.9303	100.3	109.917	111.761	99.2881	104.723	101.284	54.7937	52.0541	39.4028	49.5701	2.30439	0	49.5701	-1.2383	0.0174466	42.8133	1.05042	0.999987	42.8133	-1.73148	0
AAEL000673	AAEL000673	14.9258	16.7076	17.235	32.5246	30.8278	32.2817	22.5349	22.5317	24.6576	24.9163	20.0235	23.8751	17.6072	18.5745	17.2609	20.3644	23.6123	23.2138	18.0514	17.9893	20.3765	33.264	29.0582	30.7237	33.3908	32.2689	34.0324	30.6485	32.1207	34.5263	30.3413	28.1143	31.3277	19.7823	18.8964	18.523	15.6829	1.29545	0.00542306	15.6829	-1.38193	0.000497579	12.0712	1.04294	0.999987	12.0712	1.12406	0.12593
AAEL003666	AAEL003666	24.043	21.7853	21.7425	49.0606	48.7728	54.4006	46.8161	42.6313	41.6282	47.8026	43.986	41.6397	23.0088	21.6594	23.6136	26.4692	27.6996	27.6546	24.736	23.1782	24.5603	44.4788	49.3888	48.995	39.2787	40.3645	39.5064	45.2413	51.2801	48.1289	43.6696	44.7974	42.5713	26.0741	24.5802	26.9527	25.0087	1.49038	6.23463e-07	25.0087	-1.17239	0.134124	23.3636	1.07769	0.999987	23.3636	-1.34868	8.15534e-08
AAEL011857	AAEL011857	5.40446	5.52552	5.56968	8.43041	9.46688	9.54404	7.54269	9.61553	7.18776	7.85948	8.17995	7.83487	6.51534	7.02363	6.10098	7.24554	6.71255	7.7751	5.86051	6.0922	7.15748	9.45446	10.4183	8.99641	9.39805	8.45767	7.38156	8.02909	9.3441	9.58911	6.95908	8.1095	9.32945	7.54407	7.93045	7.06922	4.50642	1.10131	0.777471	4.50642	-1.13814	0.782235	4.18402	1.04022	0.999987	4.27675	1.18906	0.12779
AAEL027199	AAEL027199	19.9812	19.7667	21.5778	22.6342	19.3095	20.4147	16.6672	17.21	13.8043	15.1205	14.1163	12.5499	19.6181	20.9199	21.0652	19.0867	21.1619	19.815	25.403	23.2526	23.2694	19.9002	22.4086	24.2663	19.2548	18.7581	18.5857	19.1289	20.85	20.9415	17.6879	18.0021	17.2996	18.6525	20.2022	18.7962	12.7536	-1.4869	0.000128345	10.2138	-1.31989	0.00398204	8.17733	-1.07766	0.999987	13.4154	2.13681	0
AAEL001334	AAEL001334	30.0947	28.4575	26.5012	31.8898	34.2183	30.453	32.8688	38.3697	33.7431	30.7345	29.2291	29.5252	26.8303	28.2845	27.6533	28.3774	32.391	28.3796	30.5004	28.025	31.3181	31.7918	32.8638	32.4971	30.4056	26.9688	28.0897	27.6823	32.3367	31.859	30.2814	30.7954	34.3492	31.1619	29.4201	31.0799	17.6877	-1.33239	0.00123655	18.026	1.08001	0.76055	18.026	-1.1075	0.999987	18.0242	1.33755	3.29764e-06
AAEL012746	AAEL012746	41.8042	40.7681	40.8502	67.6535	74.0231	72.4648	55.317	52.4953	48.4742	52.1297	47.8395	45.8105	45.974	44.128	45.3156	51.5559	49.4048	49.6443	54.2434	55.0345	54.9139	64.9517	71.7481	72.8969	76.7546	75.1093	70.5484	61.162	70.2688	74.1081	65.6619	70.7138	69.7545	48.1916	49.0917	49.9751	35.1367	1.14755	0.130292	35.1367	-1.3834	0.000100596	26.7878	-1.01236	0.999987	29.4897	1.34567	1.38433e-08
Rept	AAEL010341	20.8931	20.7202	21.351	32.2452	34.0369	28.0377	35.8485	35.4401	33.3853	32.1271	33.4165	32.0546	26.0574	22.4461	22.3728	26.1788	25.6578	26.7136	31.1752	32.6314	33.6847	30.6221	32.1359	30.7474	27.6978	25.9642	29.3771	25.2391	31.5572	31.7076	30.773	31.5111	27.2004	24.0621	23.6239	24.5346	15.4229	-1.01179	0.999851	17.9485	1.10318	0.279455	17.9485	-1.0116	0.999987	17.1045	1.04991	0.843533
AAEL009042	AAEL009042	29.8248	31.1746	29.6023	42.0306	43.0474	40.5459	41.3709	38.6457	39.5401	39.67	39.5276	38.498	35.0835	33.8025	32.3492	37.5007	41.0188	40.6098	34.5711	33.0053	35.6291	42.5424	40.4256	38.2081	38.688	36.6729	39.289	37.6641	40.2968	38.8867	41.5709	39.142	41.7941	36.6339	36.2466	40.0046	20.5818	-1.09071	0.625662	20.5818	-1.05985	0.917134	20.6251	1.04332	0.999987	22.0452	1.24419	0.00032805
AAEL004613	AAEL004613	28.2096	30.2633	29.4595	34.7186	35.4125	35.0193	26.6756	29.4717	25.7686	27.5592	25.6817	25.5744	37.5498	34.9569	35.353	34.2772	34.3945	35.6178	31.7541	31.3365	31.3245	36.9009	37.3249	36.1641	34.9648	37.6577	34.9411	32.8769	35.843	37.6787	34.4999	33.9813	33.886	31.7698	35.2319	36.2912	18.2881	-1.26377	0.00612621	17.2416	-1.29451	0.00552446	14.0586	1.01888	0.999987	23.4881	1.98036	0
AAEL003995	AAEL003995	19.9307	17.6852	20.3898	19.5396	18.5294	19.9195	23.0697	20.1338	18.5268	19.3774	17.9914	20.2142	20.38	18.15	19.527	20.0874	19.4577	23.3754	17.648	18.5938	19.6145	19.9134	19.8639	20.77	20.9858	17.8289	18.6662	15.2632	24.4339	22.9668	20.124	21.1594	20.8384	21.5876	21.3298	22.989	12.0622	-1.50897	8.41767e-06	10.5724	1.05113	0.999793	10.5724	-1.00791	0.999987	12.643	1.45699	2.02298e-05
AAEL001382	AAEL001382	34.8697	35.8054	35.3655	29.4475	30.6286	28.6119	45.1779	44.346	45.0899	44.1513	37.5772	45.2253	42.78	42.5613	41.4491	40.6992	48.3983	47.233	39.1331	46.658	45.3234	31.2027	27.8156	29.1729	34.4987	34.3512	33.187	28.94	33.2139	32.4554	32.2448	30.2682	31.9443	35.254	33.9072	34.4068	22.0535	-1.8077	7.77646e-11	23.0836	1.50564	0.00493098	23.0836	-1.00131	0.999987	27.6105	1.44356	1.01341e-08
AAEL008120	AAEL008120	49.272	45.5283	47.8543	42.36	39.0318	37.4725	38.8281	42.2384	40.1803	37.218	40.3194	37.1014	47.8075	48.4958	55.5424	52.782	49.8606	55.7336	44.9851	48.2603	46.5191	39.0979	37.5819	37.5801	36.1722	36.4307	34.9291	30.4018	33.4339	33.4806	33.6004	33.3408	36.7251	45.5182	44.9565	47.9312	29.6658	-1.81518	1.36418e-10	20.8081	1.01449	0.999793	20.8081	1.00129	0.999987	33.069	1.91533	0
AAEL011087	AAEL011087	40.7973	36.5525	40.5534	37.5872	37.5239	35.6524	39.3411	37.2714	39.568	38.6739	36.7955	36.7769	41.6889	44.0124	44.9054	48.9262	51.6314	45.5003	45.9271	49.0736	48.3279	33.9748	36.9798	35.1954	40.084	36.7059	37.6382	34.2078	34.8885	40.4718	30.815	31.4678	33.2326	36.6665	38.7647	39.4834	24.5181	-1.60825	3.97163e-08	19.9178	1.04063	0.999793	19.9178	1.02307	0.999987	28.4424	1.68276	0
AAEL013121	AAEL013121	45.9119	48.6103	50.9302	74.495	62.1166	68.0874	67.4756	71.5742	67.759	70.0206	67.2547	69.5126	56.9748	57.829	59.4792	65.4583	62.6102	63.0253	59.1315	63.1941	61.6936	65.9378	61.0541	66.9759	59.9657	66.4472	64.7069	70.3089	66.6877	70.8614	62.8193	68.1344	68.7009	55.4197	55.6295	57.8797	33.5397	-1.07469	0.757191	35.484	1.00439	0.999793	36.2545	1.05916	0.999987	37.9537	1.21874	0.000997571
AAEL005976	AAEL005976	37.4066	32.3815	32.7565	29.7063	33.509	30.7215	34.718	34.6216	30.6024	33.7867	30.8824	37.3132	38.158	37.4546	34.8667	39.1946	38.5802	39.5282	39.1706	39.5369	44.3435	32.9142	31.1001	35.1852	32.2488	29.8598	32.2812	26.4267	31.652	34.8789	35.0228	30.7602	30.4194	33.737	33.056	35.9961	21.3237	-1.649	5.50669e-09	17.1368	1.05346	0.990313	17.9071	1.08139	0.999987	24.058	1.56727	4.40105e-08
AAEL011025	AAEL011025	24.7019	23.8563	27.0322	32.6888	31.1671	33.7388	32.2132	27.1865	34.901	32.2303	31.2317	34.3118	28.8679	29.394	31.4862	36.026	37.9556	33.5914	27.8653	27.896	30.1269	29.2612	30.7439	22.2892	26.0257	29.9012	28.473	38.4086	35.0165	31.5059	30.7762	36.1133	27.523	26.2672	26.247	20.5364	16.0153	-1.16892	0.18113	16.1562	-1.04662	0.999793	17.155	1.10131	0.999987	19.5448	1.32646	1.18509e-06
AAEL006634	AAEL006634	42.4079	39.3575	42.2428	17.3672	20.6075	17.0554	20.4851	22.03	19.803	23.001	19.7564	21.8481	39.8823	37.7682	39.116	32.0756	31.3116	31.4028	55.479	57.094	57.4848	22.1467	36.5807	37.1576	18.6587	18.1236	17.1389	15.8943	20.9794	22.2158	21.1696	18.8697	19.2629	31.6337	31.2051	35.5297	25.7883	-3.40893	0	10.693	1.12465	0.45426	11.3277	1.0971	0.999987	25.4281	2.61459	0
AAEL000388	AAEL000388	15.1781	15.5606	14.3189	30.4783	34.4237	28.7253	25.6708	25.2224	22.0566	25.6791	22.5645	20.6065	20.1845	20.3712	19.8577	19.8403	20.003	20.5835	17.7462	18.6773	17.9168	31.5427	29.8396	30.4041	32.0225	30.242	31.5362	23.4542	35.9908	37.6123	25.3318	28.8112	27.6637	24.2666	24.2889	25.0221	15.3253	1.37156	8.89275e-05	15.3253	-1.29391	0.00385719	12.5067	-1.00244	0.999987	13.1559	1.27364	0.00275105
AAEL002510	AAEL002510	32.2041	29.345	29.0783	14.8138	15.9933	13.1038	13.4363	15.3171	13.1925	13.8096	12.7725	10.0264	32.1333	29.5495	31.1432	24.322	25.6365	27.4939	52.2161	50.6216	48.8508	15.3156	31.1554	34.2999	17.6517	18.5015	18.2752	14.165	20.855	23.2516	13.6786	14.5077	14.7032	46.2904	46.5923	48.6748	18.8463	-3.12514	0	7.20073	-1.05232	0.999793	7.20073	-1.08869	0.999987	20.2146	3.68912	0
AAEL017562	AAEL017562	32.1734	30.0529	29.7527	37.1386	37.801	35.1601	44.6725	39.4892	40.5281	40.9714	44.4105	42.5528	32.6245	32.4159	32.1002	31.4902	33.2977	32.8809	30.4638	33.4324	34.6772	31.124	36.6551	37.4358	31.9692	32.5242	32.0077	32.2495	33.4616	35.5416	36.5288	33.2026	34.8351	35.5654	31.4649	28.4587	19.1277	-1.26318	0.0738253	21.3621	1.12185	0.400354	22.4261	1.08896	0.999987	22.4261	1.09845	0.170639
AAEL000208	AAEL000208	111.831	117.032	106.811	121.073	121.852	119.377	90.2304	98.159	82.9841	93.1589	92.3773	89.9855	132.597	131.074	126.92	137.5	136.613	143.239	119.674	120.41	120.177	129.048	131.196	129.951	125.917	121.407	124.293	126.123	131.495	124.008	132.875	123.667	128.747	122.311	117.434	123.901	69.812	-1.4003	1.91535e-05	59.3869	-1.34733	0.000633994	48.2814	1.07681	0.999987	85.0567	2.05071	0
AAEL013052	AAEL013052	95.3744	90.9241	89.2036	72.3974	67.285	68.3805	65.1827	71.4602	64.6267	72.5685	65.3714	69.3863	146.236	139.948	140.596	121.587	129.538	127.741	105.584	106.103	105.846	75.3983	82.9209	82.8815	96.6182	100.111	99.3319	76.8758	81.0448	85.0712	84.6049	83.9276	81.1356	145.599	146.704	158.846	57.2937	-2.00138	0	34.5415	-1.04158	0.999793	36.3457	1.09065	0.999987	92.9381	2.97838	0
AAEL010360	AAEL010360	22.3954	20.1993	21.6831	25.1169	26.2025	25.0566	21.5187	21.3467	22.8085	21.3582	20.1064	18.0863	20.0633	20.8441	21.1929	24.7193	19.0925	23.0287	20.3263	22.5952	22.8896	24.7795	23.7246	25.1363	23.4269	26.6171	21.1881	22.9786	20.3009	22.7581	21.894	22.4542	21.5138	21.4836	21.6952	22.6782	13.3667	-1.27142	0.082502	12.5194	-1.17211	0.215615	11.2637	-1.04449	0.999987	13.5236	1.51139	8.28637e-10
BetaCop	AAEL004546	35.3214	35.4512	35.9963	91.0991	90.4812	86.6072	80.3665	81.0042	74.658	79.535	72.5845	69.2742	41.0006	40.0527	42.4411	43.2475	45.0178	46.7579	41.4025	42.1977	41.0436	81.8769	85.6132	87.2008	74.7869	74.3851	74.2382	80.8695	93.2481	92.5657	79.1821	83.5623	81.1949	51.8291	53.3018	55.4042	43.9348	1.66117	1.08989e-11	43.9348	-1.14584	0.217138	40.4777	-1.00774	0.999987	38.7682	-1.23733	4.19706e-05
AAEL013119	AAEL013119	71.4281	69.1795	74.0373	72.7123	69.3613	71.0111	65.4265	68.6101	67.8437	70.7354	68.8798	72.6379	80.9705	74.3678	80.4516	84.8058	82.1059	88.5791	72.4056	72.1545	75.3922	76.0674	70.5451	68.5219	72.8239	74.3408	72.8604	68.8208	70.3829	73.0069	69.2269	72.0159	77.1173	72.1831	71.6355	69.6639	44.6381	-1.52181	1.32175e-07	34.932	-1.06335	0.883873	37.2244	1.11376	0.999987	51.3482	1.60607	0
AAEL000708	AAEL000708	10.4304	11.0896	10.0577	14.703	11.3819	12.6999	15.7227	14.5099	15.0912	16.1589	14.3116	14.5646	12.1633	11.4276	12.8276	13.9557	12.7706	11.1907	11.9564	12.2815	13.359	15.4357	13.9463	15.5659	11.3532	14.0448	11.6438	12.4667	14.2695	12.1098	11.5066	12.8594	12.7116	12.2896	10.2885	12.7896	6.56748	-1.23206	0.251149	7.76818	1.16135	0.662142	7.89032	1.05144	0.999987	7.93105	1.17082	0.287507
AAEL001917	AAEL001917	8.25826	10.5079	9.59747	10.0468	8.78137	8.14196	12.3838	10.1599	11.7942	13.0309	11.545	12.5623	11.4597	12.4787	11.0335	12.2038	10.9887	12.8073	10.7722	12.1792	11.9433	10.0812	10.387	10.2984	11.002	10.6741	9.47166	9.68265	10.7257	10.947	9.60371	8.87443	9.12537	12.6467	12.9171	12.2214	5.89975	-1.59345	0.00162293	5.8803	1.26407	0.329074	6.51178	1.14709	0.999987	7.61545	1.36053	0.0206026
AAEL013045	AAEL013045	9.34689	9.5135	10.4315	8.56434	10.0346	10.0504	9.44714	10.8518	10.0376	7.1047	9.11242	8.14756	12.2109	12.1293	13.2875	14.5396	11.9259	12.7595	10.2238	11.2414	12.218	9.33881	11.9625	7.92274	8.87687	10.2441	9.48871	10.5963	8.51711	8.99836	8.83519	9.04757	9.02865	9.55625	9.7145	14.3749	6.09182	-1.54196	0.00170283	5.20855	1.04922	0.999793	5.20855	-1.17336	0.999987	8.19439	2.23261	9.01095e-06
RpL13a	AAEL009825	2.45726	0.513038	2.87299	0.444746	0	0	0	0.167818	0.170249	0	0	0	0.570699	0.287707	1.13294	0	0.950079	0.566944	1.97471	1.87814	1.88293	0.400838	0.975998	0.649201	0.304394	0.80542	0.907106	0	0.323727	0	0.316736	0.613824	0	0.497484	1.21373	0.596698	1.21427	-18.4624	1.1143e-05	0.0701874	1.07897	0.999793	0.05874	-10.9275	0.999987	0.433845	80.4115	0.014392
AAEL001037	AAEL001037	6.54197	5.63825	6.80236	12.9558	12.0865	12.3922	9.77324	10.7627	9.86772	9.41664	8.20151	8.05556	7.13112	7.50766	7.73207	8.1426	8.18141	8.33602	9.38103	7.08537	7.8371	12.1897	13.4852	12.0215	12.1285	11.6404	12.0782	9.70892	10.9819	10.587	10.4586	10.9967	10.5033	9.97599	9.56257	10.2707	6.13524	1.30624	0.0350832	6.13524	-1.2394	0.0475029	5.2181	-1.12111	0.999987	4.87175	1.26223	0.0144497
AAEL006928	AAEL006928	168.219	166.315	164.635	181.366	180.322	167.677	140.768	140.161	127.035	121.896	116.969	114.513	142.252	137.825	134.624	135.459	137.528	133.603	160.691	161.249	156.785	144.456	162.921	161.04	157.186	158.745	159.043	130.59	160.045	162.32	149.154	156.316	148.275	147.847	151.186	154.74	103.81	-1.42637	5.45586e-13	86.6779	-1.30856	0.00151573	69.9542	-1.08926	0.999987	90.307	1.69803	0
AAEL017161	AAEL017161	29.3345	23.3729	29.1142	19.184	20.246	19.504	21.1661	15.6162	21.1232	21.8943	20.985	18.4903	30.0566	30.8626	32.5792	34.087	34.4427	28.5765	26.3723	25.4873	28.7731	22.5353	22.9155	15.7321	20.8506	21.4695	22.6657	16.8229	14.0161	19.5951	17.193	21.023	20.0606	25.847	25.4907	21.4005	17.0134	-2.09298	5.03952e-06	9.91025	-1.03085	0.999793	10.74	1.12173	0.999987	20.3615	2.2075	7.30973e-06
AAEL013275	AAEL013275	2.16034	2.09021	2.62478	20.3244	20.8015	15.0155	14.3599	13.1844	12.728	13.9807	12.387	10.4721	1.45967	1.12008	1.29499	1.68709	1.97411	2.02752	2.4136	2.76069	2.7226	15.7049	19.9998	19.5875	16.5217	14.9852	15.7547	15.0391	22.1286	21.4227	14.0945	17.9921	13.3865	8.35061	7.59605	7.59032	9.15691	5.35067	0	9.15691	-1.39549	8.8482e-05	6.90118	-1.037	0.999987	6.4414	-6.5357	0
AAEL009882	AAEL009882	25.943	22.5124	24.0736	29.6866	30.561	26.8972	26.5819	26.4556	25.8902	25.8173	21.877	22.5194	27.6926	27.4315	27.0489	29.064	29.558	31.9418	29.1384	27.1379	28.4414	28.4774	31.9757	31.954	33.5456	31.5088	30.8887	22.2534	29.3626	31.506	27.2578	30.5927	27.6903	25.2256	24.6571	24.8442	15.0821	-1.25888	0.0326243	14.2615	-1.11144	0.492305	13.5354	-1.06374	0.999987	17.8945	1.69523	0
AAEL011317	AAEL011317	38.1389	38.1678	34.5825	39.5972	38.45	34.0624	29.4819	30.2883	26.429	30.1455	26.3082	26.0939	44.2459	47.9082	44.2221	49.893	49.2987	48.5227	39.8359	44.2708	40.8734	36.9259	43.5719	41.1491	40.8221	41.3707	37.6269	33.2643	39.5312	41.1247	34.8212	38.6319	37.8771	41.2062	42.8122	42.6824	23.0615	-1.49774	0.000436687	18.336	-1.30911	0.00420336	14.7841	1.01317	0.999987	29.6977	2.39139	0
AAEL024841	AAEL024841	34.0899	34.9481	34.4803	79.4469	73.2102	69.8128	60.3796	58.5946	55.111	56.3597	57.167	53.8209	36.001	35.9574	33.7827	39.312	39.4651	38.9562	35.5981	37.3714	37.6881	68.3072	74.8121	69.4015	65.0812	65.5384	62.9905	67.5895	77.7525	74.4673	66.4529	70.7581	66.9316	48.0743	48.2185	51.3891	36.4085	1.41963	4.36379e-06	36.4085	-1.28724	0.00358679	29.8455	1.01864	0.999987	29.3179	-1.09384	0.142869
AAEL010037	AAEL010037	39.1551	38.4203	36.4513	42.8348	45.7436	39.6795	33.7971	33.6701	30.9875	30.7548	26.5781	27.8701	28.1495	27.9979	28.886	27.5917	30.1719	28.9102	35.0592	37.6955	33.489	35.596	37.1749	37.2212	39.5771	37.0928	37.2955	27.0508	46.7146	47.6265	34.1208	36.7497	34.5616	30.4021	30.6625	31.5028	23.7136	-1.34577	1.33786e-07	20.9938	-1.31245	0.00253637	16.8827	-1.0918	0.999987	18.5177	1.44503	5.16061e-11
AAEL011135	AAEL011135	10.6981	9.73357	12.0908	12.9944	14.1998	12.3394	12.0926	12.2899	12.7263	12.1309	12.9282	11.7161	14.4367	13.1732	15.4044	12.691	12.9061	13.7681	13.2376	10.8995	11.4316	14.069	15.3074	12.4811	13.5522	13.9819	14.9153	13.7696	13.1846	14.1173	11.2173	12.8879	13.1152	12.8363	13.8932	13.585	6.76311	-1.24359	0.203133	6.47302	-1.07231	0.999793	6.44174	1.04892	0.999987	9.36757	1.69336	7.24324e-06
AAEL001102	AAEL001102	93.1481	88.2646	84.8434	60.3994	76.6075	66.219	71.0958	68.7758	62.2381	66.4147	60.5469	62.8298	91.444	94.0445	92.522	86.5379	88.2319	91.327	87.317	83.8937	87.3751	67.0975	68.6469	69.6028	65.8557	66.8298	65.8053	57.8048	70.7304	72.0672	65.2756	66.9252	64.0397	75.8094	77.7135	80.5572	55.3706	-1.98611	0	34.6469	-1.0128	0.999793	34.6469	-1.00448	0.999987	60.5415	2.11929	0
AAEL005870	AAEL005870	22.7702	22.6597	24.9744	28.6214	27.9373	27.3935	30.5749	32.0938	30.8016	29.325	28.9807	30.2287	28.8157	30.8587	29.6911	31.2706	29.7057	30.4045	25.1098	24.1466	24.6116	29.2635	30.0881	27.9184	30.4309	29.0335	31.2075	24.6655	29.9396	29.3118	28.8444	24.72	27.2018	27.364	25.7294	31.6379	14.6417	-1.26711	0.0103666	16.0363	1.1053	0.555489	16.0363	1.00385	0.999987	19.4608	1.45858	2.56567e-10
AAEL009658	AAEL009658	57.2176	57.2448	55.7907	176.781	154.262	204.344	138.469	129.292	126.304	127.313	130.702	131.27	55.7763	55.9809	56.7783	70.1874	73.5483	73.1285	72.7812	72.8858	72.844	144.056	179.771	174.922	125.229	121.776	125.161	160.39	145.638	146.318	131.803	135.048	140.231	94.2918	88.0629	91.1832	88.0879	2.06666	0	88.0879	-1.36187	0.000153265	68.2545	1.04719	0.999987	68.2545	-1.59663	0
AAEL008341	AAEL008341	58.5429	56.3806	57.3369	27.7544	31.0832	30.5788	33.6637	34.2942	33.2318	32.5056	27.9519	28.8054	60.378	59.7224	58.2505	48.9074	49.6194	47.4702	56.7216	53.0743	56.1656	32.6707	37.1714	36.6348	34.0888	37.3543	32.9125	27.092	31.9056	31.1742	28.7304	28.3746	30.6486	50.8704	55.8414	58.861	35.8237	-2.90966	0	17.3564	1.12146	0.421737	17.3564	-1.07246	0.999987	38.8385	2.89309	0
AAEL011866	AAEL011866	15.109	13.7721	14.4711	10.2196	14.5779	11.9595	15.9692	16.1456	14.1127	15.373	17.53	13.2617	16.0144	13.9224	12.084	15.2682	13.3029	16.3961	11.5914	13.8558	13.2251	10.6741	10.6197	13.663	13.1611	12.713	15.0648	10.419	11.7723	12.5621	12.7878	11.9517	11.8213	13.5041	13.9015	14.5229	9.01523	-1.78333	7.29329e-05	7.92741	1.2441	0.514405	8.07345	1.0563	0.999987	9.15004	1.32073	0.0182503
TIM10	AAEL010450	7.56736	0	0.119393	0	0	9.66257	0	0	0	0	0	0	2.08706	0	0	0	0	0	0	0	0	0	0	0	1.66976	0	0	0	0	5.30866	0	0	0	0	0	0	1.66971	-1.48289	0.999758	1.66971	-320.588	0.00503815	0	#NUM!	#NUM!	0.454254	93.7006	0.0126977
AAEL008763	AAEL008763	31.4996	28.0738	26.6224	24.5754	25.6789	20.0628	31.5555	29.8901	31.0538	29.5483	28.8455	30.5274	28.4736	28.503	29.9846	32.5024	30.0721	30.7194	29.4274	32.2427	28.5219	25.5898	24.0857	24.9602	21.338	20.3082	22.1693	22.1131	19.6829	21.921	21.6367	22.1731	22.2055	27.8632	24.3093	27.8501	17.9245	-1.85825	3.23565e-09	15.8574	1.30899	0.054605	15.8574	1.01951	0.999987	18.9377	1.41329	4.90187e-07
AAEL005368	AAEL005368	14.2445	13.7789	14.9144	30.4083	29.8254	29.5491	30.834	29.5738	28.7906	28.8819	29.9788	26.9542	16.3107	16.8029	16.1578	19.8195	19.705	17.8365	18.8125	18.2711	17.642	28.5948	29.9523	30.9849	25.9958	25.7941	25.3446	25.7991	30.3896	30.3553	29.0893	29.5738	27.8377	20.7035	20.8064	19.6826	14.715	1.38381	1.83001e-07	15.2915	-1.01536	0.999793	15.2915	1.01881	0.999987	15.0283	-1.20285	0.00248022
AAEL003491	AAEL003491	33.944	31.8757	33.2133	38.35	39.1012	38.5919	51.3463	50.9156	52.1475	52.9168	49.4082	46.2775	35.1822	35.8626	34.4828	37.0107	36.0247	39.2303	33.6987	32.9739	36.4023	35.4367	44.3309	40.273	36.9411	33.6146	34.3543	32.9242	33.8986	34.7782	33.1053	31.722	34.5651	38.5934	38.1166	40.423	20.5947	-1.2893	0.00331154	26.4808	1.3196	0.00240762	26.4808	1.0173	0.999987	26.0198	1.02871	0.943291
AAEL006733	AAEL006733	7.56908	8.15663	8.78631	14.6542	15.9921	13.6278	17.4512	15.9698	17.3388	16.334	16.5596	15.9051	9.20488	7.95507	7.43983	10.3046	10.3765	10.3635	10.364	10.6407	9.28965	12.33	15.1923	14.8589	14.8224	14.3826	15.6062	13.2692	15.0676	14.1225	12.1635	14.002	12.6835	10.5917	10.9069	12.099	7.24664	1.19303	0.173319	8.69987	1.1376	0.38102	8.69987	1.01885	0.999987	8.55105	-1.37119	0.0181224
AAEL003281	AAEL003281	29.9218	30.1239	28.0773	27.5432	24.9146	22.3242	25.9751	25.8844	24.5684	26.9007	27.0595	25.7842	32.2315	30.1444	33.8679	38.9696	32.4167	35.5526	32.0476	35.63	33.9088	23.5359	25.0898	28.5735	27.0319	28.7044	27.6764	23.1602	24.2095	24.878	23.9334	25.3428	24.5566	30.228	29.4285	29.5164	18.3269	-1.78561	3.02675e-06	13.1062	1.01731	0.999793	13.9718	1.10551	0.999987	20.9595	1.74649	3.18393e-06
AAEL004040	AAEL004040	22.8168	20.109	20.2976	42.5076	42.0687	36.7522	51.6268	45.3199	46.3223	45.6566	47.7718	41.7404	21.2901	25.4604	23.1464	26.5991	27.3464	27.8374	26.5246	25.664	27.1172	38.9218	41.1287	41.0728	33.8776	34.433	33.1402	36.464	42.022	41.4733	35.8948	39.5621	37.8219	28.9417	28.7702	24.449	19.8437	1.26785	6.70537e-05	24.5434	1.17161	0.136288	24.5434	-1.00041	0.999987	23.6649	-1.33682	0.000269125
AAEL010844	AAEL010844	27.7206	28.4431	31.3544	53.7309	56.1324	52.8358	73.6395	65.4937	71.4219	71.98	70.1062	72.0519	28.941	28.2171	29.1386	33.6645	33.0139	33.6179	35.3915	33.7118	34.1845	54.1569	50.8434	53.5631	41.1929	43.2466	43.1187	48.7295	49.4149	54.545	47.1955	50.6442	50.1553	33.9657	33.5568	27.5678	26.6623	1.23034	0.000521419	36.0788	1.28209	0.00560454	37.5438	1.0785	0.999987	37.5438	-1.71556	1.3251e-12
AAEL022819	AAEL022819	60.4058	58.5422	61.3872	203.641	188.606	168.071	129.036	127.903	120.3	130.163	122.776	112.725	62.4889	59.857	60.9235	57.7324	61.7696	57.9603	65.3659	63.924	65.2646	155.842	178.877	190.78	144.718	139.581	141.845	162.062	204.323	203.205	150.159	171.444	149.799	95.1634	92.0631	76.1292	91.5975	2.04949	0	91.5975	-1.49345	2.65341e-07	64.6867	1.02527	0.999987	64.0164	-1.37685	3.24909e-11
AAEL007650	AAEL007650	46.6206	47.4297	48.1859	77.7741	81.2941	73.5541	67.727	69.2292	64.095	68.896	64.4353	62.6284	58.0192	55.3521	56.786	58.8313	61.801	62.3448	59.3645	60.0514	62.4026	79.1063	79.5455	74.2829	79.111	81.4739	84.9937	73.3703	80.3767	84.318	75.9897	85.8564	81.4908	57.5477	58.9514	62.5152	38.0947	1.08103	0.261422	38.0947	-1.16595	0.146521	34.4838	1.03177	0.999987	37.0548	1.25714	1.55211e-05
AAEL013952	AAEL013952	54.6361	52.8231	56.4227	43.9375	47.7714	45.7558	42.448	45.0731	40.3921	45.1734	37.9315	36.7608	52.7278	52.3879	52.3368	57.2228	56.9885	57.3944	60.3164	60.0158	58.7134	48.7654	40.333	41.3905	52.4014	53.0632	47.8253	39.8646	47.6045	48.4148	44.1223	45.287	43.2342	51.3348	49.2715	57.4416	34.0812	-1.80138	0	22.5449	-1.08415	0.685816	21.9458	-1.01102	0.999987	34.288	1.9059	0
AAEL002867	AAEL002867	29.5762	29.4553	31.1247	38.3553	40.9386	37.2135	23.2533	28.9455	27.9684	26.1123	24.1862	25.6991	38.5021	39.5142	38.8088	37.2984	39.7875	37.9752	32.2869	30.3824	33.3455	37.8562	41.9088	40.6661	39.3095	39.5388	40.8471	35.0159	36.8081	40.8806	38.9677	41.8064	41.6896	34.2267	34.8423	38.4329	19.0858	-1.17025	0.263133	19.0858	-1.46232	1.21896e-05	13.7739	1.00447	0.999987	25.4407	2.2225	0
AAEL001616	AAEL001616	67.8579	67.7571	68.8404	116.929	116.44	94.4635	99.1466	94.1741	89.2796	88.3071	94.701	84.7742	71.5162	72.0888	67.6134	64.3718	66.2269	67.3308	72.5326	69.5775	75.5328	93.4337	112.344	119.188	74.4866	74.5937	74.8291	78.4483	106.323	108.245	92.8524	101.284	90.1699	95.5713	92.0115	77.8757	53.5552	1.0559	0.73146	53.5552	-1.16522	0.134444	48.4407	1.00365	0.999987	46.9015	1.14192	0.012813
AAEL003106	AAEL003106	49.7863	49.0838	48.9895	87.8437	84.2488	77.7294	72.0149	64.9407	66.7387	66.4265	64.9387	60.8474	44.9017	45.4658	44.9967	46.2657	49.1082	48.7457	52.3689	53.0162	55.6889	74.5542	82.1004	81.3981	71.4007	76.1444	73.6154	70.1118	80.7171	81.0012	73.8173	77.5806	73.3506	67.6111	64.8345	59.2913	40.8818	1.11628	0.251653	40.8818	-1.23607	0.0197127	34.9038	-1.00035	0.999987	33.6651	1.01959	0.999263
AAEL017315	AAEL017315	66.3479	62.942	67.8469	122.937	128.972	113.918	116.878	111.883	111.052	113.843	106.009	100.865	62.258	62.7075	62.1363	68.5469	71.1226	71.2457	110.488	113.305	113.494	112.964	121.027	117.322	103.216	104.589	103.776	100.644	126.816	126.078	109.847	128.4	114.616	88.0722	86.8225	81.6755	59.886	1.22645	7.28722e-05	59.886	-1.08433	0.636807	58.256	-1.00145	0.999987	56.1655	-1.18337	0.00116998
AAEL005991	AAEL005991	78.4089	77.9406	78.6685	113.365	124.146	113.686	129.5	120.293	116.86	119.293	115.287	114.286	63.0823	68.4233	68.8528	76.1722	73.6622	76.6817	71.1772	70.3975	73.2629	111.894	139.231	132.453	115.078	113.089	112.4	97.9427	117.457	115.758	110.987	125.199	119.979	95.4666	91.573	90.5629	57.5572	-1.01233	0.999851	62.838	1.03496	0.999793	62.838	1.00859	0.999987	61.1369	-1.20411	0.000377257
AAEL026380	AAEL026380	11.08	11.9969	13.5121	24.8955	23.9977	27.7171	17.4236	17.5723	17.4746	16.6473	19.3157	16.1578	16.4158	14.805	16.2941	16.0573	16.3971	17.9894	13.6214	11.8427	13.9816	23.8892	25.3586	22.9729	26.1622	21.8341	25.4458	22.0795	26.2607	25.7676	22.1105	23.203	23.4887	17.5836	15.2794	13.5828	12.5886	1.38842	0.000243421	12.5886	-1.47295	1.4058e-05	9.12586	1.05115	0.999987	10.3474	1.32162	0.00129602
AAEL005041	AAEL005041	18.7016	17.3201	14.9896	20.3322	19.5872	22.929	19.6472	20.7735	17.7217	18.5259	18.7212	20.7841	21.7821	22.8794	20.6644	20.862	21.2761	22.2768	16.6665	18.9596	19.1949	20.6931	21.5393	20.3341	20.2101	21.4128	21.2098	20.5847	21.3722	20.9944	21.5048	20.2621	20.1681	19.6502	19.7479	22.6625	10.6082	-1.22561	0.200599	10.3298	-1.09121	0.787395	10.1858	1.05981	0.999987	14.2254	1.6255	1.01289e-14
AAEL009302	AAEL009302	9.67567	8.6134	11.3855	12.4448	13.9063	11.4342	12.8055	13.7909	12.386	11.7194	10.2967	11.999	10.3099	9.9996	12.625	13.5103	12.257	12.5799	11.4389	10.2179	9.85241	13.5184	11.8184	13.8952	12.4923	12.9884	12.5873	11.8504	13.1586	12.9221	11.0086	13.0175	13.8255	12.1914	12.6316	12.3028	6.18252	-1.18778	0.302213	6.68897	1.02549	0.999793	6.68897	-1.0811	0.999987	7.17273	1.39805	0.00522534
AAEL003385	AAEL003385	51.3344	50.7411	54.152	47.7133	49.9001	48.952	39.6885	40.8602	39.606	35.8529	35.1597	35.7482	47.6305	49.4735	51.1862	47.9152	52.0091	55.7	46.9337	47.4824	45.5653	48.7321	45.4675	46.6451	46.4086	46.5779	48.3518	36.2249	45.0304	43.1757	45.3762	44.7756	49.7046	47.797	46.7939	53.2642	32.4899	-1.61023	2.05387e-09	24.0364	-1.22995	0.0019579	20.6113	-1.06228	0.999987	32.2935	2.00802	0
AAEL007469	AAEL007469	19.3802	18.6111	19.1264	15.606	17.3344	16.3308	14.3393	15.5893	13.6795	14.2552	12.5738	15.017	19.3484	19.1831	18.3728	21.5768	18.1667	20.951	15.5469	17.6791	18.0246	16.5114	15.8828	14.3798	18.3694	19.1143	15.6502	13.4396	14.7069	14.1447	16.7518	14.2205	15.7689	15.7868	16.734	21.1065	11.8783	-1.7513	2.69921e-06	8.08041	-1.13968	0.421907	7.48311	1.01762	0.999987	12.3917	1.96331	3.6028e-08
AAEL001206	AAEL001206	61.8478	60.1334	61.0732	84.1557	82.1154	78.0189	59.3164	65.4028	56.7718	59.6954	54.5463	52.2727	64.3836	64.2409	64.5702	64.6555	66.0082	64.0152	68.3118	64.8114	67.865	77.7559	87.7681	85.0976	72.8728	71.5698	74.1894	71.1981	82.9081	83.0885	75.7347	78.152	74.5541	74.0251	73.3541	76.2339	40.0057	-1.13326	0.171938	40.0057	-1.35731	0.000255179	31.1471	-1.0296	0.999987	42.0716	1.68091	0
AAEL002184	AAEL002184	56.1632	54.7793	52.8105	64.8221	70.5704	68.8376	67.3917	66.2112	61.7804	68.3435	60.1017	61.8011	54.9987	52.8178	53.463	59.7072	61.0083	58.5878	61.0099	65.0696	64.2429	69.4365	65.8792	71.0308	64.4272	68.6783	68.1527	61.4953	66.7143	67.8922	64.8952	65.7545	69.267	58.2447	58.3634	57.029	34.0548	-1.21191	0.0258416	33.5062	-1.05517	0.93661	33.5001	1.03053	0.999987	35.1214	1.2276	0.000253268
AAEL021307	AAEL021307	24.6486	26.6833	25.1095	54.1821	52.0321	50.9235	57.9006	56.7397	56.3634	57.0085	53.5281	47.3981	27.9285	25.7833	26.6848	29.9417	30.3305	32.4264	27.5178	28.4582	29.5597	49.9331	50.8003	46.9394	44.4744	44.2427	45.0013	40.9745	48.7572	51.1282	44.316	50.6311	46.2491	37.3376	36.1051	40.6795	25.7417	1.35933	0.000112762	29.3222	1.07983	0.69622	29.3222	-1.02524	0.999987	27.6377	-1.35432	9.34162e-09
AAEL014958	AAEL014958	13.0411	13.7659	14.6942	13.6657	14.6418	12.5343	17.155	15.4696	15.8042	17.257	14.6299	15.1466	14.1604	13.6133	12.8706	13.3579	13.692	14.2308	11.917	14.9175	12.7026	13.0538	15.3467	16.3424	12.8661	12.6791	15.0923	13.1869	15.271	14.938	11.9713	12.1312	13.9427	16.4058	13.7447	15.1499	8.63121	-1.53795	0.000210524	8.29836	1.1759	0.199752	8.29836	1.02748	0.999987	8.85075	1.25131	0.0147581
AAEL004434	AAEL004434	103.061	104.987	100.82	102.344	108.904	105.414	87.325	90.1382	82.4961	87.1845	74.1082	77.5006	95.2536	89.808	95.6538	86.0257	90.5225	87.6136	94.9037	96.5535	95.9734	107.008	115.147	108.548	112.204	113.336	111.78	90.6627	129.141	127.387	113.192	124.14	105.999	92.1142	95.3996	95.6728	64.2357	-1.47457	2.05508e-07	51.9304	-1.22871	0.0251661	44.5907	-1.02957	0.999987	61.1316	1.70343	0
AAEL013061	AAEL013061	22.4042	21.3093	20.5059	16.7832	19.9474	17.0898	20.0288	23.2064	20.0931	20.6822	18.3367	22.1088	23.3189	25.3575	27.5457	26.5254	26.0835	29.6748	26.0065	22.6083	23.0026	19.4916	19.4454	20.2785	24.2585	22.9484	26.9561	17.7819	17.8189	20.8063	20.1081	18.5516	21.3983	19.2522	24.6943	24.482	13.3551	-1.80466	8.79825e-08	10.873	1.1684	0.626509	10.873	1.0231	0.999987	16.5995	1.79924	3.91293e-06
AAEL008257	AAEL008257	30.018	30.061	30.0566	145.446	134.101	127.595	154.195	134.547	154.639	152.646	149.41	138.182	33.3393	33.568	32.5868	39.307	40.0971	41.3808	38.9157	39.0287	39.182	130.177	145.271	144.506	125.504	122.277	119.977	128.707	150.978	149.765	124.668	139.717	122.073	73.5579	70.4942	61.2477	66.629	2.98363	0	75.9683	1.07967	0.675562	77.0948	1.05264	0.999987	77.0948	-3.05565	0
AAEL009389	AAEL009389	95.2183	99.8313	92.7308	72.2843	77.664	70.1514	62.3145	67.3451	64.7906	63.7392	61.1923	64.2026	94.5456	97.2233	97.5189	94.0105	91.1644	94.888	92.9492	86.9787	87.695	79.7886	78.1812	77.5911	91.275	89.3464	92.1466	73.2304	92.4594	91.6533	84.8047	87.3958	80.5834	79.7925	83.6951	89.5258	59.8514	-1.97773	0	36.0549	-1.13988	0.277299	33.3696	1.03026	0.999987	62.9978	2.21166	0
AAEL009944	AAEL009944	10.309	11.0463	8.01651	9.57589	12.3593	9.59021	13.9686	14.1457	15.5205	13.6905	13.1694	12.9599	10.632	10.7198	9.77467	12.0824	14.6241	11.8607	10.353	12.9566	11.2644	13.1294	10.4327	10.3101	8.64565	10.0544	9.23453	9.57692	9.78796	11.1327	10.6407	9.09208	11.1424	9.75422	9.73041	10.3874	6.10881	-1.41172	0.0573563	7.48541	1.37469	0.178122	7.48541	-1.03611	0.999987	6.97744	1.13072	0.674685
AAEL007282	AAEL007282	205.724	200.728	200.987	259.434	269.347	215.989	256.65	246.291	231.276	231.544	244.554	226.76	190.024	183.969	183.714	170.335	176.386	177.311	187.938	192.613	197.915	196.557	245.361	246.139	167.998	169.748	171.754	167.151	215.787	214.762	201.464	213.328	204.99	203.695	202.26	187.758	126.326	-1.23827	0.00632909	125.862	-1.01911	0.999793	125.862	1.01438	0.999987	123.142	1.14846	0.00783867
AAEL009579	AAEL009579	8.56298	10.1465	9.43252	9.17827	11.9734	9.08788	17.0848	14.286	16.6888	16.2102	15.7166	19.2523	12.8408	11.3801	11.4467	12.7363	10.8655	11.9438	11.037	9.78486	9.23835	10.6848	10.8169	10.6995	10.4697	10.8213	10.5734	9.92074	10.114	11.5577	9.16928	9.85253	10.2738	12.0633	10.4366	13.9389	5.85335	-1.41067	0.0478734	8.23164	1.57344	0.0663682	8.9914	1.13267	0.999987	8.9914	1.00591	0.999263
AAEL012545	AAEL012545	10.201	9.38654	9.13236	4.5206	5.39604	6.94136	7.35841	9.55233	8.65241	9.25413	6.8541	9.07022	9.59072	9.90389	8.44482	10.801	9.88879	10.1423	7.13663	8.35481	7.74564	4.97064	6.61365	6.77474	12.6235	9.82398	9.2612	6.65537	5.96678	5.68344	5.66623	5.82323	6.5927	9.14242	8.80035	8.81462	5.97246	-2.56286	6.53031e-08	4.39338	1.49769	0.248454	4.41966	1.03978	0.999987	6.08394	1.60171	0.0180948
AAEL013236	AAEL013236	98.6946	100.348	98.2946	118.396	121.601	134.308	148.703	153.585	140.372	149.323	142.966	141.98	128.456	130.903	119.246	143.854	142.948	149.827	114.971	108.955	109.677	133.646	114.258	112.438	134.832	139.198	140.162	132.62	133.091	124.683	143.348	139.723	144.927	122.316	123.774	133.271	61.8374	-1.2014	0.0310836	75.9295	1.173	0.125214	76.1005	1.03935	0.999987	82.4451	1.26079	9.73933e-06
AAEL001709	AAEL001709	14.0896	14.038	15.174	44.6834	43.2966	38.7835	40.2921	37.0465	35.6595	35.367	35.9116	32.7559	14.5009	14.7501	14.887	17.1469	17.6408	16.8595	15.837	16.6753	17.521	39.6636	43.2339	41.8045	34.6506	33.4309	33.8081	32.4949	44.9313	42.3792	34.0791	39.7852	34.9558	24.0451	25.0573	24.1678	20.7361	1.93358	0	20.7361	-1.13041	0.304383	19.3638	-1.0249	0.999987	18.2196	-1.62779	0
AAEL011233	AAEL011233	45.1571	42.0336	41.7976	31.16	35.3184	31.9036	51.9679	53.7128	50.3193	48.6929	56.6609	65.9761	53.6041	54.4874	57.5442	59.4148	56.1618	58.7501	41.4974	36.2066	42.7444	41.128	33.5468	30.9859	36.8263	38.3907	38.7421	33.0719	33.5465	35.7337	35.4091	37.2875	35.1244	39.7689	39.9628	43.7099	26.824	-1.98136	1.52328e-09	26.7598	1.57224	0.00152792	30.1148	1.1612	0.999987	36.071	1.39938	1.49944e-07
AAEL017543	AAEL017543	17.3329	18.6112	18.3572	32.9398	29.3236	29.1849	31.5685	30.1855	27.449	27.5755	26.9117	26.1452	22.1886	22.9034	23.3084	24.9881	26.7107	25.6132	23.602	23.6014	22.2664	33.8784	28.8491	30.3106	29.2418	29.3699	26.4065	26.0839	33.6543	33.4273	28.2996	31.2877	28.2181	22.0073	23.34	26.8071	14.9707	1.11281	0.359232	15.2902	-1.03335	0.999793	15.2902	-1.04304	0.999987	14.8956	1.22733	0.00111482
AAEL004607	AAEL004607	29.1744	29.9283	27.8665	27.4235	32.9814	29.458	29.7663	31.2527	28.6387	31.972	23.605	25.5359	32.5276	32.9557	34.6935	36.4396	38.1776	39.1743	29.9769	31.3517	31.0632	32.3808	28.4902	25.7874	29.7496	30.3558	30.5013	23.8296	28.9476	26.8789	27.7959	32.2638	26.6663	29.6138	30.889	32.907	18.0872	-1.46419	0.000304379	15.3813	-1.01065	0.999793	15.3813	-1.05044	0.999987	21.8158	1.79491	1.4239e-13
Sar1	AAEL010012	140.189	135.932	141.487	223.36	218.709	218.285	325.229	288.896	324.315	323.594	353.687	336.758	163.567	161.545	161.413	182.036	176.197	178.214	166.542	168.934	165.992	231.45	204.929	198.221	202.339	212.502	213.108	221.544	221.081	224.535	224.011	227.212	220.072	183.269	176.322	177.962	108.241	1.04622	0.847008	160.809	1.40763	2.17292e-05	177.75	1.14545	0.333859	177.75	-1.43986	6.4016e-14
GatA	AAEL002766	10.5315	10.9014	10.8336	12.4494	11.9592	12.3613	12.1147	12.0856	11.9574	11.7169	12.1022	12.0534	10.0208	11.0309	10.8114	12.0129	11.0248	11.8785	11.7253	9.55882	10.7106	11.9344	12.9151	12.6658	12.0839	11.9901	11.1827	10.9409	13.0161	11.8757	11.123	11.2466	11.7818	11.3938	11.2221	12.2488	6.71057	-1.32571	0.032724	6.20096	-1.02535	0.999793	6.28925	1.05197	0.999987	6.93881	1.28346	0.03217
AAEL019937	AAEL019937	416.415	421.738	422.933	347.534	392.84	351.268	270.903	293.862	268.771	280.32	264.585	269.461	464.191	467.835	471.319	475.063	462.343	468.531	424.421	432.666	429.489	388.973	390.21	381.292	433.049	443.852	442.848	348.376	394.591	390.75	421.738	426.799	408.904	391.924	381.179	422.281	262.268	-1.7485	0	178.9	-1.31944	0.00104123	143.038	1.03502	0.999987	305.604	2.49337	0
AAEL001830	AAEL001830	23.8363	22.9264	25.2782	22.9639	23.0726	23.2476	26.3275	24.2466	24.0066	26.5116	22.0641	23.2069	23.433	24.5147	25.1829	27.6576	28.7738	28.3108	26.1635	25.9387	28.2103	23.3883	27.3692	24.8525	22.1307	26.0618	22.8703	22.1474	25.2353	25.5945	23.7125	24.2561	24.6017	28.1981	28.4777	28.7374	14.9817	-1.57005	4.39654e-13	12.7813	1.06568	0.88615	12.7813	1.01794	0.999987	15.9258	1.47549	3.94312e-11
AAEL004866	AAEL004866	12.7055	12.661	12.7677	20.4283	21.6828	18.8632	20.5806	21.718	19.5399	19.8184	19.2352	16.4159	16.757	13.4076	14.5369	16.4288	14.9429	14.7277	13.4203	14.5063	15.4849	17.6542	21.5635	20.3396	19.5048	18.022	19.2322	18.5368	17.9913	19.9594	18.301	17.2018	18.5923	16.0719	18.2967	17.8962	9.98033	1.05616	0.841714	10.6089	1.00728	0.999793	10.6089	-1.05542	0.999987	9.73447	1.16877	0.0285851
AAEL022725	AAEL022725	34.5555	32.902	32.3533	48.4671	48.5123	46.2104	49.1689	46.4706	45.809	50.1835	47.5805	44.3592	34.8401	35.1279	37.3057	43.5132	40.2825	43.3228	36.2619	32.6371	40.084	48.396	46.7276	46.5546	44.1657	45.3385	44.3143	43.5415	45.008	44.9842	43.5063	44.2743	43.0227	35.8829	39.0781	34.9303	23.4578	-1.0539	0.624993	24.2462	-1.02102	0.999793	24.8863	1.06326	0.999987	24.8863	1.09328	0.213808
AAEL006474	AAEL006474	9.74102	10.1725	10.9134	15.0031	16.0978	16.6337	15.0002	15.0295	13.7293	12.9479	11.8071	12.1759	8.55645	8.04008	8.292	10.8853	8.90068	10.6629	14.8909	16.4954	15.4762	15.6822	17.2306	17.3071	14.4474	16.1038	14.9146	13.3848	17.5764	16.1121	14.4712	15.8194	15.3601	12.8167	12.5444	12.7312	7.83817	1.02572	0.999851	7.83817	-1.10205	0.565944	7.50394	-1.11836	0.999987	6.4726	-1.02541	0.999263
AAEL001424	AAEL001424	27.1739	28.7591	26.3126	21.0082	21.5781	20.3963	24.677	22.3669	23.6253	20.9779	25.3206	21.4191	30.6491	28.6466	29.7557	27.7951	27.6346	28.2991	27.6093	24.7723	26.5722	20.5055	19.8099	21.4619	20.8419	21.7063	20.3871	19.7916	17.2587	20.6543	16.7205	22.6986	19.1528	25.508	26.4063	25.2621	17.1052	-1.97431	1.66315e-09	12.1106	1.11172	0.891552	12.1106	1.01596	0.999987	19.3926	1.90529	1.26165e-14
AAEL007356	AAEL007356	13.0772	10.5581	10.75	10.8823	12.0576	11.0661	11.2847	12.4004	12.1938	11.9377	12.0772	10.2687	12.1455	11.6864	13.4629	14.8655	14.4717	13.4742	11.5196	11.0279	9.69197	11.5617	12.3009	11.7823	12.3642	13.8997	12.1513	10.2906	12.6599	12.5456	12.4549	11.8034	12.3081	13.3497	12.5874	13.0211	7.14991	-1.52679	0.00577122	6.15824	1.04777	0.999793	6.15824	1.00856	0.999987	8.12202	1.57735	0.000173682
AAEL012875	AAEL012875	31.2309	29.5708	30.9238	57.1714	55.6539	58.3361	52.829	50.3509	55.4662	56.5159	56.0124	56.0325	36.7803	36.9344	36.5076	43.8148	41.1884	44.3081	38.8248	36.166	40.0627	57.0032	58.6962	56.8748	53.2815	51.5058	51.3008	57.8382	60.0913	57.5291	54.4528	52.8171	57.7404	38.4741	40.2693	34.6258	28.0785	1.23529	0.015345	28.0785	-1.08835	0.351519	29.5469	1.12582	0.840138	29.5469	-1.0573	0.524313
AAEL000091	AAEL000091	24.6822	24.2148	21.5283	29.2056	27.8308	29.7521	28.3261	34.7827	29.813	28.346	26.0371	25.8758	24.0736	26.8309	26.5429	34.2522	30.61	34.1922	29.2669	29.5488	27.6542	30.7093	27.3725	31.7518	36.4382	33.0565	35.4373	23.6087	31.5925	28.9067	31.1269	32.1209	29.3349	24.5697	23.0393	26.2587	14.6461	-1.22565	0.0356392	15.9617	1.06088	0.999793	15.9617	-1.09354	0.999987	16.8658	1.39583	9.36688e-05
AAEL012874	AAEL012874	6.78398	6.83136	9.90633	10.9468	10.1837	10.7433	11.1922	10.428	9.41127	10.0254	8.37747	9.19726	9.44138	9.28718	8.4571	11.0277	11.2707	10.9043	9.473	10.3422	8.75962	9.13821	11.1143	9.08104	9.90774	11.5371	9.10977	8.51488	10.8853	7.80981	9.11663	7.34779	9.21158	6.66441	8.40724	8.66765	5.22636	-1.11214	0.785395	5.31777	-1.03806	0.999793	5.31777	-1.06049	0.999987	5.91991	1.42423	0.0825337
AAEL006667	AAEL006667	21.0185	21.3628	18.849	48.7938	44.3214	49.5013	49.4358	46.1277	47.7895	52.2041	49.8716	48.1539	24.8528	26.9094	27.4872	36.9165	36.8313	38.0943	26.5962	29.8588	27.4983	52.9068	31.7431	31.3559	40.1088	39.5264	39.8419	47.6574	54.8887	55.4918	53.3716	48.2255	43.1755	35.0427	35.01	37.0353	23.4021	1.54028	2.12848e-08	24.5719	-1.00299	0.999793	26.3172	1.10966	0.999987	26.3172	-1.31028	2.26911e-07
AAEL000478	AAEL000478	26.6225	31.7517	26.5306	28.8715	27.3699	24.0638	23.8207	30.1425	24.3946	29.5714	27.695	27.9485	35.8322	31.4832	32.1369	37.6705	36.4304	36.2321	30.1106	31.512	29.804	27.0997	26.9922	23.8744	25.6645	28.7163	26.0361	25.6058	22.7938	29.2237	28.1256	23.6745	23.6821	32.5294	31.7072	31.9787	17.6599	-1.60216	0.000162339	13.4627	-1.02797	0.999793	14.9336	1.15076	0.999987	21.6572	1.68838	3.82882e-05
AAEL000677	AAEL000677	27.9154	26.0559	24.1177	26.0527	26.6203	25.454	34.4009	33.0268	36.6494	32.2888	34.7182	33.4005	30.6313	30.1094	31.9298	33.2006	36.8471	32.9382	28.9981	29.8401	27.8706	26.2566	26.1612	28.725	25.063	30.9114	29.7824	28.9107	24.1637	27.0573	28.3947	26.215	27.8285	26.1848	28.8366	29.0421	16.2392	-1.51048	0.00097562	17.8462	1.32145	0.059816	17.8462	1.02259	0.999987	20.1811	1.3348	3.20236e-05
AAEL011187	AAEL011187	12.5354	12.6586	12.8226	37.2905	40.1008	31.2963	25.4689	24.5049	23.9348	22.0335	21.5502	19.5707	15.9384	15.9004	15.2356	16.87	17.7091	17.6127	13.8497	13.3889	13.7729	34.2548	37.0971	35.0994	30.0807	30.2545	30.2627	27.8886	36.2594	37.5448	31.6606	36.5221	32.1252	22.5065	23.5694	24.7077	17.7602	1.88247	0	17.7602	-1.47631	1.21703e-06	12.6708	-1.10604	0.999987	11.0573	1.07967	0.251439
AAEL005201	AAEL005201	5.19304	6.0649	5.27817	12.9824	12.7308	11.8389	11.7967	11.083	11.0862	11.7731	13.4773	11.3595	5.80429	6.13091	5.73632	8.53242	8.28237	7.88782	6.75253	8.34694	7.60746	11.3301	12.3184	12.4336	12.8926	12.0213	13.153	10.472	12.8563	12.186	12.4113	13.0533	11.9488	9.30451	8.71046	9.22129	6.14773	1.50011	0.00154877	6.14773	-1.1142	0.719161	6.41011	1.14162	0.999987	6.41011	-1.43003	5.00623e-05
AAEL007056	AAEL007056	12.6013	11.1501	12.0384	17.1261	19.0412	14.5264	15.4949	15.9598	14.105	14.2936	13.3042	12.9688	13.7074	14.4921	13.7159	15.8899	16.7959	16.8147	13.7616	11.796	13.0538	18.7679	16.8935	18.3074	14.0894	16.8584	15.9363	15.304	16.8101	16.1862	13.8599	18.802	17.1163	13.1776	13.4549	14.5059	8.28377	-1.07081	0.829974	8.28377	-1.11837	0.746601	7.8143	-1.06058	0.999987	9.12769	1.4951	0.00223082
AAEL010588	AAEL010588	10.0417	10.5854	9.92686	12.4967	12.9357	14.2359	10.7347	10.8888	11.2776	10.8019	8.28618	9.87463	11.2586	11.0913	11.9441	13.3346	12.4322	12.9802	9.70935	11.1575	9.92298	13.5482	13.9549	12.9248	12.6161	12.7368	11.4923	12.9036	12.3627	11.5017	11.7518	10.7207	13.2643	11.7771	10.5992	12.9595	6.51831	-1.16252	0.368651	6.51831	-1.21733	0.120281	5.64366	-1.07545	0.999987	7.46832	1.71289	4.0544e-05
AAEL003994	AAEL003994	16.373	14.8664	15.2835	19.5815	23.1373	19.2695	23.3553	21.6706	22.7508	22.6808	22.0661	21.2844	14.6641	18.2388	15.5647	16.5606	17.8014	17.5981	15.864	17.0947	17.076	21.0314	19.2816	19.9079	18.1548	16.5411	19.2249	17.4221	20.3401	20.6314	18.3563	18.1899	19.2077	18.8664	17.4715	18.0741	10.1515	-1.13623	0.453546	11.6172	1.08451	0.744114	11.6172	1.03186	0.999987	11.5685	1.06036	0.768354
AAEL006469	AAEL006469	7.67429	6.79536	7.2302	14.2852	14.9278	14.3218	14.6958	14.626	13.6202	12.8646	12.7628	12.2691	6.92918	8.02803	7.80319	9.89793	9.46326	9.31161	7.992	9.1312	8.27423	13.6447	16.7482	15.5353	12.7405	13.3351	13.5101	11.8073	15.3792	15.7522	13.6486	13.8215	13.3104	11.4655	11.0123	10.696	7.13668	1.32764	0.00216444	7.36362	-1.02295	0.999793	7.36362	-1.06931	0.999987	6.63986	-1.15155	0.0515264
AAEL003769	AAEL003769	20.2883	20.1205	21.98	18.8352	20.4432	17.2704	16.3946	18.9219	16.3676	18.6915	16.287	17.3908	24.1953	22.619	24.5301	21.9136	21.3213	23.0067	19.8392	21.1826	21.2366	21.2878	19.4339	19.567	20.1175	21.8259	21.5208	18.5309	19.6319	19.1527	18.6903	20.2282	20.5701	21.6242	22.974	25.8392	12.9747	-1.6699	3.76496e-09	9.25375	-1.10023	0.634023	9.17941	1.07196	0.999987	15.5368	1.97119	0
AAEL002113	AAEL002113	11.5697	12.2779	11.6826	10.897	10.4758	9.7281	9.86421	9.84923	9.31284	9.25678	7.53298	8.19809	12.3029	13.8254	11.9428	14.7016	13.4257	14.268	10.5644	9.75751	10.6028	10.6777	11.8023	9.7412	10.8693	9.1213	9.41861	9.15874	10.8217	10.9674	10.0466	10.726	8.81397	14.2302	13.3132	15.3568	7.38949	-1.72878	1.92828e-07	5.0902	-1.07858	0.999793	4.97762	-1.09848	0.999987	8.29031	2.20144	3.68353e-11
AAEL007431	AAEL007431	46.4952	48.9746	46.9486	31.283	29.6358	34.4922	58.6434	52.8375	57.5946	60.1365	60.6262	61.7273	54.5852	56.321	58.3969	51.4253	55.1593	59.0789	49.9742	48.3528	47.4867	31.9986	29.5428	34.0669	36.4777	26.3029	29.0329	28.4051	25.0597	29.2934	26.4046	26.4994	28.1089	39.5471	41.3313	35.9753	29.6196	-2.25072	4.08009e-10	28.9746	1.75186	0.000477976	31.9982	1.14513	0.999987	36.8695	1.34089	3.18837e-05
AAEL011468	AAEL011468	176.631	174.561	202.74	117.893	121.889	126.569	70.6706	77.9482	62.9116	71.904	64.3101	68.3073	167.688	170.287	175.559	169.376	176.969	165.388	189.242	172.392	190.36	129.249	131.461	138.357	147.407	141.324	145.15	123.128	128.079	132.733	123.81	132.274	128.138	135.73	147.582	149.831	115.198	-2.28088	0	60.1339	-1.75001	2.59875e-11	36.2993	1.02573	0.999987	111.833	3.63129	0
AAEL003180	AAEL003180	74.7201	73.869	75.0928	71.0053	69.5709	68.2212	84.9741	87.1239	85.4475	91.6234	84.1467	85.174	89.3429	79.7138	87.7371	93.0578	86.1338	89.0125	79.2283	80.3889	89.0455	71.0957	69.7466	70.7692	72.6315	70.4217	69.0352	67.3631	68.03	73.4557	67.2323	68.1208	71.8088	76.7362	70.5646	75.3448	46.5182	-1.61932	1.15727e-09	44.1784	1.22411	0.0415209	45.7258	1.07206	0.999987	55.9224	1.42383	5.87402e-11
AAEL009067	AAEL009067	7.31936	7.02993	6.92464	16.1283	15.0867	15.2332	12.6379	13.84	12.8252	13.5096	11.0608	10.2205	8.60811	8.43472	8.35174	9.50084	10.1968	10.0931	8.3343	9.35064	8.72503	16.0177	13.8506	16.2468	13.5541	12.8843	12.95	13.5247	16.4781	16.1459	13.0539	15.6744	13.8426	9.99375	9.92719	11.1299	7.61067	1.44408	3.67578e-05	7.61067	-1.18971	0.117074	6.74526	-1.07319	0.999987	6.08606	1.06066	0.754115
AAEL004063	AAEL004063	7.09838	9.04176	7.49638	9.90971	8.21672	10.5925	8.02367	10.0981	8.78705	11.1987	9.47163	8.18082	10.0101	9.465	9.69818	11.1634	9.80729	9.18294	8.39671	9.51288	8.53321	8.07355	11.6857	10.3518	9.55416	9.63212	10.2011	10.1791	10.976	10.2334	9.83521	10.1483	9.45419	9.46906	8.86191	10.2157	4.91655	-1.24424	0.259829	4.71943	-1.07474	0.999793	5.04436	1.12743	0.999987	6.35299	1.4697	0.00150602
AAEL010465	AAEL010465	25.4993	26.2644	29.6327	21.3068	23.0292	22.2862	27.9673	24.0322	23.3203	23.6795	21.0539	22.4231	28.5583	31.3817	30.0447	30.4101	30.8261	29.4816	26.867	28.7378	26.5123	25.1653	24.9825	23.2047	22.1814	21.7307	22.3127	21.489	21.3506	22.8375	22.9346	21.8694	20.2953	29.5293	26.2397	29.1025	16.9281	-1.8444	1.53824e-12	12.8993	1.11636	0.619506	12.8993	-1.05656	0.999987	19.5957	1.93671	6.57494e-16
AAEL010206	AAEL010206	34.2912	31.3879	33.8497	12.7585	14.7453	14.265	14.6837	16.5147	14.0038	12.356	11.7298	11.0459	23.7363	24.431	22.9293	18.311	19.546	20.6677	21.5513	21.4981	23.7328	13.8433	16.5515	15.5097	13.0747	15.1043	13.0252	10.766	18.1929	19.5663	13.8793	13.6008	13.2712	20.3217	20.3953	23.045	20.6974	-3.59613	0	7.75866	1.07196	0.847462	7.75866	-1.21545	0.708195	15.4822	2.9291	0
AAEL011395	AAEL011395	28.5255	29.5266	27.9639	39.6456	44.9805	34.3405	31.3406	31.0254	26.9862	28.6583	25.1613	24.8188	29.1448	30.6806	31.5696	30.9704	30.1501	29.9859	28.3947	28.4883	28.7745	35.6349	39.923	39.0331	31.2857	30.2337	31.596	30.8493	36.3606	39.7243	34.5909	35.3929	33.6135	36.6611	34.3414	39.3297	19.4449	-1.09794	0.3973	19.4449	-1.33899	0.000876634	15.3196	-1.07306	0.999987	19.9033	1.68335	0
APG3	AAEL000955	36.2665	38.2832	40.0993	55.9312	56.3937	54.7456	72.3537	68.1641	69.805	64.2964	72.3983	64.8589	38.2693	37.4162	38.1135	47.1641	44.2748	46.5512	42.9503	39.9105	42.9631	53.7579	54.111	55.9436	55.1644	53.327	53.887	50.6289	51.9923	56.5675	49.6777	50.0309	50.1469	43.671	46.5865	48.141	27.3817	-1.03695	0.97749	36.0535	1.24808	0.0168907	36.0535	1.01483	0.999987	35.3115	-1.22286	0.0153203
AAEL002529	AAEL002529	12.3921	14.1377	12.513	16.6615	14.264	15.5944	22.3927	22.7901	22.691	21.9057	22.4366	22.6523	15.8294	18.9311	15.508	20.2404	18.8915	18.4483	16.2815	14.7248	13.6452	17.9043	14.6098	13.8754	17.3976	18.9309	18.7341	13.427	15.0819	16.6556	15.8972	14.8882	14.8331	17.1319	18.5815	17.7686	8.12047	-1.26893	0.0736251	11.6423	1.44887	0.00935932	11.7469	1.04628	0.999987	11.7469	1.08294	0.602804
AAEL012825	AAEL012825	22.2624	21.9796	22.0278	9.78326	9.73921	12.5731	8.69253	9.93012	7.49006	8.21149	7.46609	6.70834	19.6989	22.3304	20.0244	15.1642	16.0988	14.8857	34.1016	32.0496	33.6634	9.58747	23.9174	29.3514	10.7602	10.0965	10.6499	10.7227	14.5533	14.9151	8.15396	9.43408	8.64878	14.948	17.1775	18.571	13.7819	-3.1241	0	5.28727	-1.23943	0.242461	4.48211	-1.10268	0.999987	13.513	4.01295	0
AAEL013700	AAEL013700	51.4817	48.8507	56.6466	48.965	48.627	47.3068	77.788	74.7923	69.0087	73.8739	74.0409	73.1157	66.9202	59.7364	62.054	70.8968	69.1053	66.4798	59.9196	58.1504	58.5915	53.2751	53.4939	46.6482	52.869	55.2548	56.5159	44.3393	48.5206	45.6477	47.1935	47.7591	45.1456	55.2647	56.0461	67.8645	32.6452	-1.63602	1.307e-08	37.9852	1.51488	0.000912958	38.7411	1.05829	0.999987	41.0948	1.23486	0.000668288
AAEL006438	AAEL006438	11.359	11.8772	10.8464	17.9388	18.4342	19.1608	18.7335	19.1052	18.3661	17.3337	15.8398	15.7802	13.303	13.8706	12.8889	15.0983	14.4215	14.9294	11.7301	13.3421	13.2704	17.9854	19.6705	19.2647	15.5469	15.6666	17.3198	16.5216	17.5645	21.0955	19.6547	17.7265	19.4011	14.343	15.5461	15.0483	9.11495	1.07852	0.803174	9.64042	1.00283	0.999793	9.64042	-1.08519	0.999987	8.7241	1.18422	0.0889516
AAEL008941	AAEL008941	4.9462	4.6425	6.06466	7.21377	8.69249	7.84254	9.203	9.39806	8.25522	9.73019	9.99824	10.9299	7.60026	5.43617	6.77018	7.76619	8.3702	8.51823	5.31955	7.69603	6.4297	6.63846	8.59114	7.02002	8.24611	8.52591	8.46656	6.93657	7.14852	6.31552	7.42678	7.19642	7.2127	8.08617	5.80241	6.8598	3.8955	1.00468	0.999851	4.60594	1.11902	0.875303	5.3808	1.21353	0.999987	5.3808	-1.07129	0.999263
AAEL026327	AAEL026327	18.607	18.9128	16.8494	22.2589	27.6266	25.9637	19.4394	20.1061	21.7485	20.4608	16.6722	19.0369	20.308	16.9403	20.3024	22.5553	21.1604	21.2387	21.4007	18.9496	20.6424	23.9607	25.5965	23.2122	23.7933	23.7118	21.3644	19.4887	22.7077	24.7748	22.0552	24.3568	22.2303	19.3583	20.3003	20.9276	12.4548	-1.08444	0.575067	12.4548	-1.24801	0.157382	10.5164	-1.03294	0.999987	12.5332	1.48238	4.81956e-10
AAEL002924	AAEL002924	29.6449	29.6751	29.6535	67.2967	64.3252	56.1348	73.9487	68.4888	75.3985	71.3522	75.5408	64.9116	28.3639	29.01	28.7618	37.2679	39.7048	35.8619	36.8074	37.7489	38.945	56.8603	63.4829	66.3895	55.0398	52.7211	54.3218	48.0653	61.4318	59.7722	53.6725	58.4606	51.9408	47.3226	44.5498	40.5468	30.6945	1.39218	2.18719e-05	37.3404	1.15326	0.188827	37.3404	1.02863	0.999987	37.0776	-1.69652	0
AAEL002061	AAEL002061	9.34856	9.34422	9.71225	40.0801	36.5315	34.4539	26.2007	25.7896	24.6128	25.1188	22.1698	20.9938	9.49215	8.98832	9.47551	12.8542	13.555	13.5709	12.6965	11.9056	13.2178	33.4234	35.9436	35.9859	33.8228	33.7514	33.0241	36.6503	40.2293	39.7203	31.0278	34.219	33.9618	18.5183	19.6309	20.1322	18.1705	2.58219	0	18.1705	-1.45887	3.93763e-06	13.1349	-1.06187	0.999987	11.9535	-1.68412	0
AAEL001859	AAEL001859	18.1777	18.7226	19.1639	33.3217	35.7614	30.7704	33.7055	33.0742	34.3774	32.1239	30.2322	26.6336	20.2192	19.495	19.3016	23.0144	21.8147	23.196	20.3045	22.0304	21.3145	32.0109	33.8016	33.7674	29.8189	27.8333	29.2302	28.2163	35.6821	34.224	31.0279	33.9475	31.9707	23.847	24.3594	24.4134	16.3432	1.1763	0.271829	17.347	1.00641	0.999793	17.347	-1.07666	0.999987	15.5721	-1.03951	0.787761
AAEL010071	AAEL010071	19.0825	11.371	14.1413	28.0935	23.1469	29.5383	16.5686	24.0706	17.4655	18.0996	21.5196	19.7064	21.684	19.1303	19.6699	29.1072	22.7422	22.3192	20.4248	23.5772	17.1142	28.2391	22.1815	24.5297	17.0272	17.8514	21.5732	29.849	16.9469	22.6751	16.3135	21.4438	24.7927	21.8635	21.3929	21.9162	13.2708	1.21022	0.24162	13.2708	-1.41249	0.0179161	10.3993	1.08502	0.999987	13.1713	1.47561	7.0767e-06
AAEL001593	AAEL001593	51.9242	52.1642	54.5607	106.812	105.239	100.498	81.9551	79.0747	79.7574	76.8623	77.8064	70.0016	44.2909	44.8653	44.1884	51.4388	53.0635	52.4664	57.288	55.7214	55.9598	91.2543	97.5266	96.8837	96.3916	96.8261	95.0268	81.5836	88.127	92.3066	87.2113	93.8958	91.3911	67.4292	66.0161	72.2639	51.195	1.30302	0.000618153	51.195	-1.30828	4.22473e-07	41.2834	-1.0129	0.999987	39.3399	-1.1633	0.0046776
AAEL011782	AAEL011782	7.75263	9.35088	8.67452	8.01609	11.2798	10.7018	12.2705	10.4676	9.44702	8.79674	9.48741	10.5417	9.16904	10.2547	9.94233	10.3729	9.54337	10.7927	8.97577	8.05459	8.97234	9.65998	8.69685	8.50199	7.72616	10.0313	9.7159	9.74543	10.14	10.8011	9.23679	8.95028	10.9749	11.6869	10.0779	8.21721	5.36174	-1.29758	0.162582	5.51093	1.05915	0.999793	5.51093	-1.04687	0.999987	6.39502	1.46875	0.0370758
AAEL000983	AAEL000983	18.6639	15.2064	17.6719	21.1781	21.2494	17.6035	23.3711	19.713	23.7211	20.7262	23.1729	22.0331	17.447	17.1251	17.3406	21.4286	22.0205	21.12	19.6967	20.426	21.0431	19.842	18.6534	17.9805	19.2524	18.3937	19.5405	16.8899	20.2916	21.2128	18.3401	19.2128	18.2201	18.9032	18.0367	17.5653	10.7175	-1.2996	0.00182907	11.4439	1.10433	0.519441	11.5585	1.04783	0.999987	11.5585	1.13932	0.0349764
AAEL006937	AAEL006937	19.1946	18.2006	17.5931	42.2907	39.7899	37.4438	35.8223	34.4589	34.4229	36.1253	33.6483	34.8999	19.99	21.5332	20.7321	23.795	25.4069	24.8018	21.7013	22.2511	23.4767	36.158	40.4198	44.0216	33.8087	34.1568	35.9826	31.5512	41.6983	43.5794	34.4447	37.5339	35.6178	28.3052	27.2523	27.6889	19.5615	1.43656	4.26787e-06	19.5615	-1.14942	0.214461	18.3489	1.0588	0.999987	18.3489	-1.16246	0.00857359
AAEL013488	AAEL013488	5.09893	5.29304	6.59219	12.6183	12.426	11.3083	12.5762	12.769	11.5111	11.2356	11.4098	10.4835	6.41365	6.07792	6.43568	8.30968	7.00144	7.79893	6.02302	7.49025	7.14202	10.2648	12.7466	12.4389	11.4776	9.68213	9.84146	10.3553	10.7354	11.8862	11.7485	11.3464	11.8708	7.99215	8.64626	8.75789	5.94942	1.41537	0.012164	6.32088	1.00671	0.999793	6.32088	-1.05009	0.999987	5.80235	-1.20848	0.229931
AAEL003161	AAEL003161	86.8363	84.4923	85.6814	221.113	230.639	216.861	208.218	203.742	204.711	190.355	199.095	192.951	95.825	91.4719	93.6119	109.763	114.534	112.629	103.862	107.948	107.57	218.068	161.864	163.095	191.013	195.555	188.464	198.805	206.007	205.249	201.683	207.881	199.979	114.403	115.88	121.002	109.564	1.72041	9.66118e-14	109.564	-1.09283	0.559689	105.742	1.00025	0.999987	102.083	-1.43298	1.33e-13
AAEL007702	AAEL007702	65.3931	66.3062	65.3201	84.3041	85.1477	81.2003	69.0484	69.4434	66.5119	68.4307	58.6639	61.1028	76.3035	73.411	74.1108	76.9622	77.3796	74.3873	79.5497	75.401	74.7392	80.4345	85.1263	83.5609	85.7672	87.9781	86.6591	72.5324	85.6359	88.8937	80.483	82.5796	84.2239	74.8993	76.7818	81.2678	41.068	-1.18851	0.0431319	41.068	-1.23247	0.0251385	35.1584	-1.03034	0.999987	48.7417	1.72297	0
AAEL013463	AAEL013463	6.01734	5.82201	4.29767	10.8511	10.0407	10.725	8.92968	8.31594	8.62961	10.1215	8.28996	7.18515	5.64883	5.76804	6.35692	7.15718	7.83463	7.36306	6.76425	6.60298	6.49411	10.8033	11.527	10.5187	9.71043	8.98767	8.99767	8.76579	10.2047	10.2501	9.22552	9.13286	8.99878	6.92516	7.19288	7.41092	5.18506	1.29747	0.0739979	5.18506	-1.23282	0.159594	4.47465	1.0405	0.999987	4.47465	1.01018	0.999263
AAEL009959	AAEL009959	17.3186	17.0293	15.6138	54.0996	54.2817	48.4743	41.8669	44.372	38.1133	42.4481	36.5436	35.3064	19.7339	19.8642	19.8026	22.3068	22.5891	23.6927	19.0506	20.7826	20.8103	48.4162	51.9379	52.0306	44.667	45.5585	44.2549	43.8369	59.1402	57.9032	44.8069	51.8978	45.8202	32.0177	31.7417	31.6855	25.6683	2.07487	0	25.6683	-1.27181	0.00574148	21.3333	-1.02875	0.999987	20.0103	-1.3261	2.44499e-08
AAEL009507	AAEL009507	25.3896	24.959	25.9065	46.1022	49.3332	48.0415	42.9147	40.7636	44.8661	43.2794	42.3719	40.3788	26.0964	26.6417	26.1951	28.8464	28.3205	29.7582	25.9125	25.5633	26.5043	48.1657	28.3735	32.5134	45.8039	44.687	44.4595	43.3624	45.0771	45.3619	46.8987	42.7005	42.3624	31.2664	31.506	30.8071	23.5333	1.24492	0.0096525	23.5333	-1.12611	0.348558	22.0779	1.03811	0.999987	22.0779	-1.10317	0.130074
AAEL005688	AAEL005688	6.44715	6.09781	7.89641	10.5209	11.0469	10.1319	10.8055	9.37282	8.5263	9.34316	8.39565	9.10337	7.11243	7.92371	7.19044	7.41021	9.34085	6.80394	6.32975	5.86442	8.23111	11.1474	10.0111	9.08964	9.41366	8.87591	8.88579	7.96537	9.11498	10.0755	9.40548	8.97208	8.81407	8.31256	8.12342	8.76767	5.19274	1.02665	0.999851	5.19274	-1.11763	0.595069	4.91581	-1.00604	0.999987	4.84012	1.19637	0.219728
AAEL002779	AAEL002779	17.5043	17.3595	18.3327	30.5175	27.5986	28.2124	28.0498	27.0978	28.0798	25.7039	29.1005	30.3773	19.58	19.5003	18.2462	23.8221	22.8472	21.1762	20.3042	23.9248	20.9178	27.3153	32.1541	31.0601	31.3622	31.1189	33.7549	29.859	26.493	25.7904	29.3771	31.4284	27.8698	19.6048	19.7385	20.2842	14.1421	1.07344	0.677692	14.2703	-1.04465	0.999793	14.9504	1.08637	0.999987	14.9504	-1.02731	0.999263
AAEL015455	AAEL015455	5.15556	5.99255	5.54169	10.0085	8.90638	8.40708	8.39018	8.99174	8.57467	9.42122	8.36704	8.86954	7.62419	6.04285	6.92016	7.37298	6.96389	6.84497	6.30131	8.28732	7.12152	7.25924	9.15732	9.32224	9.13336	8.76041	9.02938	8.41143	8.55707	8.29645	8.23652	8.15645	8.64239	7.25027	7.54376	7.16158	4.46859	1.08047	0.907044	4.46859	-1.0567	0.999793	4.67281	1.08625	0.999987	4.67281	1.1174	0.537447
AAEL001331	AAEL001331	16.3502	16.0926	17.5065	25.6201	24.2365	24.3376	20.9755	20.7357	19.8178	21.883	17.5664	19.5504	19.2853	19.6734	18.9622	22.3384	21.4842	23.8015	17.69	19.3432	17.8601	25.242	24.9882	26.5838	27.0588	25.9843	26.1094	22.2988	26.5122	26.9831	24.1265	24.1102	25.5992	18.9868	22.9202	22.2989	12.1575	-1.01732	0.999851	12.1575	-1.21542	0.0710789	10.5506	1.01346	0.999987	12.6131	1.4215	2.99939e-05
AAEL010063	AAEL010063	48.626	48.427	47.2892	76.1644	80.2952	71.4653	60.1693	57.7448	56.1867	63.4339	51.1471	54.7604	50.7985	51.0281	51.0952	53.496	57.0642	56.2669	64.2405	64.6933	63.5856	71.8211	81.3321	76.4765	80.8009	79.8549	79.9837	63.5643	78.8358	79.5378	76.5059	77.4565	78.1481	57.6317	58.1453	61.1505	37.3186	1.04342	0.687156	37.3186	-1.31927	0.00136109	29.8467	1.02709	0.999987	33.3014	1.30993	3.12732e-07
AAEL019565	AAEL019565	7.94557	8.21162	7.48817	14.0214	14.0235	13.5164	13.3157	11.4135	12.1294	13.3338	10.4622	11.9877	6.82784	6.78087	7.02144	8.28101	7.86455	7.76063	9.38865	7.52576	9.12077	13.458	18.0471	17.4467	14.7639	12.9349	14.5136	10.4585	15.469	15.1363	12.859	12.394	12.0961	10.4882	9.20106	10.3117	6.81003	1.1623	0.0373088	6.81003	-1.13924	0.31461	6.31335	1.02701	0.999987	6.27309	-1.19709	0.00727378
CTPsyn	AAEL005455	29.7969	29.5909	29.7572	44.6274	48.9929	39.2472	38.1428	39.513	37.2068	36.5439	32.6682	34.6139	33.4277	35.3709	34.4928	37.3888	35.4314	36.3733	31.586	33.6243	34.025	43.2936	45.1718	46.3355	35.8512	39.1367	38.5431	33.7205	45.2899	47.5771	36.9377	41.5795	40.5591	41.4134	40.8845	44.7254	21.7261	-1.01765	0.999851	21.7261	-1.16234	0.168131	19.7037	-1.04517	0.999987	22.4935	1.43936	2.2824e-06
AAEL001014	AAEL001014	18.4307	20.5498	19.0945	23.722	23.2098	22.6442	18.9194	21.4965	16.6189	21.2185	18.7108	18.0107	21.2336	21.804	19.7152	21.0964	19.605	21.5998	19.5653	18.7931	19.8903	21.0498	23.6282	22.7729	21.3971	20.2773	19.9263	18.48	21.1115	22.6315	20.3947	22.0375	19.7723	21.4738	21.5378	22.5696	12.0787	-1.26204	0.00037392	11.3997	-1.23253	0.044321	10.1447	1.07624	0.999987	13.665	1.56874	2.96776e-14
AAEL004685	AAEL004685	44.1881	43.0166	44.3113	28.7321	35.8445	22.1101	29.7442	28.4056	25.7415	24.3942	23.9386	23.5219	40.9034	41.1283	39.9698	34.1511	36.8643	35.1792	38.3881	38.919	39.6271	22.0781	28.279	32.7621	22.9125	24.1186	22.76	18.6275	28.436	28.927	26.3293	28.1242	27.2739	41.0678	38.9276	40.9702	27.3505	-2.33107	0	14.3795	-1.02827	0.999793	14.3795	-1.10037	0.999987	26.5677	2.4559	0
AAEL000404	AAEL000404	0	0	0	0	0	0	0	0	0	0	0	0	0	0	0	0	0	0	0	0	0	0	0	0	0	0	0	0	0	0	0	0	0	0	0	0	0	#NUM!	#NUM!	0	#NUM!	#NUM!	0	#NUM!	#NUM!	0	#NUM!	#NUM!
AAEL009308	AAEL009308	4.22414	5.04947	4.45574	6.80918	6.69387	6.93475	5.59346	5.9217	5.1138	5.49761	5.09733	3.9836	5.4367	4.36291	5.25873	5.21122	5.40278	6.69604	5.08686	5.21937	4.94197	6.37072	5.94548	6.21609	6.33217	5.40223	5.5846	6.09649	6.41964	5.17406	6.21944	5.63868	6.00422	6.55754	5.84024	6.38042	3.35246	-1.01518	0.999851	3.35246	-1.24004	0.272949	2.85278	-1.0828	0.999987	3.27933	1.50269	0.000217566
AAEL006091	AAEL006091	16.6847	15.4934	15.3945	36.3463	30.1149	33.8661	31.3459	29.4744	31.0965	31.3905	29.4743	28.9063	16.9324	17.1739	17.5072	17.8466	18.4231	18.0725	18.8321	19.1111	18.4556	31.7758	31.2556	34.0516	32.9264	33.5244	33.2947	32.7053	34.2458	35.6633	30.4018	33.4698	31.2836	20.1107	20.7117	18.0199	16.4448	1.39409	4.59552e-05	16.4448	-1.09856	0.549154	15.7569	1.03387	0.999987	15.7273	-1.20158	0.00160139
AAEL012996	AAEL012996	39.888	37.4063	38.3389	56.2811	58.4702	51.4729	63.1485	56.1982	60.4451	59.8659	65.4074	54.8654	36.087	35.7973	34.9666	40.6945	39.8465	42.0988	46.9311	46.5134	51.8847	50.3367	57.377	56.4101	48.2831	49.0128	50.5956	43.9341	54.7613	52.3134	48.0267	51.1908	50.3854	51.5516	50.6433	42.287	27.2062	-1.05279	0.788383	30.8069	1.07291	0.762503	31.5314	1.05987	0.999987	31.5314	-1.16264	0.00729327
AAEL011117	AAEL011117	37.207	36.612	35.4744	41.9446	43.6368	30.6391	34.8673	37.9475	34.6221	29.8878	26.7508	27.8683	31.0199	30.5962	31.3888	36.513	34.2105	36.8097	39.9533	40.4822	40.2134	31.5964	44.4305	38.759	29.0391	32.0821	28.6954	25.536	33.5409	35.6295	33.3288	35.1199	32.9594	35.9383	33.967	35.0307	22.7293	-1.43325	5.64638e-06	18.9514	-1.07996	0.718623	18.4371	-1.20095	0.111595	20.2536	1.59278	0
AAEL004338	AAEL004338	95.5422	87.5555	95.465	82.094	89.8308	82.9658	83.182	81.2971	76.522	75.9051	78.2089	76.5054	67.2511	68.0795	70.9365	73.703	72.6594	73.3011	82.4281	82.9193	81.6895	75.13	73.9847	76.1498	73.3071	74.5803	74.1716	67.9971	81.8677	84.5083	71.8151	76.825	76.9004	80.2592	75.3787	75.7734	57.9283	-1.65178	1.50395e-11	41.7795	-1.06669	0.815233	41.3203	1.01447	0.999987	44.9191	1.29363	6.43496e-07
AAEL010826	AAEL010826	79.3039	73.5217	72.8203	89.7091	98.0024	91.4845	92.2058	103.03	95.6807	94.0269	83.9139	86.6889	94.7348	94.185	95.4853	98.9749	100.231	100.614	83.3325	81.7711	79.0203	102.442	95.4233	88.5022	94.5083	94.7863	94.978	90.4371	96.0825	95.8127	98.8141	100.013	94.5079	110.815	112.758	119.817	46.9246	-1.22178	0.0124403	49.9365	1.03346	0.999793	49.9365	-1.03829	0.999987	61.9344	1.55634	0
AAEL001169	AAEL001169	6.91205	7.47804	7.69325	13.4042	12.7844	13.3313	11.3801	11.0839	10.469	11.1327	9.40321	9.278	8.3474	7.5718	8.57221	8.79254	8.25131	8.80896	8.66165	7.95107	7.97133	11.5939	13.4358	13.4056	12.0781	11.4647	12.5792	10.8699	12.9107	13.355	10.3236	11.7741	11.6945	9.48716	10.1971	10.902	6.48082	1.18455	0.280673	6.48082	-1.21093	0.0879115	5.64631	-1.0455	0.999987	5.33361	1.19099	0.0167617
AAEL002118	AAEL002118	89.452	85.4671	92.0072	120.53	126.859	109.823	178.602	164.657	168.342	170.808	168.435	161.313	85.4023	86.9775	86.3915	96.3369	101.041	95.7554	97.5589	94.2387	99.3957	111.548	124.441	120.081	100.304	100.439	106.276	98	120.943	117.283	105.984	116.028	106.426	100.211	102.016	97.3155	58.4577	-1.13111	0.182845	87.6814	1.42185	1.40636e-05	87.6959	1.03658	0.999987	87.6959	-1.33664	8.57636e-09
AAEL014053	AAEL014053	32.3017	29.3878	31.7067	212.627	180.253	209.862	164.166	148.59	155.807	161.943	153.103	150.154	36.68	34.7213	39.4189	52.549	53.0348	52.5182	43.2175	42.3378	42.5644	173.589	170.504	183.43	161.434	156.917	165.519	213.364	196.007	194.567	154.172	154.928	165.383	60.4735	58.3578	59.5387	98.8901	4.26563	0	98.8901	-1.2949	0.00232336	81.5031	1.05177	0.999987	81.5031	-2.90214	0
AAEL002048	AAEL002048	12.2147	12.5722	12.9564	18.7167	18.1829	19.529	13.9788	13.1999	13.8729	13.304	12.5302	12.7153	12.2424	11.915	13.0518	14.2355	13.6438	14.1888	14.6432	13.726	14.883	17.6152	22.3584	20.8574	17.2615	17.9375	17.7172	16.0707	16.1073	17.3	17.3008	17.77	17.7671	15.237	16.9961	14.8446	9.2608	-1.01014	0.999851	9.2608	-1.38728	0.000335533	7.0375	-1.00548	0.999987	8.10322	1.39622	7.00054e-08
AAEL011778	AAEL011778	11.4395	11.7568	11.7798	18.2089	18.6732	19.9356	20.3294	19.3755	17.1712	19.832	18.0791	17.5789	12.9948	12.6262	12.3197	14.1991	12.8136	13.2127	12.9704	13.3843	13.9358	18.693	23.8697	22.0787	23.6367	21.8075	23.0086	16.8977	21.1688	22.0986	17.9994	24.0114	24.3841	14.8132	13.5526	15.7061	9.33001	1.07561	0.433118	9.74842	-1.01003	0.999793	9.74842	1.03395	0.999987	9.71878	-1.00987	0.999263
AAEL008741	AAEL008741	7.46462	8.02524	7.87092	13.8288	14.1692	12.2241	12.0075	11.4647	9.34813	10.7828	9.63041	9.49567	7.16606	8.08249	8.02918	8.05362	8.54092	8.20484	7.22856	8.06954	7.38292	12.3355	13.9862	14.6456	11.8941	11.4161	11.9179	10.8039	15.4054	14.1977	12.5651	14.0042	12.7504	9.68137	9.55755	10.1848	6.57982	1.13667	0.248998	6.57982	-1.23763	0.0409715	5.6247	-1.03398	0.999987	5.23855	1.12652	0.119877
AAEL006788	AAEL006788	6.0219	5.88914	7.09406	7.33426	9.91962	9.06933	9.85958	10.3644	9.85397	10.7307	6.54127	9.40897	9.71891	10.0473	9.09735	9.45519	9.58492	11.0604	8.65553	8.35931	7.80757	9.2024	9.95861	8.46677	10.3019	10.2871	9.58158	7.97141	7.53677	9.52684	9.55892	9.1301	9.45151	8.36483	9.02663	9.51852	4.32441	-1.08994	0.924843	5.16036	1.13057	0.911174	5.16036	-1.07645	0.999987	6.28532	1.57798	0.00693455
AAEL009772	AAEL009772	65.4761	70.2497	71.346	68.1942	74.8365	63.3112	153.129	158.68	153.395	161.588	147.078	139.68	66.4842	63.7877	68.7301	81.6444	73.3641	76.4889	87.9719	86.1502	84.0746	73.5047	76.8486	73.3127	74.2854	74.1262	80.8917	67.4276	75.0532	70.3325	70.5156	71.4374	69.9974	63.9108	65.8774	73.9778	43.0664	-1.51951	3.90719e-14	79.8052	2.24058	0	79.8052	1.01866	0.999987	78.5041	-1.55474	0
AAEL027034	AAEL027034	25.0351	22.1758	22.4287	34.041	33.5559	35.7245	22.1478	20.918	22.1989	22.3559	22.2209	22.4251	20.4339	24.5689	23.7531	25.6339	27.6142	26.9754	25.0174	26.9707	24.9399	31.371	32.8899	31.9458	34.7363	34.756	37.3999	31.6066	31.3639	33.5387	31.4144	32.7318	31.9254	23.318	22.8327	25.7062	16.9571	-1.01754	0.999851	16.9571	-1.59787	8.87233e-08	11.7461	1.08816	0.999987	14.9731	1.48153	2.82974e-10
AAEL005080	AAEL005080	7.6065	7.91841	7.48985	14.338	13.6708	12.8449	13.9776	14.1922	14.6155	13.8052	12.803	12.5197	7.1579	7.6024	6.72545	6.87706	8.29506	8.69864	7.49434	7.74896	7.93055	12.6296	13.7071	11.4627	14.7523	13.4609	13.8073	13.1125	14.3096	13.3949	12.7663	12.7815	13.4839	8.32352	8.97865	9.9181	6.68708	1.17273	0.153914	7.33915	1.04109	0.999793	7.33915	-1.03416	0.999987	6.8542	-1.25838	0.00177554
Pont	AAEL004686	25.4324	25.6842	26.4198	44.4733	46.6491	44.3623	41.2673	43.0655	41.0163	37.432	37.0425	40.9021	32.2187	29.9177	31.8827	36.8945	36.437	34.5848	41.1138	42.0861	43.7328	45.9119	47.34	46.7322	42.0473	43.0685	41.0411	42.4886	49.6617	51.3133	43.3173	43.817	44.5373	30.1171	30.4076	32.0483	22.2076	1.1559	0.350147	22.2076	-1.08945	0.641155	21.5043	-1.02485	0.999987	20.4746	1.17798	0.00733504
AAEL006808	AAEL006808	18.2344	20.5105	19.575	35.5606	33.4204	37.2528	37.5533	37.7018	35.8476	39.8078	37.167	36.3478	18.8808	21.5275	19.7567	23.3652	22.6311	24.8217	25.5623	25.0046	23.6711	36.5116	34.1202	32.799	30.8325	32.1248	31.8988	30.9529	33.1911	31.8374	31.0642	32.3402	32.021	25.8784	25.2186	26.8624	17.4391	1.20552	0.175804	19.0537	1.03688	0.999793	19.852	1.07955	0.999987	19.852	-1.30201	4.27744e-06
AAEL013950	AAEL013950	36.992	35.2499	34.096	34.5189	42.5214	32.2222	34.7922	35.1038	33.3595	34.399	29.6232	29.0021	34.9517	34.1178	34.5484	36.5249	33.848	35.4912	33.7242	36.211	31.9063	31.876	39.3524	38.5479	30.313	28.7455	27.7516	26.2983	33.0071	35.4082	27.6732	32.1778	33.8251	38.1311	37.3727	38.9735	22.1141	-1.47722	0.000799004	17.8732	-1.06326	0.892064	17.7087	-1.05082	0.999987	22.5646	1.61471	0
AAEL003170	AAEL003170	4.19944	3.83714	3.1922	4.78673	4.72306	5.7839	5.41881	5.08183	5.46602	4.786	3.98165	4.54141	3.05382	3.00907	3.47897	3.93965	4.78347	3.79215	3.4822	3.66797	3.51568	4.57007	5.81605	5.60559	4.81242	5.98721	6.25128	4.46115	6.18104	5.72772	5.27718	5.30011	5.09861	4.35607	4.76033	5.26109	2.51658	-1.10831	0.85045	2.73712	1.03154	0.999793	2.73712	-1.13334	0.999987	2.33393	1.03684	0.999263
AAEL004180	AAEL004180	11.1756	11.7965	11.8991	18.8352	18.4285	16.3892	19.65	20.1729	16.678	14.9025	16.8903	16.5625	11.0675	9.76404	11.3489	11.4052	13.7779	13.3391	12.0611	12.7605	12.5561	18.0474	18.3707	17.5888	15.9296	15.5045	16.5566	13.5831	15.3257	15.9156	15.9883	15.8863	16.5656	13.5776	13.6294	14.6773	8.77657	1.01597	0.999851	9.68973	1.04498	0.999793	9.68973	-1.09931	0.999987	8.48076	-1.0391	0.989422
AAEL010563	AAEL010563	7.11269	5.8547	9.04938	6.90984	7.53841	7.09795	6.81601	5.86069	5.43061	4.39558	5.12365	5.73446	6.90506	4.69414	5.91925	7.51532	8.0467	8.36665	6.39548	7.77727	7.91892	7.05433	7.99187	5.59362	6.24986	7.80708	7.70491	5.2063	6.52811	6.91906	6.6194	6.24529	5.92563	5.74561	6.11889	7.21963	4.57812	-1.53912	0.00414013	3.53275	-1.20557	0.503885	3.10081	-1.11295	0.999987	3.81502	1.65403	0.0312887
AAEL013058	AAEL013058	17.1993	19.2361	18.8971	17.1966	17.3989	14.1696	18.6128	18.041	16.7564	16.541	16.6338	19.0835	14.4326	14.2147	15.7637	17.411	16.4755	16.0537	17.2247	16.5047	17.585	14.7357	17.2172	18.1293	15.9902	14.5686	14.1124	14.4427	17.5748	15.119	14.7211	14.8639	14.312	15.7967	16.0583	16.5466	11.5083	-1.72046	2.86425e-06	9.15646	1.08907	0.987002	9.17585	1.03948	0.999987	9.67164	1.22702	0.00497514
RpL30	AAEL005220	1167.86	1230.32	1189.03	621.555	680.767	602.147	682.951	778.583	700.502	680.828	650.407	676.951	1615.57	1588.49	1586.09	1434.23	1406.05	1411.71	1190.91	1212.06	1171.42	714.612	641.326	701.688	610.354	626.321	615.12	622.346	603.369	607.385	654.533	660.073	665.007	1294.41	1273.86	1292.28	746.053	-2.85051	0	371.168	1.1262	0.317824	371.168	-1.01526	0.999987	1043.14	3.4511	0
AAEL015411	AAEL015411	37.477	38.54	38.3574	63.6875	75.5715	46.9111	56.5811	60.4646	54.8979	47.102	49.9226	43.2777	29.367	29.8798	29.628	31.2087	32.9912	33.9118	40.4438	40.8741	39.5846	46.2774	68.2468	63.2774	33.4231	32.3697	33.3332	29.5381	51.272	52.5856	42.3922	56.1403	47.4617	32.8122	33.0707	34.048	30.3447	1.05755	0.864823	30.3447	-1.073	0.750188	29.5021	-1.15819	0.999987	24.5633	-1.0894	0.168927
AAEL013205	AAEL013205	10.7312	10.8494	9.36009	22.6515	21.9868	20.2439	20.2927	20.6162	18.6062	17.8668	17.9613	17.4324	13.1129	11.6421	12.3146	14.1305	13.3434	14.0029	10.7676	10.6652	12.1228	20.8682	18.8017	19.9122	18.3778	18.9178	19.3619	17.5105	20.6948	20.7607	19.1571	19.3226	22.2497	12.4961	13.9113	14.2883	10.6188	1.38548	9.42364e-07	10.6188	-1.09802	0.590081	10.2069	-1.05393	0.999987	9.33353	1.00699	0.999263
AAEL013783	AAEL013783	46.0592	41.4012	42.7633	42.1191	40.992	43.0372	40.9997	37.1022	39.1725	41.5421	36.6288	36.6567	43.2632	38.4399	43.887	45.2492	46.5087	47.6419	44.9238	39.9354	39.4462	42.7728	40.2124	39.0395	40.8725	44.2483	43.0204	39.5252	40.7336	44.8211	38.3049	39.9824	46.1742	41.7387	43.4417	48.8157	27.0802	-1.55848	0.000169113	20.6948	-1.08627	0.690035	20.1139	1.03589	0.999987	27.3503	1.58368	6.57494e-16
AAEL004571	AAEL004571	1.98709	1.97065	2.76754	2.70977	2.88181	2.63822	3.43945	2.80073	2.6609	3.54409	2.53846	2.82639	1.86458	1.9816	2.85117	2.48081	3.12086	3.10387	1.91808	2.1072	2.75808	2.70771	3.73459	2.98095	2.63411	2.34697	3.89818	2.56	2.34404	2.79154	2.5731	2.92691	2.43034	3.16289	2.57221	3.26677	1.39861	-1.2339	0.595298	1.52357	1.06722	0.999793	1.56033	1.05909	0.999987	1.56033	1.08956	0.999263
AAEL000733	AAEL000733	0.313938	0.498146	0.697399	0.755714	0.739396	0.542702	0.66854	0.773996	0.661228	0.463939	0.473831	0.784825	0.461778	0.744948	1.05422	0.881465	0.553501	0.642235	0.372825	0.858178	0.699046	0.827056	0.526482	1.36577	0.738897	0.782041	0.538252	0.718107	0.576272	0.939667	0.820113	0.645674	0.362536	1.20761	1.71865	1.11047	0.332287	-1.12536	0.999851	0.361191	1.03173	0.999793	0.361191	-1.13856	0.999987	0.492475	1.86965	0.155391
AAEL006063	AAEL006063	1.21786	1.40908	0	1.22152	0	0	0	0.658457	0.734795	0	0	0.761143	0	0	0	0	0.596443	0	0	0	0	0	2.97847	0	1.51282	1.02706	0.870017	0	3.21781	0	0.745656	0.722528	1.75798	0.702702	0	0	0.546451	-5.26939	0.0384882	0.241984	7.64655	0.120169	0.241984	-2.19605	0.999987	0.138028	-24.0208	0.181014
AAEL009510	AAEL009510	17.0263	16.2974	16.8217	29.7368	31.4935	28.3327	25.5549	25.7206	23.2311	24.4863	21.8121	20.8941	13.1659	13.484	13.7279	14.8546	15.557	15.6786	14.7542	14.9306	16.3953	27.9386	30.4239	32.5052	24.7442	24.7501	25.2397	24.9953	35.6688	34.651	29.7353	31.7166	27.9488	19.1812	19.0793	19.3458	14.6679	1.18059	0.0634959	14.6679	-1.21203	0.0495417	12.7769	-1.04844	0.999987	11.7648	-1.14806	0.0248819
AAEL010691	AAEL010691	19.0402	20.7502	19.9125	33.9975	31.4154	32.9228	33.8551	34.8538	31.2961	33.6611	33.374	33.2802	20.851	19.239	20.3146	22.3396	22.2874	23.6566	23.7386	22.6101	24.2357	32.9512	32.2817	32.1216	41.0792	38.8873	40.9281	33.2628	34.0864	34.1837	35.9124	37.5294	36.157	25.755	25.2406	24.0132	16.1208	1.08956	0.498164	17.153	1.00843	0.999793	17.5836	1.06358	0.999987	17.5836	-1.14809	0.0308359
AAEL007880	AAEL007880	44.4688	42.9201	45.1115	50.3362	52.6458	47.4303	56.6957	60.0874	54.9609	54.039	54.3033	49.8579	47.1349	52.745	52.7564	57.3761	53.8123	53.1789	82.513	82.6965	80.1584	52.8275	67.8036	69.7733	53.8142	57.0236	57.4098	48.7871	45.1377	44.5482	58.405	51.3518	59.7819	66.3912	67.4097	71.495	27.5551	-1.33254	0.000340384	29.466	1.13339	0.304383	29.466	-1.02543	0.999987	33.2399	1.39564	1.89153e-10
AAEL005308	AAEL005308	55.3697	55.2251	54.4201	48.4628	50.3411	48.3512	38.2246	36.2315	37.0684	36.2025	34.9142	33.9795	39.1724	39.8475	39.1896	41.379	43.1139	44.6498	51.4372	49.4146	51.1196	40.5758	45.8097	47.1171	47.0773	47.1221	44.8754	40.2897	42.0231	43.1452	40.9436	44.2994	41.1962	42.9218	39.842	45.008	34.3178	-1.69509	0	24.1219	-1.33101	1.08109e-06	19.1185	-1.00204	0.999987	25.7421	1.62757	0
AAEL005802	AAEL005802	19.5619	19.4568	18.0225	41.7865	43.5266	40.1894	28.9519	28.9039	27.255	28.9279	25.3912	25.5405	20.1838	20.7953	21.014	26.2283	23.5594	25.5384	23.4735	23.8829	25.1666	39.8296	42.456	43.4834	36.2508	35.9696	35.431	35.318	42.4609	42.1451	36.3452	36.5507	36.8651	28.034	28.4535	30.4143	20.559	1.45473	1.67509e-06	20.559	-1.48646	1.0997e-06	14.5953	-1.00772	0.999987	13.9891	1.12447	0.222297
AAEL027722	AAEL027722	4.5047	4.15503	4.51681	11.51	10.652	9.62885	10.3021	10.403	9.78653	8.90853	7.71533	7.85545	5.18964	5.20915	5.38113	5.81899	5.46141	6.76658	4.59612	4.54778	5.26081	10.0807	10.9355	11.2272	9.169	9.93163	8.96069	8.09438	10.7501	10.5289	9.56648	9.34451	9.0425	6.81002	6.57789	6.92791	5.1982	1.593	0.000102946	5.22939	-1.04806	0.999793	5.22939	-1.17778	0.999987	4.2883	-1.07108	0.538105
AAEL013828	AAEL013828	12.9786	11.6137	13.0298	15.3261	14.7442	15.1214	17.983	17.3249	16.9377	17.6366	16.938	16.1296	17.1156	15.5976	15.0829	19.7305	20.1097	20.2727	15.0587	14.7825	17.3115	17.9164	17.9502	16.4745	17.9068	16.4324	18.1945	15.2418	16.5547	15.38	14.0051	14.9277	14.1509	16.9283	17.7919	15.5437	7.82353	-1.25683	0.106075	8.95704	1.14571	0.719369	8.95704	1.0275	0.999987	10.4081	1.36449	5.89075e-06
AAEL003926	AAEL003926	6.69947	6.54562	6.36391	10.8793	10.9784	10.6454	7.13335	8.30686	7.47995	6.90035	7.18365	6.32711	6.78858	6.07187	6.44843	7.29688	6.56208	7.86789	6.94582	6.99477	6.41759	9.9206	9.15458	10.8362	10.4731	9.11704	9.70731	8.55143	9.48206	9.20107	9.47986	10.5598	9.49672	8.74288	7.87858	8.01369	5.32697	1.09636	0.679056	5.32697	-1.42661	0.000559849	3.93555	-1.06202	0.999987	4.20486	1.37079	0.00315334
AAEL011382	AAEL011382	6.30105	7.09957	5.56302	12.5359	13.403	12.365	9.83538	11.13	10.4878	10.4596	9.89048	8.84515	7.06044	7.60802	7.22484	8.31212	8.62765	8.94222	7.10798	7.74989	6.27222	11.9118	12.1991	13.5517	11.181	12.0958	10.8752	11.118	12.0563	13.111	11.7152	11.2213	11.9732	8.78149	9.62352	8.70123	6.27658	1.33527	0.00205673	6.27658	-1.22594	0.207686	5.39967	-1.02051	0.999987	5.10977	1.08683	0.546647
AAEL012525	AAEL012525	16.2268	17.8939	17.2409	15.6162	16.8069	17.2227	17.2224	17.049	16.3395	13.4216	16.034	18.2395	20.1278	19.4858	20.3321	23.1742	21.8839	21.3224	16.7436	20.896	17.3194	18.3906	14.9264	15.3994	17.3859	15.6484	15.7602	16.8044	15.56	17.3174	16.1137	16.476	16.0817	17.9803	17.2363	16.6681	10.6823	-1.56183	0.000867926	8.67861	1.00876	0.999793	8.67861	1.0023	0.999987	13.0544	1.81494	1.53683e-06
AAEL014262	AAEL014262	38.1565	33.7235	36.4325	29.9144	34.8394	31.3804	27.0651	29.4378	30.5149	31.3414	31.6027	29.9017	38.3862	35.8445	37.38	41.9248	38.4876	39.2169	36.308	36.9017	35.8105	32.0928	34.2327	30.186	29.3151	27.3947	28.5038	26.0784	29.6924	32.4643	31.23	32.3726	30.0876	31.3322	33.9384	38.0065	22.5235	-1.70253	2.57577e-10	15.7621	-1.11262	0.520061	16.2662	1.1286	0.999987	24.3053	1.73976	0
AAEL011536	AAEL011536	5.61544	4.96146	6.49495	5.66156	6.78458	5.65594	5.78499	5.96176	5.27531	5.79525	4.83311	4.75385	5.06856	4.05048	4.69558	5.20532	5.10027	4.21465	5.41295	6.36689	5.50871	6.56615	9.2032	7.98664	6.84866	7.39162	8.43423	5.4104	7.02806	6.9184	5.41769	5.85537	5.97942	5.85181	6.38788	5.57425	3.55006	-1.42512	0.0113284	2.965	-1.07246	0.999793	2.91961	-1.04767	0.999987	3.00843	1.30241	0.153834
AAEL007904	AAEL007904	9.77734	10.9771	10.7575	16.7322	17.6123	17.5036	14.9424	17.5046	15.1779	14.3127	14.3014	13.6337	12.584	13.6455	13.1304	14.6191	14.6363	14.2197	11.7365	12.6466	11.8888	17.5817	20.38	18.1348	17.1145	16.9458	17.1444	14.2066	18.0091	18.214	17.6578	17.8762	17.8798	14.8311	14.8964	14.8595	8.50561	1.08902	0.553419	8.50561	-1.09766	0.833491	8.17759	-1.06433	0.999987	8.57128	1.34755	0.000566391
AAEL010387	AAEL010387	8.36568	6.9979	7.27198	17.3862	16.1847	14.8904	12.7803	12.696	12.3532	11.6299	11.4037	11.7526	10.0582	9.38609	10.2757	9.86318	10.501	9.4871	7.55914	7.9542	7.97447	15.6979	15.7069	16.0367	13.7543	12.6283	12.1321	13.4783	14.7493	15.9674	13.6587	15.9684	14.9411	12.5641	10.8663	11.2157	7.92702	1.4151	0.000118887	7.92702	-1.28821	0.00970917	6.48725	-1.02586	0.999987	6.47221	1.23535	0.00143526
AAEL003449	AAEL003449	3.25714	2.83695	4.17547	9.03374	9.4581	9.23595	8.68098	8.10378	7.99747	8.00967	7.50036	6.92124	4.06193	4.05348	4.27993	5.21093	5.09762	5.40096	4.13238	4.13731	3.54144	9.48056	9.68965	9.66785	8.46607	8.26809	8.4318	8.50861	10.7525	9.58429	8.6706	9.32024	8.52728	5.77427	6.13569	6.44669	4.54698	1.79086	5.39914e-08	4.54698	-1.13005	0.404059	4.24755	-1.04432	0.999987	3.92706	-1.2485	0.115938
AAEL002369	AAEL002369	5.29123	5.40016	5.55484	23.7316	22.4656	19.1935	23.9963	22.1961	24.0194	22.1061	21.7515	18.6168	5.40484	5.21075	5.38521	7.43654	8.5556	7.98744	7.04129	6.83981	7.44465	19.4363	22.4772	21.9348	17.9007	17.958	17.1598	17.1836	22.5532	21.112	17.6781	20.0751	17.0424	12.3306	12.272	11.3237	10.6849	2.65314	0	12.0349	1.06842	0.796883	12.0349	-1.06359	0.999987	10.9315	-2.69066	0
Aats-ala	AAEL001218	27.0672	28.056	28.2322	52.5922	53.3747	51.9639	45.5453	49.1885	41.2869	43.4011	41.3789	39.0382	35.1226	35.3882	36.4545	37.2153	38.8214	38.5134	28.9877	29.4178	27.8794	56.4651	57.7797	53.7511	47.6048	47.1325	48.9364	47.5505	60.7484	58.7757	50.3174	51.3187	52.777	41.9269	43.5258	45.1092	25.8871	1.25344	4.21059e-05	25.8871	-1.17273	0.123194	23.3383	-1.03638	0.999987	23.2939	1.25094	2.44784e-05
IPPI	AAEL006144	25.7533	29.1624	30.4488	25.683	25.286	27.0061	38.0336	31.1694	34.1482	31.7048	34.244	34.3564	31.6135	32.9857	28.5762	35.6357	31.715	32.8423	30.9812	32.9595	28.7126	27.5738	28.7403	26.0901	26.4497	26.7548	27.0765	23.2778	27.5045	25.2274	26.987	25.7796	25.3369	30.5477	28.4902	33.3417	17.7546	-1.65217	6.87312e-09	17.6964	1.309	0.0705739	17.6964	1.03168	0.999987	20.2895	1.34187	0.000535793
AAEL010496	AAEL010496	20.7083	21.6122	21.4029	40.6866	40.3552	41.404	32.9835	35.0309	30.8285	33.465	30.7198	30.0859	24.8786	25.2047	23.5861	28.0787	26.9608	28.2399	23.5902	23.1082	22.7492	39.736	38.5467	38.5507	36.321	34.6044	35.5301	38.8124	39.3063	38.4917	38.8558	39.2372	40.1548	31.3626	30.2709	31.4728	20.0838	1.27159	0.0533637	20.0838	-1.24993	0.0195378	16.9579	1.00964	0.999987	16.5131	1.13125	0.0571745
AAEL009383	AAEL009383	5.08043	5.71019	4.15283	11.6889	13.3493	11.5199	7.691	7.28299	7.45219	6.63033	6.80489	5.86653	7.0103	5.66892	6.03997	7.15021	6.78902	7.45908	6.56695	6.73724	6.29859	11.8096	10.1429	11.9417	10.4391	10.5464	9.76629	9.55509	11.8691	11.1434	10.1513	11.5588	9.85797	6.84922	8.28706	7.5529	5.98822	1.61527	0.000132113	5.98822	-1.64384	8.40092e-05	3.84446	-1.09838	0.999987	4.07637	1.40592	0.000585558
AAEL001038	AAEL001038	10.1001	7.94419	7.64897	9.35696	11.4986	11.2888	9.66825	10.9593	9.79991	11.0541	9.97567	8.92445	10.3739	12.2675	12.2039	11.6446	11.2576	11.5144	9.23235	7.95859	7.38232	10.9969	10.2943	9.90694	10.2466	10.4382	11.3319	8.23218	10.1709	8.97673	9.02719	9.29819	8.76211	9.44498	9.53329	11.5161	5.34243	-1.20612	0.302768	5.28179	-1.06685	0.999793	5.2412	1.03808	0.999987	7.58837	1.68522	6.66747e-08
AAEL007581	AAEL007581	3.89357	4.89106	5.15468	6.09965	5.96794	5.30304	6.84376	6.1189	6.66313	6.56762	5.7579	6.81357	7.38164	6.22357	6.75845	8.05534	6.80115	8.47096	3.30279	4.0652	4.74246	6.70421	6.16686	5.71866	5.49844	6.60081	7.88933	4.74998	6.28081	5.46735	6.28645	6.57056	6.20918	5.65805	6.42843	6.05458	2.89937	-1.21506	0.589773	3.36304	1.12162	0.999793	3.36304	1.03471	0.999987	4.43455	1.53671	0.0648473
AAEL012943	AAEL012943	75.0482	72.7686	72.9896	107.096	109.004	115.141	76.9331	80.3972	75.7223	78.0116	68.7489	70.9921	83.8086	84.3391	84.886	97.0411	98.8848	95.3711	79.5762	80.5719	79.9675	108.75	101.832	103.307	114.562	109.428	113.687	114.278	112.373	111.07	112.499	107.744	112.591	93.1509	88.0393	98.0277	54.3772	-1.0074	0.999851	54.3772	-1.43335	1.23191e-05	39.9813	-1.01182	0.999987	55.1027	1.6826	0
AAEL006081	AAEL006081	13.8596	14.5209	9.81889	9.70522	10.6239	10.5391	12.751	15.2286	11.7708	12.7636	12.2689	9.50027	19.6465	16.6593	17.0531	18.2515	15.5186	20.3339	15.8335	10.2164	13.7841	8.92027	11.8089	8.41594	8.15512	8.09184	12.6304	7.58477	7.74047	11.8021	9.85444	8.57622	10.3259	13.1563	13.4615	11.9468	7.94468	-1.8625	3.5942e-05	6.82582	1.27546	0.391835	6.82582	-1.09183	0.999987	11.6196	2.24607	6.37949e-15
AAEL014314	AAEL014314	1.28982	1.3544	0.995953	1.23934	1.2764	1.13274	2.19276	2.21516	1.7978	1.42703	1.82182	1.89675	1.45082	1.29402	1.60623	1.51364	1.89506	1.82931	0.514878	0.972201	1.03966	1.41093	1.27239	1.58691	2.55958	2.48066	2.54254	1.44626	1.77256	0.946237	0.86714	1.14033	2.37818	1.05067	0.949395	1.16686	0.75708	-1.50914	0.379882	1.06408	1.68249	0.315415	1.06408	-1.12858	0.999987	0.947587	1.21987	0.755158
AAEL012113	AAEL012113	219.914	218.731	219.223	351.916	349.311	360.292	307.172	287.65	301.956	301.643	296.735	306.425	219.269	219.593	214.54	246.908	254.5	256.808	238.678	235.357	239.186	321.462	321.708	328.905	307.99	316.593	316.507	358.419	318.849	327.864	309.998	320.311	321.698	237.823	244.523	226.852	174.131	1.06745	0.608544	174.131	-1.19397	0.0642267	158.653	1.06906	0.999987	158.653	1.04467	0.619251
AAEL012656	AAEL012656	25.2903	25.5135	24.1279	22.0424	21.493	15.2811	29.7802	24.7256	29.2166	30.403	28.4786	29.1048	33.7365	32.1398	31.0036	40.5307	41.642	41.6064	32.3273	29.1283	33.5344	22.2988	23.3268	22.3259	25.999	29.6669	28.1368	18.0197	21.9019	23.9275	23.2088	24.5584	21.6522	32.7407	36.8976	35.8099	15.5835	-1.93912	5.12898e-08	14.3394	1.42135	0.00357927	15.4216	1.11471	0.999987	21.0968	1.59248	8.25164e-15
AAEL006080	AAEL006080	4.13026	4.09609	4.2378	4.98265	4.42678	5.02518	4.55988	5.05688	4.91089	5.63833	4.15895	3.99692	4.01753	5.43388	4.13363	5.95592	5.53002	5.11054	4.29469	3.58517	5.93345	5.5747	5.19491	5.62909	4.9651	4.771	4.72439	4.06349	4.0576	4.9295	4.84011	5.37503	4.94547	4.10004	3.75114	4.55913	2.59212	-1.30303	0.353219	2.49368	-1.0002	0.999793	2.49368	-1.00323	0.999987	2.95819	1.4275	0.149229
AAEL004050	AAEL004050	3.76166	3.58706	3.72529	5.47286	3.95516	4.37685	5.06162	4.92806	5.38036	4.6163	4.11918	4.56632	4.20303	4.1841	3.16851	3.6881	3.45424	3.17117	3.37498	3.15159	3.77915	3.53125	5.82313	5.20482	4.88082	4.78664	4.34096	3.14394	2.95755	4.15004	3.83857	4.06284	3.22218	5.06442	4.07337	4.06074	2.30296	-1.21393	0.600278	2.63577	1.10993	0.999793	2.63577	-1.09117	0.999987	2.51617	1.254	0.420608
AAEL008316	AAEL008316	1.9679	2.06642	2.22086	0.696637	1.75267	1.54631	2.72923	1.65229	3.42864	2.56603	1.90599	2.53215	2.1284	1.11591	2.95766	2.22384	2.04092	2.36812	1.57111	1.28552	1.18966	1.43511	1.9413	2.13062	2.17963	2.25283	2.43577	0.617838	1.44879	1.0587	1.134	1.4651	1.8142	1.33585	1.26744	1.8693	1.30091	-2.34275	0.0302447	1.336	1.90476	0.193484	1.336	-1.05296	0.999987	1.35097	1.28031	0.631019
AAEL010143	AAEL010143	87.6212	89.7016	83.2391	79.2667	79.5945	70.4906	88.102	91.3686	83.1614	76.9086	74.9906	75.3869	65.284	66.872	68.2907	70.6639	65.9515	65.9861	80.2106	80.7185	82.8852	63.8742	76.9163	72.7991	66.6293	62.6521	63.0367	55.46	67.7142	65.4597	58.4447	61.107	63.2754	79.2231	84.1694	86.9022	54.1897	-1.71974	5.52939e-13	45.0507	1.13728	0.277415	45.0507	-1.09022	0.999987	43.6513	1.27557	4.64366e-06
AAEL019408	AAEL019408	719.98	711.234	710.464	843.646	920.082	792.475	1244.54	1285.79	1095.98	1199.09	1103.55	1103.46	762.575	767.309	770.197	878.893	871.309	867.96	977.893	974.486	962.427	971.016	1014.25	995.405	1135.23	1158.88	1137.94	750.823	1009.41	1017.46	933.149	1047.02	933.668	708.339	711.347	772.206	445.396	-1.26886	1.26562e-06	621.964	1.40655	1.89947e-05	621.964	-1.00374	0.999987	596.784	-1.0228	0.999263
AAEL000178	AAEL000178	11.1073	13.4751	15.1356	14.0919	12.5177	14.8287	16.8952	16.2319	16.3251	17.0953	16.8679	15.3665	12.6896	14.7936	15.8232	15.5375	15.131	15.6001	14.5446	12.1598	11.2673	14.706	15.0102	16.6907	13.3674	14.0192	13.8667	13.3201	14.8462	15.5111	14.5256	13.4779	15.3885	16.0948	13.7469	14.5945	8.26107	-1.44477	0.0157326	8.4783	1.18174	0.63276	8.63759	1.05548	0.999987	9.43125	1.27037	0.0788839
AAEL025363	AAEL025363	115.415	113.599	114.289	711.677	570.773	744.384	587.269	568.742	612.533	578.608	577.93	557.584	126.058	125.123	121.973	202.978	208.232	210.04	188.387	189.813	183.277	646.24	362.605	380.834	426.68	437.641	418.334	793.2	607.424	615.204	516.897	492.571	584.92	228.855	235.861	244.381	332.994	3.88042	0	332.994	-1.14856	0.192355	303.262	1.02677	0.999987	300.356	-3.17477	0
AAEL014176	AAEL014176	1.88434	1.80646	2.00842	10.332	9.63341	8.50556	7.57967	7.34896	6.38051	6.86328	6.67924	5.74448	2.26357	2.60831	2.20094	3.07857	3.18384	3.36537	2.71733	2.98688	2.83311	8.6306	9.81384	9.33633	8.4759	9.55105	9.08849	9.62629	10.1323	10.5143	8.85375	8.8938	8.01337	3.73696	4.1427	3.78349	4.65392	3.29537	0	4.65392	-1.34509	0.00160797	3.65279	-1.04383	0.999987	3.37474	-1.88132	0
AAEL002331	AAEL002331	35.3741	34.2923	34.5503	31.7799	33.1017	28.1937	37.467	37.5002	33.8058	38.5339	32.4571	33.4562	35.6459	37.5497	37.1244	36.1327	33.8515	37.1555	33.0135	31.7631	31.2864	29.4271	45.7359	46.6013	35.1306	35.1396	32.2471	23.3314	31.2656	36.2076	31.24	34.7917	28.8802	32.1118	32.191	34.711	21.6732	-1.69569	1.30238e-07	18.6522	1.16054	0.212751	18.6522	1.01549	0.999987	24.0242	1.52999	5.74401e-14
AAEL012034	AAEL012034	14.9494	18.0327	15.1487	25.8412	25.2386	26.3261	20.8041	21.5995	20.6214	19.799	18.4027	18.5206	20.1569	20.7951	20.7427	20.8775	22.2368	21.6897	16.3685	18.7028	17.5701	27.4797	26.5373	27.1873	22.0845	21.7068	23.2595	25.6264	27.7776	27.1507	27.3508	25.4961	27.7231	22.5126	20.8124	20.7491	12.6976	1.06492	0.724991	12.6976	-1.23826	0.0351702	10.8119	-1.04979	0.999987	13.4352	1.57357	2.30091e-14
AAEL027479	AAEL027479	7.42019	8.2054	7.29363	6.60508	6.90433	7.2237	6.2427	6.30535	5.66193	6.96928	5.72133	5.99181	10.335	10.2256	10.4501	9.94645	9.59959	9.01958	8.91229	8.18979	8.82927	6.76706	6.3871	7.69123	6.80031	7.87214	7.93208	6.45877	6.02684	7.64349	6.64719	6.33712	6.55392	8.03242	9.75744	10.8058	4.76684	-1.6687	5.78566e-05	3.40412	-1.15083	0.754273	3.27274	1.08446	0.999987	6.75316	2.40242	0
AAEL012962	AAEL012962	4.49233	4.90632	5.45484	7.23538	8.22712	7.01518	7.52522	7.34189	7.97225	7.71595	6.74911	6.61037	6.77514	6.62027	6.64189	8.15124	7.72821	7.72768	7.91081	7.62653	7.49986	7.4904	8.29665	8.46829	8.78879	8.18939	8.4644	6.93726	7.82868	8.65212	7.98458	8.18674	7.83321	7.61212	7.0711	7.17125	3.68089	1.00002	0.999851	3.9167	1.00872	0.999793	3.9167	-1.02639	0.999987	4.36346	1.37729	0.00915269
AAEL011357	AAEL011357	13.4279	13.3966	12.9905	15.8992	18.0583	16.6798	17.979	16.2242	15.1361	17.0676	15.7766	15.5281	15.0796	15.8005	17.844	17.6452	18.4293	18.5052	14.9372	13.7374	17.1467	17.0708	14.9002	18.0957	18.7986	18.6528	20.4281	14.8978	16.0343	16.78	14.9004	15.2015	15.1882	14.7843	17.0415	16.6941	8.30374	-1.18873	0.194453	8.45308	-1.0385	0.999793	8.47404	1.03968	0.999987	10.6112	1.45725	5.50553e-08
AAEL010610	AAEL010610	14.7202	15.2205	13.048	32.9682	34.6132	32.0384	39.4701	34.1049	34.7917	37.2766	37.4976	33.0098	15.2858	14.9469	14.0429	16.4384	18.0024	18.5461	18.1979	17.826	19.3399	29.3246	30.9979	29.2488	27.0344	26.8572	27.3759	25.5085	30.4611	32.127	26.7308	29.4413	29.1134	21.1373	19.4269	17.7829	16.3213	1.53213	0.000219828	18.5616	1.07661	0.745582	18.8678	1.05385	0.999987	18.8678	-1.68018	0
AAEL013240	AAEL013240	12.271	12.4105	11.1639	13.8921	14.6141	12.0289	13.5832	12.0604	13.5946	13.2211	12.0861	13.8957	15.0117	16.8474	17.9159	16.5179	16.244	18.8186	11.4397	14.634	10.8214	13.8385	13.1419	12.9091	13.9165	14.8489	11.4568	11.7649	14.9018	14.0411	12.8939	13.8394	15.0325	13.4597	13.5876	14.7613	7.4548	-1.34018	0.0522532	6.72382	-1.0401	0.999793	6.87958	1.0601	0.999987	10.8399	1.83173	1.14156e-07
AAEL005858	AAEL005858	2.13968	2.12198	1.70834	2.73789	3.59959	2.93249	3.33034	3.64812	3.17694	3.7102	3.14068	3.29651	2.81793	2.9519	2.68806	2.35309	2.41261	2.10863	1.47734	1.65778	1.66201	3.5086	3.21277	3.87164	3.43543	2.90521	3.17989	2.76966	3.07236	3.76486	2.68104	2.9915	2.66792	2.48832	2.68519	2.56367	1.51933	1.02502	0.999851	1.74275	1.0861	0.999793	1.77798	1.05621	0.999987	1.8418	1.20591	0.497369
AAEL012843	AAEL012843	11.757	10.8425	13.0366	13.225	14.1409	11.8716	18.3013	18.1431	15.1153	15.5367	14.8126	15.3482	13.253	11.6515	12.5131	12.2187	12.1078	13.2862	11.3712	11.4982	11.6216	11.9193	13.7741	12.2263	10.2152	9.23786	10.9608	10.4305	12.2851	11.9677	10.6294	12.5596	12.9607	13.2294	13.5773	12.4204	7.41067	-1.37414	0.000765421	8.83957	1.30286	0.010157	8.83957	-1.06208	0.999987	8.14838	1.18416	0.0863672
AAEL015199	AAEL015199	10.0944	9.11711	9.7075	14.6189	17.083	14.5418	13.2068	13.4884	14.6725	14.8127	13.1911	12.7679	13.1689	12.2083	11.9747	14.2513	14.2573	14.4431	15.2907	15.2958	13.3279	16.7605	15.2156	15.1814	15.1792	16.6049	16.9512	12.9653	15.3912	15.8365	15.5493	14.6393	14.9679	14.0527	14.7553	14.4157	7.57495	1.05659	0.979781	7.57495	-1.12541	0.753411	7.13957	1.04038	0.999987	8.13385	1.32718	4.64113e-05
AAEL002810	AAEL002810	0.786113	1.8624	0.661482	0.713381	0.955126	1.02951	1.06289	1.24674	1.29355	0.997437	1.10859	0.846141	1.34903	0.842011	1.43467	1.12943	1.12291	1.24443	0.703881	0.858072	0.710648	1.59046	1.02537	1.27883	2.12433	1.86987	1.83791	1.23208	0.80167	0.907778	1.31915	1.34733	1.00867	1.37755	1.26375	0.973907	0.688891	-1.77851	0.177229	0.618825	1.31877	0.787557	0.618825	-1.15778	0.999987	0.789663	1.78406	0.0611368
AAEL010644	AAEL010644	2.08921	1.66494	3.54109	3.88092	2.85569	4.86628	2.86577	3.70337	2.97123	3.13255	3.17375	2.89124	2.49687	2.8218	1.57961	3.83166	3.53547	2.34415	1.17093	3.41006	2.84363	3.87357	4.62984	4.74427	6.9661	6.36025	5.05897	4.69356	5.32294	5.92455	3.16743	4.1316	4.30826	3.78862	3.93889	2.43849	1.91391	1.06432	0.999851	1.91391	-1.2127	0.619643	1.63942	1.01943	0.999987	1.61073	1.08072	0.999263
AAEL007007	AAEL007007	1.71954	1.819	1.69772	1.97109	2.57137	2.19188	2.29589	2.85107	2.86722	2.95183	1.93993	2.45983	1.99534	1.67179	1.36686	1.43995	1.88077	1.95429	1.23173	1.46891	1.5381	2.16139	2.49921	2.49359	3.11782	3.74805	3.39487	1.34023	2.35935	2.22395	2.21481	2.2368	1.67053	1.76385	1.64364	1.7924	1.10452	-1.17625	0.661957	1.37698	1.18287	0.903221	1.37698	-1.0374	0.999987	1.28871	-1.00869	0.999263
AAEL001655	AAEL001655	4.14446	3.53724	3.90588	12.2656	12.7613	11.8421	10.354	10.8861	11.4571	10.5284	8.65055	9.60735	4.74762	4.28394	4.74909	5.45643	5.57254	5.59726	4.51702	4.46303	4.62499	12.3002	12.2579	12.8608	10.7596	11.1845	11.0599	10.8782	11.6735	13.2821	10.9908	12.5176	11.3746	6.72474	7.03254	7.01127	6.04007	2.10427	0	6.04007	-1.13533	0.33827	5.61053	-1.0753	0.999987	5.04611	-1.44262	2.89857e-08
ASNA1-1	AAEL011136	48.5681	43.5754	47.3779	69.6138	67.0547	66.832	61.8224	57.1678	56.963	59.926	54.8518	52.5683	49.7424	49.4551	51.5502	56.4093	58.2163	55.0904	54.7098	56.3019	57.1173	69.307	64.4757	67.5472	70.1752	67.6151	65.1833	63.1156	70.115	69.7374	60.1459	65.9144	66.856	55.4739	51.4835	52.9739	33.3489	-1.03567	0.841179	33.3489	-1.16696	0.0213708	30.1554	1.00647	0.999987	32.8285	1.30491	1.63724e-06
AAEL025321	AAEL025321	168.484	161.778	166.995	95.1652	99.8289	99.2366	85.9744	92.0589	83.1254	83.4456	76.1994	82.5718	148.447	156.223	143.917	148.514	148.415	146.646	138.216	136.622	138.58	108.195	98.8063	98.0337	115.227	117.991	117.316	97.799	119.801	124.223	110.617	116.626	108.359	138.222	140.217	158.75	103.41	-2.55339	0	48.2664	-1.13656	0.287893	44.8102	-1.01777	0.999987	97.6852	2.67767	0
AAEL011731	AAEL011731	12.2004	12.7512	12.6079	42.5942	40.0161	38.8183	26.7504	26.1011	26.1972	24.0487	23.4637	21.3216	11.8098	11.7166	10.9088	14.0604	14.9238	14.1536	12.9183	12.1795	13.3851	34.1605	37.3509	38.8446	30.4638	30.8057	28.6356	33.637	37.5957	38.9598	30.7426	36.773	31.6756	19.2119	18.8373	20.6968	19.8834	2.1368	0	19.8834	-1.54705	6.11746e-08	13.5543	-1.08579	0.999987	12.0517	-1.38016	1.41632e-08
AAEL026040	AAEL026040	11.9852	11.886	11.6619	17.4697	18.788	17.3583	15.9517	13.6963	14.6477	14.2535	12.4644	11.2358	12.3605	10.9073	12.3285	14.5716	15.2679	13.5926	11.2757	10.7967	11.944	17.3279	19.1629	18.459	15.1942	15.7125	16.388	13.3544	18.5002	18.7973	15.7436	17.2376	16.1996	15.5073	15.0611	17.1546	8.78649	-1.00229	0.999851	8.78649	-1.22299	0.044546	7.58743	-1.10501	0.999987	7.75192	1.36144	1.34488e-07
AAEL027116	AAEL027116	4.31537	4.42896	4.53478	10.9359	10.5309	9.93607	8.45315	8.96916	7.84404	8.15697	7.40141	6.6485	5.3696	5.28372	5.36642	6.21029	5.78738	5.88419	5.23549	4.99377	5.26434	9.93396	11.7601	10.873	10.0781	9.96082	10.6563	9.12497	10.4669	10.3466	9.21683	9.68512	9.54047	6.94871	6.39665	7.60138	5.14115	1.56286	7.81699e-07	5.14115	-1.25164	0.0277832	4.33472	-1.07712	0.999987	3.88591	1.04661	0.916776
AAEL020929	AAEL020929	11.7771	9.94594	11.2416	13.2099	15.7882	14.3871	15.8147	13.1329	14.716	14.2151	13.8869	14.4909	12.654	14.0548	12.493	17.0639	14.3293	14.7891	12.3315	12.4184	11.5833	12.2622	13.6556	13.009	14.4369	13.3938	14.054	12.4172	13.3579	15.0702	13.0694	13.1735	14.6475	12.5289	12.6644	14.1502	7.11703	-1.14771	0.559297	7.47758	-1.00604	0.999793	7.47758	1.03604	0.999987	8.53663	1.32916	0.0259936
AAEL022497	AAEL022497	65.7862	61.9536	62.4433	200.032	176.301	184.155	183.136	173.762	175.602	172.664	164.175	155.364	58.5524	58.4705	59.3286	75.2403	77.1443	77.7176	80.3031	78.4614	81.1603	158.908	159.621	173.937	161.653	157.069	161.895	180.541	171.975	173.409	152.805	159.239	163.832	90.2534	90.97	87.6099	91.8228	1.94787	0	91.8228	-1.06005	0.871428	91.2848	-1.02224	0.999987	86.2021	-1.9273	0
AAEL017349	AAEL017349	0.073668	0.0730586	0.0371932	11.3051	11.3398	11.4036	25.0445	26.4311	24.0017	25.0394	25.3711	22.0768	0	0	0	0.408242	0	0	1.99969	0.125861	0.0315455	15.7258	17.3578	10.8165	18.8126	16.5734	14.9269	27.8883	20.1303	19.4469	19.9362	20.629	17.6221	0.11335	11.9836	13.7089	5.58345	115.477	0	12.949	2.19697	0	12.949	1.01572	0.999987	12.688	-5744.24	3.43227e-06
AAEL000942	AAEL000942	72.8019	76.3625	68.0812	65.7467	67.1958	72.1511	59.4596	54.553	53.9618	55.4236	55.5254	56.2396	79.5908	76.0656	81.682	85.6801	84.2217	82.2298	76.4433	73.6205	81.5596	67.5902	64.455	60.908	72.0388	71.0714	64.6079	63.8108	65.8881	62.9293	72.8179	64.541	70.2221	70.9443	67.0924	73.6342	45.182	-1.60012	5.42515e-05	33.6804	-1.23424	0.037475	29.3124	1.0562	0.999987	51.6857	2.05262	0
AAEL001400	AAEL001400	3.22208	8.6733	7.28164	14.5099	18.3265	12.2974	17.6206	20.4071	18.481	18.7578	18.1051	16.3977	9.02747	7.85051	7.84048	10.6567	6.87558	8.51966	6.50759	8.9127	10.6436	13.9096	11.0643	15.0188	11.0745	11.4663	16.1424	10.6459	12.1619	11.7363	12.4003	11.2874	11.8966	10.7416	11.2795	11.5624	7.37045	1.5695	0.0957513	9.70252	1.24902	0.456658	9.70252	-1.00458	0.999987	9.3241	-1.4858	0.0435144
AAEL007541	AAEL007541	19.3515	18.8412	18.6131	22.4051	21.9213	20.2559	22.2377	20.8491	18.7338	18.7869	16.5225	17.6119	20.2576	20.5821	21.2417	24.2658	22.2061	21.3111	19.1112	21.2369	19.8998	21.5612	23.9252	22.6305	21.3326	23.2563	22.6767	17.986	21.7446	21.0808	18.277	19.6095	19.3994	18.8541	17.7855	21.2348	11.8136	-1.33084	0.0018271	10.5945	-1.05416	0.987002	10.5945	-1.10131	0.999987	13.5195	1.69686	0
Prosalpha1	AAEL009898	93.0867	91.2665	94.3832	124.966	129.232	135.624	112.382	124.786	123.87	122.084	111.742	115.212	118.162	121.708	117.988	138.13	135.07	132.787	108.032	117.593	106.845	133.514	112.521	108.966	138.132	135.861	135.787	130.649	130.6	125.737	139.017	128.766	136.892	116.938	112.701	120.362	63.9991	-1.08043	0.265819	63.9991	-1.08873	0.621747	61.9746	1.02329	0.999987	77.9292	1.48358	1.07556e-14
AAEL019598	AAEL019598	4.01738	4.05466	4.16425	7.76342	8.55274	7.15153	8.27392	7.65796	7.18389	6.85394	6.1464	6.59917	4.78492	4.53445	4.15252	5.59527	5.11897	5.48073	4.25222	4.8896	3.62326	7.54791	8.07872	7.6144	6.66623	7.3064	7.1483	6.77685	7.86087	7.65581	7.37187	6.637	7.15539	6.09932	5.95009	6.69787	3.8403	1.266	0.0885466	3.96128	-1.02408	0.999793	3.96128	-1.11175	0.999987	3.43628	-1.00614	0.999263
AAEL024720	AAEL024720	10.5692	10.1624	10.2879	24.365	24.8239	20.8889	19.8398	18.9763	19.4824	18.6636	17.8564	15.9193	12.252	12.3098	12.5031	13.3258	12.3025	11.5724	11.3994	11.4047	12.3113	22.7308	26.4399	25.2292	20.9712	20.9453	21.3108	19.4436	24.233	24.2206	23.0883	23.1827	21.3726	15.1587	15.799	15.4217	11.4582	1.49067	0.000457398	11.4582	-1.2088	0.0596037	9.99491	-1.05195	0.999987	9.17825	1.02476	0.999263
AAEL001176	AAEL001176	21.9822	23.0736	22.1016	149.626	156.167	121.944	143.226	138.659	124.179	125.007	118.885	110.515	19.23	19.4817	18.9503	20.1062	19.7371	22.6267	24.0655	24.1281	23.5459	126.459	167.571	155.405	99.7911	96.6279	97.3455	110.998	138.605	140.121	120.428	135.84	122.741	82.7027	78.6601	80.5927	69.8707	4.19244	0	69.8707	-1.05818	0.894353	69.6094	-1.08133	0.999987	62.057	-4.2427	0
AAEL007526	AAEL007526	41.581	42.0545	43.05	49.9604	53.504	54.9469	56.1087	53.6881	49.4623	50.4176	48.0367	45.478	40.1799	39.3912	41.8878	44.2583	41.4124	40.9527	43.274	41.271	40.1996	49.8182	49.189	52.4115	50.1908	48.5536	47.6441	46.928	58.4985	60.9195	50.8426	52.4896	52.9964	50.0629	51.071	52.8563	26.3467	-1.20851	0.0254856	27.2993	-1.00429	0.999793	27.2993	-1.04437	0.999987	26.4504	1.22184	0.000245051
AAEL013102	AAEL013102	2.13334	1.81044	2.4435	28.3322	25.7563	20.6495	19.9866	20.6514	17.9257	19.4635	19.3906	15.396	1.26455	1.29074	1.29392	1.77235	1.71533	1.62845	2.2508	2.28479	2.02701	20.2471	25.8802	25.7598	15.9043	16.004	14.8803	20.2962	27.9398	27.956	17.2856	21.3	17.2381	7.76526	7.32112	7.55755	12.1933	7.69891	0	12.1933	-1.27813	0.00505773	10.0448	-1.02309	0.999987	9.48552	-9.69185	0
AAEL009497	AAEL009497	8.02686	8.98103	7.06601	8.22791	10.7337	13.6657	12.4444	11.6175	13.0727	13.1341	11.2961	14.5998	9.30927	9.99664	8.03827	9.20056	8.84504	9.02244	9.34045	9.84583	10.1353	8.77113	12.7709	13.6892	12.7564	11.8563	10.5863	9.41578	10.4754	11.123	10.3332	12.2106	12.563	9.34212	9.1749	8.07157	5.39099	-1.12655	0.792918	6.36611	1.12513	0.953072	6.8561	1.11468	0.999987	6.8561	1.01305	0.999263
AAEL000076	AAEL000076	10.398	7.95496	7.49957	10.8123	8.66301	8.87075	10.017	7.96697	7.30021	10.1776	9.78317	10.2121	10.7791	9.54632	12.4342	11.122	10.2575	10.5634	9.32431	10.9127	10.7709	8.13352	8.88493	10.5219	6.68156	8.47987	9.10671	7.17312	7.60167	7.82189	7.43752	7.3635	10.864	10.4374	10.6877	10.204	5.37542	-1.37856	0.0884175	4.63633	-1.13285	0.808587	5.29059	1.27174	0.999987	7.1346	1.56931	0.0162507
AAEL013098	AAEL013098	22.2553	20.8567	21.2357	62.366	57.4366	53.9685	49.3612	49.2591	44.9263	49.176	42.3894	40.5795	22.2611	21.379	21.513	25.9054	24.9735	25.3044	23.5303	24.6058	23.4145	52.3722	55.6267	58.8201	44.2772	47.8711	45.1859	52.3076	61.2384	60.7791	48.0501	52.0349	50.6806	34.2228	32.5618	34.4727	28.4311	1.78409	1.4694e-14	28.4311	-1.21905	0.0338806	24.6149	-1.02821	0.999987	23.1326	-1.39789	1.16291e-10
AAEL005831	AAEL005831	11.7636	13.362	13.9501	16.346	19.3297	17.8958	19.454	17.0394	18.1865	18.2388	16.6101	16.1147	14.5368	14.7583	14.2792	15.0088	16.9318	15.8403	13.9817	14.723	13.999	17.2759	17.778	15.2203	15.0777	15.3867	14.551	15.5922	15.8071	18.0828	14.5166	14.986	17.3193	15.6272	14.7627	16.3561	8.78941	-1.10215	0.486303	9.36779	1.00924	0.999793	9.36779	-1.01348	0.999987	9.48897	1.2381	0.0242208
[truncated: 24 more columns]
